# Supplementary material for: Longissimus dorsi transcriptome analysis of purebred and crossbred Iberian pigs differing in muscle characteristics
Source: BMC Genomics. 2014 May 31;15:413. doi: 10.1186/1471-2164-15-413 (PMC4070551; doi:10.1186/1471-2164-15-413)
Supplement: Supplementary file 1 — Additional file 1: Annotated list of probes showing differential expression between genetic types. List and annotation of the 271 probes differentially expressed between l.dorsi muscle of purebred Iberian piglets and crossbred with Duroc (FDR < 0.10), at 28 d of age. Posterior probabilities (PP) for the genetic type effect and expression ratios (calculated from mean log2 intensities) are shown. (XLSX 35 KB) [file 12864_2013_6121_MOESM1_ESM.xlsx]

## Sheet: Hoja1
Order	Affymetrix probe	Symbol	Gene name	PP-value	Ratio IB/DUxIB
1	Ssc.20525.1.S1_at	IGF2	insulin-like growth factor 2 (somatomedin A)	0	0.21682
2	Ssc.9365.2.S1_a_at	IGF2	insulin-like growth factor 2 (somatomedin A)	0	0.16727
3	Ssc.9365.3.S1_a_at	IGF2	insulin-like growth factor 2 (somatomedin A)	0	0.20482
4	Ssc.9365.5.S1_a_at	IGF2	insulin-like growth factor 2 (somatomedin A)	0	0.20506
5	Ssc.21810.1.S1_at	PON3	paraoxonase 3	2.70239e-12	3.20536
6	Ssc.3980.1.A1_at	ENPP4	ectonucleotide pyrophosphatase/phosphodiesterase 4 (putative function)	3e-10	2.48382
7	Ssc.6930.2.A1_at	FRY	furry homolog (Drosophila)	1.15e-08	0.44862
8	Ssc.12492.1.A1_at	SORT1	sortilin 1	3.77e-08	0.54001
9	Ssc.28128.1.A1_at	NRXN3	neurexin 3	5.13e-08	1.79104
10	Ssc.8133.1.A1_at	GPM6B	glycoprotein M6B	6.5e-08	0.32054
11	Ssc.25763.1.A1_at	DYNC1LI2	dynein, cytoplasmic 1, light intermediate chain 2	1.169e-07	0.54153
12	Ssc.29609.1.S1_at	SVIP	small VCP/p97-interacting protein	1.835e-07	4.54296
13	Ssc.9365.3.S1_x_at	IGF2	insulin-like growth factor 2 (somatomedin A)	4.901e-07	0.42531
14	Ssc.31013.1.A1_s_at	HUS1	HUS1 checkpoint homolog (S. pombe)	5.804e-07	0.5186
15	Ssc.26803.1.S1_at	KIAA0564	von Willebrand factor A domain containing 8	1.4008e-06	0.54085
16	Ssc.29609.2.A1_at	SVIP	small VCP/p97-interacting protein	1.643e-06	7.87044
17	Ssc.24531.1.S1_at	CPNE1	RNA binding motif protein 12; copine I	1.9882e-06	0.59299
18	Ssc.30730.1.S1_at	UBA5	ubiquitin-like modifier activating enzyme 5	2.424e-06	0.57921
19	Ssc.9365.6.S1_x_at	IGF2	insulin-like growth factor 2 (somatomedin A)	5.0068e-06	0.49768
20	Ssc.30665.1.S1_at	C4orf32	chromosome 4 open reading frame 32	5.8263e-06	1.48697
21	Ssc.6080.1.S1_at	SLPI	secretory leukocyte peptidase inhibitor	8.6006e-06	4.00146
22	Ssc.23632.1.S1_at	DYNC1I2	similar to dynein cytoplasmic 1 intermediate chain 2; dynein, cytoplasmic 1, intermediate chain 2	1.18021e-05	1.80807
23	Ssc.19249.1.S1_at	C9orf6	chromosome 9 open reading frame 6	1.26384e-05	0.49264
24	Ssc.12936.1.A1_at	KERA	keratocan	1.26586e-05	0.29341
25	Ssc.6484.1.S1_at	PNPO	pyridoxamine 5'-phosphate oxidase	2.24664e-05	0.44361
26	Ssc.21713.1.A1_at	CYB5R1	cytochrome b5 reductase 1	2.29946e-05	0.44546
27	Ssc.11012.1.A1_at	MSRB2	methionine sulfoxide reductase B2	2.62601e-05	0.51439
28	Ssc.1137.1.S1_at	CLYBL	citrate lyase beta like	2.7718e-05	2.88349
29	Ssc.29876.1.A1_at	PDCD6IP	programmed cell death 6 interacting protein	3.30458e-05	1.68301
30	Ssc.31032.1.A1_at	SLC22A2	solute carrier family 22 (organic cation transporter), member 2	3.43001e-05	0.74813
31	Ssc.16336.1.S2_at	ME1	malic enzyme 1, NADP(+)-dependent, cytosolic	3.47113e-05	1.99974
32	Ssc.6106.1.S1_at	PTPRD	protein tyrosine phosphatase, receptor type, D	3.57124e-05	0.6636
33	Ssc.7117.1.A1_a_at	CHODL	chondrolectin	3.7827e-05	0.49654
34	Ssc.15959.1.S1_at	SAMD8	sterile alpha motif domain containing 8	3.81103e-05	1.55848
35	Ssc.4231.1.A1_at	C1QTNF3	C1q and tumor necrosis factor related protein 3; alpha-methylacyl-CoA racemase	3.97708e-05	0.48758
36	Ssc.7756.1.A1_at	MATN2	matrilin 2	4.01419e-05	0.70043
37	Ssc.16620.1.A1_at	ANKRD44	ankyrin repeat domain 44	4.95163e-05	1.78022
38	Ssc.6848.1.A1_at	FKBP14	FK506 binding protein 14, 22 kDa	5.00244e-05	0.58212
39	Ssc.2709.1.S1_at	ERO1L	ERO1-like (S. cerevisiae)	5.55128e-05	1.76456
40	Ssc.11858.1.S1_at	FMOD	fibromodulin	6.1333e-05	0.29877
41	Ssc.11248.1.A1_at	MTMR6	myotubularin related protein 6	6.38436e-05	0.69098
42	Ssc.5055.1.S1_at	ACADSB	acyl-Coenzyme A dehydrogenase, short/branched chain	6.38726e-05	0.68806
43	Ssc.13314.1.A1_at	NGLY1	N-glycanase 1	7.64774e-05	1.33602
44	Ssc.31124.1.S1_at	COL14A1	collagen, type XIV, alpha 1	8.78947e-05	0.63067
45	Ssc.26147.1.S1_at	LASS3	LAG1 homolog, ceramide synthase 3	9.56176e-05	0.6269
46	Ssc.12492.2.S1_at	SORT1	sortilin 1	9.66525e-05	0.64574
47	Ssc.27703.1.S1_at	FBN2	fibrillin 2	9.965e-05	0.53012
48	Ssc.10917.1.A1_at	OXR1	oxidation resistance 1	0.000104835	1.27076
49	Ssc.4985.1.A1_at	ITGA2	integrin, alpha 2 (CD49B, alpha 2 subunit of VLA-2 receptor)	0.000112651	0.43701
50	Ssc.7715.1.A1_at	RCN1	reticulocalbin 1, EF-hand calcium binding domain	0.000127507	0.66034
51	Ssc.4324.1.S1_at	CAMLG	calcium modulating ligand	0.000129415	1.3751
52	Ssc.12797.1.S1_at	PSME4	proteasome (prosome, macropain) activator subunit 4	0.000135167	1.50824
53	Ssc.18918.1.A1_at	GPX2	glutathione peroxidase 2 (gastrointestinal)	0.000139939	0.24189
54	Ssc.9925.1.A1_at	C21orf91	chromosome 21 open reading frame 91	0.000146339	1.43691
55	Ssc.26732.1.S1_at	CLCN5	chloride channel 5	0.000148411	0.60025
56	Ssc.8027.1.A1_at	DKK3	dickkopf homolog 3 (Xenopus laevis)	0.000154479	0.507
57	Ssc.10303.1.A1_at	PDGFD	platelet derived growth factor D	0.00015755	0.70039
58	Ssc.11422.1.A1_at	PLA1A	phospholipase A1 member A	0.000168985	2.39223
59	Ssc.27385.1.S1_at	RBP7	retinol binding protein 7, cellular	0.000178954	0.36445
60	Ssc.7122.1.A1_at	ARMCX4	similar to hCG1792883	0.00017938	0.65931
61	Ssc.2242.1.S1_at	MRPL12	mitochondrial ribosomal protein L12	0.000197879	0.67602
62	Ssc.19381.2.S1_at	HOMER3	homer homolog 3 (Drosophila)	0.000230821	1.50976
63	Ssc.13630.1.A1_at	LTN1	listerin E3 ubiquitin protein ligase 1	0.000241967	1.29367
64	Ssc.884.2.S1_a_at	CMBL	carboxymethylenebutenolidase homolog (Pseudomonas)	0.000244947	1.60273
65	Ssc.992.1.S1_at	THBS2	thrombospondin 2	0.000257232	0.44112
66	Ssc.14278.1.A1_at	RARRES1	retinoic acid receptor responder (tazarotene induced) 1	0.000279817	0.61454
67	Ssc.16336.1.S1_at	ME1	malic enzyme 1, NADP(+)-dependent, cytosolic	0.000282628	2.00648
68	Ssc.14524.1.S1_at	CTSL2	cathepsin L2	0.000284473	1.44075
69	Ssc.25183.1.S1_at	CTNNBIP1	catenin, beta interacting protein 1	0.000294447	0.56993
70	Ssc.4221.1.S1_at	COPZ2	coatomer protein complex, subunit zeta 2	0.000316922	0.58625
71	Ssc.13443.2.S1_at	PHC3	polyhomeotic homolog 3 (Drosophila)	0.000318707	1.28716
72	Ssc.810.1.S2_at	SCARB2	scavenger receptor class B, member 2	0.000357848	0.49328
73	Ssc.21806.1.A1_at	LHFP	lipoma HMGIC fusion partner	0.000383169	0.74915
74	Ssc.25168.1.S1_a_at	COL16A1	collagen, type XVI, alpha 1	0.00039888	0.67268
75	Ssc.5995.1.A1_at	CRISPLD1	cysteine-rich secretory protein LCCL domain containing 1	0.000402646	0.50714
76	Ssc.21969.1.A1_at	C1orf50	chromosome 1 open reading frame 50	0.000426264	1.59199
77	Ssc.2664.1.S1_at	CNTN3	contactin 3 (plasmacytoma associated)	0.00045309	0.6984
78	Ssc.12135.1.A1_at	CBFB	core-binding factor, beta subunit	0.00045645	1.32876
79	Ssc.28628.1.S1_at	TIAL1	TIA1 cytotoxic granule-associated RNA binding protein-like 1	0.000481429	1.3926
80	Ssc.1049.1.S1_at	COL12A1	collagen, type XII, alpha 1	0.000550685	0.38241
81	Ssc.11006.1.S1_at	SNX10	sorting nexin 10	0.000552724	1.8498
82	Ssc.19484.1.A1_at	CUL9	cullin 9	0.000568757	1.51307
83	Ssc.19433.1.S1_at	SIRT3	sirtuin (silent mating type information regulation 2 homolog) 3 (S. cerevisiae)	0.000587119	0.4779
84	Ssc.18152.1.A1_at	HRCT1	histidine rich carboxyl terminus 1	0.000618835	1.87296
85	Ssc.23933.1.A1_at	MPDZ	multiple PDZ domain protein	0.00065985	0.68956
86	Ssc.28021.1.A1_at	AGPAT5	1-acylglycerol-3-phosphate O-acyltransferase 5 (lysophosphatidic acid acyltransferase, epsilon)	0.000693892	1.40346
87	Ssc.10386.1.S1_at	LOX	lysyl oxidase	0.000712149	0.58233
88	Ssc.5159.2.S1_at	MEG3	maternally expressed 3 (non-protein coding)	0.000718916	0.65499
89	Ssc.28818.2.S1_at	APLNR	apelin receptor	0.000744843	0.52516
90	Ssc.27626.1.S1_at	EGFL6	EGF-like-domain, multiple 6	0.000768634	0.65168
91	Ssc.1169.1.A1_s_at	MFAP4	microfibrillar-associated protein 4	0.000769919	0.58211
92	Ssc.10473.1.A1_at	CNTF	zinc finger protein 91 homolog (mouse); ZFP91-CNTF readthrough transcript; ciliary neurotrophic factor	0.000792538	1.3622
93	Ssc.5154.1.A1_at	LRRC17	leucine rich repeat containing 17	0.000804097	0.59584
94	Ssc.1091.1.S1_at	COL1A1	collagen, type I, alpha 1	0.000815856	0.45951
95	Ssc.5578.1.S1_at	FN3KRP	fructosamine 3 kinase related protein	0.000821694	0.76066
96	Ssc.5018.1.S1_at	FKBP1A	FK506 binding protein 1A, 12kDa	0.000827159	0.70012
97	Ssc.20986.2.S1_at	GRN	granulin	0.000829745	0.60264
98	Ssc.23234.1.S1_at	COL24A1	collagen, type XXIV, alpha 1	0.000849032	0.69316
99	Ssc.7256.1.A1_at	GNG2	guanine nucleotide binding protein (G protein), gamma 2	0.000857314	0.68637
100	Ssc.4993.1.A1_at	COL5A1	collagen, type V, alpha 1	0.000866504	0.62072
101	Ssc.5604.1.S1_at	PROS1	protein S (alpha)	0.000935076	0.75394
102	Ssc.18640.3.S1_at	UBE2D4	ubiquitin-conjugating enzyme E2D 4 (putative)	0.000961986	1.57336
103	Ssc.12138.1.A1_at	ROBO1	roundabout, axon guidance receptor, homolog 1 (Drosophila); similar to roundabout 1 isoform b	0.000972566	0.63271
104	Ssc.26539.1.S1_at	C16orf45	chromosome 16 open reading frame 45	0.000975283	0.55916
105	Ssc.24258.1.S1_at	ZWILCH	Zwilch, kinetochore associated, homolog (Drosophila)	0.000982594	1.8524
106	Ssc.29044.2.A1_at	MARCH6	membrane-associated ring finger (C3HC4) 6	0.000985812	1.4637
107	Ssc.1716.1.S1_at	ASPN	asporin	0.00102156	0.48849
108	Ssc.10137.1.A1_at	LOXL1	lysyl oxidase-like 1	0.00103004	0.49447
109	Ssc.11156.1.S1_at	NUB1	negative regulator of ubiquitin-like proteins 1	0.00104981	1.38275
110	Ssc.13700.1.A1_at	TTRAP	TRAF and TNF receptor associated protein	0.00108098	1.21849
111	Ssc.7611.1.A1_at	REST	RE1-silencing transcription factor	0.00109849	0.6216
112	Ssc.16584.1.A1_at	AEBP1	AE binding protein 1	0.00111278	0.55558
113	Ssc.4347.1.A1_at	FKBP9L	FK506 binding protein 9-like	0.00111737	0.73295
114	Ssc.3088.1.S1_at	MRC2	mannose receptor, C type 2	0.00111924	1.8777
115	Ssc.24106.1.A1_at	INTS8	integrator complex subunit 8	0.00112418	1.27801
116	Ssc.1008.1.A1_at	ELOVL6	ELOVL family member 6, elongation of long chain fatty acids (FEN1/Elo2, SUR4/Elo3-like, yeast)	0.0011357	1.56173
117	Ssc.25833.1.S1_at	TMEM111	transmembrane protein 111	0.00115676	1.44195
118	Ssc.20559.1.A1_at	CD59	CD59 molecule, complement regulatory protein	0.0011702	0.59851
119	Ssc.21898.1.S1_at	ERO1L	ERO1-like (S. cerevisiae)	0.00119245	1.41131
120	Ssc.21143.1.A1_at	EMILIN3	elastin microfibril interfacer 3	0.00121999	0.69267
121	Ssc.7266.1.A1_at	POSTN	periostin, osteoblast specific factor	0.00125	0.43878
122	Ssc.17523.1.S1_at	MRPL33	mitochondrial ribosomal protein L33	0.00125638	0.68933
123	Ssc.19050.1.S1_at	DHRS7C	dehydrogenase/reductase (SDR family) member 7C	0.00125749	0.67501
124	Ssc.26249.2.S1_at	CCNDBP1	cyclin D-type binding-protein 1	0.00127382	1.57523
125	Ssc.24212.1.S1_at	UBE2QL1	probable ubiquitin-conjugating enzyme E2 FLJ25076	0.00127838	1.70131
126	Ssc.26369.1.S1_at	MTUS2	microtubule associated tumor suppressor candidate 2	0.00127903	0.48008
127	Ssc.28935.1.S1_at	ARL13B	ADP-ribosylation factor-like 13B	0.00128695	0.77046
128	Ssc.8224.1.S1_at	LOX	lysyl oxidase	0.00132506	0.55861
129	Ssc.27409.1.S1_at	JPH2	junctophilin 2	0.00136756	0.66053
130	Ssc.5822.1.S1_at	ALOX5AP	arachidonate 5-lipoxygenase-activating protein	0.00138975	1.43061
131	Ssc.29226.1.S1_at	DCLK1	doublecortin-like kinase 1	0.00141303	0.69808
132	Ssc.11779.1.S1_at	FOLR1	folate receptor 1 (adult)	0.00142973	1.72419
133	Ssc.5472.1.A1_at	C1D	C1D nuclear receptor co-repressor; similar to nuclear DNA-binding protein; similar to hCG1791993	0.00150034	0.57603
134	Ssc.17284.1.A1_at	ALDH7A1	aldehyde dehydrogenase 7 family, member A1	0.00151684	0.60869
135	Ssc.17331.1.S1_at	RBM4	RNA binding motif protein 14; RNA binding motif protein 4	0.00151804	1.23237
136	Ssc.6093.2.A1_at	MAP1B	microtubule-associated protein 1B	0.00151904	0.66648
137	Ssc.11791.1.S1_at	SCARB1	scavenger receptor class B, member 1	0.00152338	0.67685
138	Ssc.19313.1.A1_at	MAX	MYC associated factor X	0.00153816	1.45336
139	Ssc.2147.1.A1_at	CKAP4	cytoskeleton-associated protein 4	0.00157605	0.66362
140	Ssc.3654.1.A1_at	UGGT2	UDP-glucose ceramide glucosyltransferase-like 2	0.00157852	0.51401
141	Ssc.5524.1.S1_at	FAM129A	family with sequence similarity 129, member A	0.00163094	0.65798
142	Ssc.6166.1.S1_at	ME3	malic enzyme 3, NADP(+)-dependent, mitochondrial	0.00166245	0.68139
143	Ssc.24243.1.S1_at	CAB39	calcium binding protein 39	0.00167822	1.24759
144	Ssc.24796.1.A1_at	SIK3	serine/threonine-protein kinase QSK	0.0016973	0.61168
145	Ssc.13419.1.A1_at	SMOC2	SPARC related modular calcium binding 2	0.00169775	1.39314
146	Ssc.2395.1.A1_at	VPS26A	vacuolar protein sorting 26 homolog A (S. pombe)	0.00171192	1.35583
147	Ssc.19494.1.S1_at	IRF1	interferon regulatory factor 1	0.00174338	1.7301
148	Ssc.25996.1.A1_at	RNF19B	ring finger protein 19B	0.00174867	1.517
149	Ssc.18859.1.S1_at	SLC30A7	solute carrier family 30 (zinc transporter), member 7	0.00187999	0.74651
150	Ssc.8207.1.A1_at	GALK2	galactokinase 2	0.0018807	0.58618
151	Ssc.9950.1.A1_at	APP	amyloid beta (A4) precursor protein	0.00188199	0.7408
152	Ssc.31148.1.A1_at	MAN2A1	mannosidase, alpha, class 2A, member 1	0.0019076	0.79688
153	Ssc.21543.1.S1_at	RAP2C	RAP2C, member of RAS oncogene family	0.00190966	0.64485
154	Ssc.6579.1.S1_at	DNTTIP2	deoxynucleotidyltransferase, terminal, interacting protein 2	0.0019187	1.4153
155	Ssc.7493.1.A1_at	SIRT1	sirtuin (silent mating type information regulation 2 homolog) 1 (S. cerevisiae)	0.00194173	1.23926
156	Ssc.24741.1.A1_at	UTRN	utrophin	0.00197458	0.73973
157	Ssc.12456.1.A1_at	MEGF11	multiple EGF-like-domains 11	0.00202512	0.67255
158	Ssc.17355.1.A1_at	PI4K2B	phosphatidylinositol 4-kinase type 2 beta	0.00210301	0.68628
159	Ssc.64.1.S1_at	ABCG2	ATP-binding cassette, sub-family G (WHITE), member 2	0.00213445	0.66325
160	Ssc.15062.1.S1_at	MYOC	myocilin, trabecular meshwork inducible glucocorticoid response	0.00214253	0.60699
161	Ssc.3090.1.S1_at	MRPS14	mitochondrial ribosomal protein S14	0.0021455	0.78108
162	Ssc.12446.1.A1_at	CASP4	caspase 4, apoptosis-related cysteine peptidase	0.00216416	1.56241
163	Ssc.6093.1.S1_at	MAP1B	microtubule-associated protein 1B	0.00225612	0.65065
164	Ssc.10199.2.S1_a_at	DTNBP1	dystrobrevin binding protein 1	0.00228739	1.40082
165	Ssc.5164.1.S1_at	TIPIN	TIMELESS interacting protein	0.00230671	0.71159
166	Ssc.10232.1.A1_at	MYLIP	myosin regulatory light chain interacting protein	0.00236707	1.6
167	Ssc.2156.1.S1_at	NFE2L1	nuclear factor (erythroid-derived 2)-like 1	0.0024042	1.47276
168	Ssc.3899.1.S1_at	RRBP1	ribosome binding protein 1 homolog 180kDa (dog)	0.00251285	0.69741
169	Ssc.3550.1.S1_at	TM4SF1	transmembrane 4 L six family member 1	0.00251501	0.69671
170	Ssc.27177.1.S1_at	ATP8A1	ATPase, aminophospholipid transporter (APLT), class I, type 8A, member 1	0.00256066	1.405
171	Ssc.30680.1.A1_at	ZFP30	zinc finger protein 30 homolog (mouse)	0.00264003	1.34172
172	Ssc.30065.1.A1_at	BCL2L14	BCL2-like 14 (apoptosis facilitator)	0.00265136	0.72851
173	Ssc.27959.1.S1_s_at	C1orf35	chromosome 1 open reading frame 35	0.00266443	1.36002
174	Ssc.10583.1.A2_at	DSTN	destrin (actin depolymerizing factor)	0.00271033	0.63694
175	Ssc.13948.1.S1_at	STBD1	starch binding domain 1	0.0027539	1.33537
176	Ssc.19634.1.S1_at	MRPL14	mitochondrial ribosomal protein L14	0.00282857	0.69348
177	Ssc.19575.1.S1_at	DACT1	dapper, antagonist of beta-catenin, homolog 1 (Xenopus laevis)	0.00287755	0.78236
178	Ssc.17449.1.S1_at	OLFM1	olfactomedin 1	0.00290215	1.78028
179	Ssc.30345.1.A1_at	KLHL15	kelch-like 15 (Drosophila)	0.00290886	1.25662
180	Ssc.18718.1.A1_at	AFF3	AF4/FMR2 family, member 3	0.00303415	1.26345
181	Ssc.18282.1.S1_at	ADAMTS12	ADAM metallopeptidase with thrombospondin type 1 motif, 12	0.00304666	0.62995
182	Ssc.9451.1.S1_at	ITGAV	integrin, alpha V (vitronectin receptor, alpha polypeptide, antigen CD51)	0.00307131	0.80921
183	Ssc.6996.1.A1_at	PTK2	PTK2 protein tyrosine kinase 2	0.00308419	0.71633
184	Ssc.2158.1.A1_at	MLLT3	myeloid/lymphoid or mixed-lineage leukemia (trithorax homolog, Drosophila); translocated to, 3	0.00310031	1.4704
185	Ssc.1876.1.S1_at	MYH10	myosin, heavy chain 10, non-muscle	0.00310689	0.65531
186	Ssc.15283.1.A1_at	USH2A	Usher syndrome 2A (autosomal recessive, mild)	0.00318384	0.66168
187	Ssc.6683.1.S1_at	MRPL37	mitochondrial ribosomal protein L37	0.00318867	0.734
188	Ssc.21889.2.A1_at	AGK	acylglycerol kinase	0.00320995	0.63871
189	Ssc.9594.1.A1_at	MTHFD1L	methylenetetrahydrofolate dehydrogenase (NADP+ dependent) 1-like	0.00326268	0.71153
190	Ssc.21109.1.S1_a_at	S100A6	S100 calcium binding protein A6	0.00334117	0.58429
191	Ssc.7789.3.A1_at	ZNF143	zinc finger protein 143	0.00336851	1.33275
192	Ssc.83.1.S1_at	ENPEP	glutamyl aminopeptidase (aminopeptidase A)	0.00342777	0.68707
193	Ssc.26369.2.S1_at	MTUS2	microtubule associated tumor suppressor candidate 2	0.00345146	0.62104
194	Ssc.12576.1.A1_at	CISD3	CDGSH iron sulfur domain 3	0.00348114	0.72634
195	Ssc.24802.1.A1_at	ETV2	ets variant 2	0.00348316	0.70851
196	Ssc.3185.1.S1_at	MUTED	thioredoxin domain containing 5 (endoplasmic reticulum); muted homolog (mouse)	0.00349522	0.75754
197	Ssc.29749.1.A1_at	AKAP7	A kinase (PRKA) anchor protein 7	0.00350342	1.54012
198	Ssc.25850.1.A1_at	PTGES3	prostaglandin E synthase 3 (cytosolic)	0.00359033	1.29352
199	Ssc.24880.1.S1_at	NKTR	natural killer-tumor recognition sequence	0.00360259	0.68112
200	Ssc.16147.1.A1_at	CASQ2	calsequestrin 2 (cardiac muscle)	0.003647	0.5415
201	Ssc.9372.1.A1_at	NFKBIZ	nuclear factor of kappa light polypeptide gene enhancer in B-cells inhibitor, zeta	0.00369363	1.68738
202	Ssc.30780.2.S1_at	BYSL	bystin-like	0.00371402	1.45965
203	Ssc.1381.1.S1_at	FKBP10	FK506 binding protein 10, 65 kDa	0.0037693	0.61221
204	Ssc.24339.1.A1_at	C6orf103	chromosome 6 open reading frame 103	0.00385838	0.80919
205	Ssc.5013.1.A1_at	PTGR2	prostaglandin reductase 2	0.00388044	0.77914
206	Ssc.3773.1.S1_at	CASP7	caspase 7, apoptosis-related cysteine peptidase	0.00392686	2.02382
207	Ssc.4999.1.S1_at	AVPI1	arginine vasopressin-induced 1	0.0039546	0.73631
208	Ssc.17985.1.S1_at	CASQ2	calsequestrin 2 (cardiac muscle)	0.0039837	0.53618
209	Ssc.27974.1.A1_at	PNPLA4	patatin-like phospholipase domain containing 4	0.00398715	0.75002
210	Ssc.19235.1.A1_at	TMEFF2	transmembrane protein with EGF-like and two follistatin-like domains 2	0.00400181	0.75877
211	Ssc.3232.1.S1_at	SFRP2	secreted frizzled-related protein 2	0.0040257	0.55613
212	Ssc.9339.2.S1_a_at	WDFY1	WD repeat and FYVE domain containing 1	0.00404908	1.41247
213	Ssc.12361.1.S1_at	BMP2K	BMP2 inducible kinase	0.00417096	1.38656
214	Ssc.4804.1.S1_at	AGT	angiotensinogen (serpin peptidase inhibitor, clade A, member 8)	0.00420582	1.75345
215	Ssc.2152.2.S1_at	BSDC1	BSD domain containing 1	0.0042514	1.37376
216	Ssc.11162.1.S1_at	C4BPA	complement component 4 binding protein, alpha	0.00430614	1.63014
217	Ssc.30767.1.A1_at	STXBP3	syntaxin binding protein 3	0.00431102	1.30128
218	Ssc.9402.1.A1_at	ARHGEF10	Rho guanine nucleotide exchange factor (GEF) 10	0.00431536	0.80832
219	Ssc.5663.1.S1_at	VCAN	versican	0.0043201	0.52621
220	Ssc.5709.1.S1_at	IPO11	importin 11	0.00435507	0.78265
221	Ssc.9174.2.A1_a_at	PTPMT1	protein tyrosine phosphatase, mitochondrial 1	0.00441116	0.6517
222	Ssc.1411.1.S1_at	THBS4	thrombospondin 4	0.00443793	0.65473
223	Ssc.5404.1.S1_at	MOSPD1	motile sperm domain containing 1	0.00444805	1.2894
224	Ssc.8278.1.S1_at	EPHX2	epoxide hydrolase 2, cytoplasmic	0.00449098	1.48867
225	Ssc.30862.1.S1_at	DNAJB9	DnaJ (Hsp40) homolog, subfamily B, member 9	0.00450682	1.49193
226	Ssc.16422.1.S1_at	PLAA	phospholipase A2-activating protein	0.00452603	1.29126
227	Ssc.29748.1.A1_at	GNPAT	glyceronephosphate O-acyltransferase	0.00454356	1.28399
228	Ssc.16083.1.S2_at	ENSA	endosulfine alpha	0.00461392	0.73244
229	Ssc.27811.1.S1_at	C1QTNF6	C1q and tumor necrosis factor related protein 6	0.00465204	0.65616
230	Ssc.18347.1.A1_s_at	S1PR5	sphingosine-1-phosphate receptor 5	0.00466121	0.74135
231	Ssc.21328.1.S1_at	MANSC1	MANSC domain containing 1	0.00467801	0.6874
232	Ssc.30975.1.S1_at	FAM45A	family with sequence similarity 45, member A	0.00474265	1.33348
233	Ssc.26258.1.S1_at	ZNF326	zinc finger protein 326	0.00477087	1.25312
234	Ssc.27515.2.S1_at	MTERFD1	MTERF domain containing 1	0.00486254	1.31667
235	Ssc.30609.1.A1_at	PHTF1	putative homeodomain transcription factor 1	0.0049559	1.45305
236	Ssc.3118.2.S1_a_at	MYL6	myosin, light chain 6, alkali, smooth muscle and non-muscle	0.00500191	0.74396
237	Ssc.29264.1.A1_at	CDH8	cadherin 8, type 2	0.00505875	0.51595
238	Ssc.10624.1.S1_at	METTL7A	methyltransferase like 7A	0.00511871	1.50686
239	Ssc.26153.1.A1_at	ACBD6	acyl-Coenzyme A binding domain containing 6	0.005256	2.29729
240	Ssc.25651.1.S1_at	PPP3CB	protein phosphatase 3 (formerly 2B), catalytic subunit, beta isoform	0.00527152	0.76962
241	Ssc.12849.1.A1_at	ASB11	ankyrin repeat and SOCS box-containing 11	0.00530065	1.46206
242	Ssc.8340.1.A1_at	FAM49A	family with sequence similarity 49, member A	0.00538156	1.28534
243	Ssc.908.2.S1_at	PSMD11	proteasome (prosome, macropain) 26S subunit, non-ATPase, 11	0.00541567	1.37198
244	Ssc.6529.2.S1_at	AFF4	AF4/FMR2 family, member 4	0.00544229	1.27924
245	Ssc.24980.1.A1_at	AKAP9	A kinase (PRKA) anchor protein (yotiao) 9	0.00546742	0.69578
246	Ssc.19232.1.A1_at	FAT4	FAT tumor suppressor homolog 4 (Drosophila)	0.00548141	0.72627
247	Ssc.15723.1.S1_at	ISYNA1	inositol-3-phosphate synthase 1	0.00548275	0.6943
248	Ssc.20172.1.A1_at	ANTXR1	anthrax toxin receptor 1	0.00549741	0.7781
249	Ssc.4581.1.A1_at	MAK16	MAK16 homolog (S. cerevisiae)	0.00549813	1.21486
250	Ssc.1250.1.A1_at	TCF12	transcription factor 12	0.00549819	0.78814
251	Ssc.19270.1.S1_at	PTPRD	protein tyrosine phosphatase, receptor type, D	0.005609	0.79399
252	Ssc.19481.1.S1_at	WBP5	WW domain binding protein 5	0.00567424	0.63999
253	Ssc.17250.1.S1_at	QDPR	quinoid dihydropteridine reductase	0.0058052	0.69028
254	Ssc.31011.1.A1_at	NEDD4	neural precursor cell expressed, developmentally down-regulated 4	0.0058432	1.53914
255	Ssc.4214.1.A1_at	SLC37A1	solute carrier family 37 (glycerol-3-phosphate transporter), member 1	0.00588752	1.43138
256	Ssc.18220.3.A1_at	CDC37L1	cell division cycle 37 homolog (S. cerevisiae)-like 1	0.00592118	0.6737
257	Ssc.25207.1.A1_at	ITGA6	integrin, alpha 6	0.00592513	0.75767
258	Ssc.24691.1.S1_at	PPFIBP1	PTPRF interacting protein, binding protein 1 (liprin beta 1)	0.00593298	0.64092
259	Ssc.3577.2.S1_at	DDX11	DEAD/H (Asp-Glu-Ala-Asp/His) box polypeptide 11 (CHL1-like helicase homolog, S. cerevisiae)	0.00595423	0.57261
260	Ssc.26232.1.S1_at	DCTN4	dynactin 4 (p62)	0.00598979	1.44671
261	Ssc.17824.2.A1_at	SEMA3E	sema domain, immunoglobulin domain (Ig), short basic domain, secreted, (semaphorin) 3E	0.00614912	0.77169
262	Ssc.16499.1.S1_at	CD38	CD38 molecule	0.00618991	1.34952
263	Ssc.14322.1.A1_at	C7orf10	chromosome 7 open reading frame 10	0.00619318	0.71205
264	Ssc.15867.1.S1_at	KPNA1	karyopherin alpha 1 (importin alpha 5)	0.00624866	1.37832
265	Ssc.3880.1.S1_at	SYN3	synapsin III	0.00626719	0.36076
266	Ssc.995.1.A1_at	CD163L1	CD163 molecule-like 1	0.00628039	1.26842
267	Ssc.22470.1.S1_at	PER3	period homolog 3 (Drosophila)	0.00638029	0.71937
268	Ssc.8698.1.S1_at	CDH11	cadherin 11, type 2, OB-cadherin (osteoblast)	0.00641369	0.75416
269	Ssc.18011.2.S1_at	POPDC3	popeye domain containing 3	0.00647406	1.30327
270	Ssc.9365.5.S1_at	IGF2	insulin-like growth factor 2 (somatomedin A)	0.00659797	0.7125
271	Ssc.204.1.S1_at	CYP3A4	cytochrome P450, family 3, subfamily A, polypeptide 4	0.00663785	1.96607
