# Supplementary material for: Longissimus dorsi transcriptome analysis of purebred and crossbred Iberian pigs differing in muscle characteristics
Source: BMC Genomics. 2014 May 31;15:413. doi: 10.1186/1471-2164-15-413 (PMC4070551; doi:10.1186/1471-2164-15-413)
Supplement: Supplementary file 2 — Additional file 2: Gene ontology terms. List of significantly overrepresented GO terms (distributed over the three main categories) and KEGG pathways in the three analysed gene lists: the 256 DE genes between genetic types, the 154 genes upregulated in DUxIB and the 102 genes upregulated in IB. Parametric P-values are indicated along with Benjamini multiple test corrections (FDR < 0.10). (XLSX 41 KB) [file 12864_2013_6121_MOESM2_ESM.xlsx]

## Sheet: all DE genes
Category	Term	Count	P Value	Genes	Fold Enrichment	Benjamini
GO - Biological Process
GOTERM_BP_ALL	GO:0032501~multicellular organismal process	73	7.57843e-11	AEBP1, S100A6, KERA, UTRN, POSTN, ENPEP, MYLIP, REST, CBFB, PHC3, APP, ROBO1, CASP7, SEMA3E, S1PR5, COL12A1, GNPAT, LOX, USH2A, SLC22A2, EGFL6, NRXN3, CHODL, STXBP3, CTNNBIP1, MAN2A1, ALDH7A1, DACT1, GRN, SORT1, VCAN, CNTN3, PSME4, COL1A1, STBD1, PROS1, CASQ2, MYL6, HUS1, FKBP1A, AKAP9, GPM6B, DTNBP1, APLNR, SYN3, ITGAV, AGT, PPP3CB, SCARB1, FBN2, DCLK1, OLFM1, MLLT3, MAP1B, EPHX2, AFF4, ITGA2, A…	2.13391	1.29364e-07
GOTERM_BP_ALL	GO:0007155~cell adhesion	29	8.46292e-11	AEBP1, POSTN, CDH8, APP, FAT4, ROBO1, AGT, ITGAV, COL12A1, SCARB1, SCARB2, THBS2, THBS4, EGFL6, NRXN3, BYSL, PPFIBP1, ITGA2, STXBP3, COL16A1, COL5A1, COL14A1, ITGA6, VCAN, ANTXR1, CNTN3, MFAP4, COL24A1, CDH11	4.42573	7.2231e-08
GOTERM_BP_ALL	GO:0022610~biological adhesion	29	8.46292e-11	AEBP1, POSTN, CDH8, APP, FAT4, ROBO1, AGT, ITGAV, COL12A1, SCARB1, SCARB2, THBS2, THBS4, EGFL6, NRXN3, BYSL, PPFIBP1, ITGA2, STXBP3, COL16A1, COL5A1, COL14A1, ITGA6, VCAN, ANTXR1, CNTN3, MFAP4, COL24A1, CDH11	4.42573	7.2231e-08
GOTERM_BP_ALL	GO:0032502~developmental process	63	3.44431e-08	S100A6, AEBP1, UTRN, POSTN, MYLIP, REST, ENPEP, CBFB, PHC3, APP, ROBO1, CASP7, SEMA3E, S1PR5, COL12A1, GNPAT, LOX, USH2A, EGFL6, NRXN3, CHODL, CTNNBIP1, MAN2A1, DACT1, GRN, SORT1, NFE2L1, VCAN, CNTN3, PSME4, COL1A1, CASQ2, MYL6, HUS1, GPM6B, FKBP1A, ITGAV, AGT, PPP3CB, ERO1L, FBN2, MYOC, OLFM1, DCLK1, MLLT3, MAP1B, AFF4, ITGA2, AFF3, IGF2, SIRT1, COL5A1, DKK3, CNTF, TMEM111, ITGA6, SFRP2, NEDD4, …	2.00743	1.95979e-05
GOTERM_BP_ALL	GO:0007275~multicellular organismal development	58	1.13748e-07	S100A6, AEBP1, UTRN, POSTN, MYLIP, REST, ENPEP, CBFB, PHC3, APP, ROBO1, CASP7, SEMA3E, S1PR5, COL12A1, GNPAT, LOX, USH2A, EGFL6, NRXN3, CHODL, CTNNBIP1, MAN2A1, DACT1, GRN, SORT1, VCAN, CNTN3, PSME4, COL1A1, CASQ2, MYL6, HUS1, GPM6B, FKBP1A, ITGAV, AGT, PPP3CB, FBN2, OLFM1, DCLK1, MLLT3, MAP1B, ITGA2, AFF3, IGF2, SIRT1, COL5A1, DKK3, CNTF, TMEM111, ITGA6, SFRP2, NEDD4, IRF1, TCF12, MYH10, CDH11	2.02895	4.8541e-05
GOTERM_BP_ALL	GO:0048856~anatomical structure development	53	2.06578e-07	S100A6, AEBP1, UTRN, POSTN, MYLIP, REST, ENPEP, CBFB, APP, ROBO1, CASP7, SEMA3E, S1PR5, COL12A1, GNPAT, LOX, USH2A, NRXN3, CHODL, MAN2A1, GRN, SORT1, NFE2L1, VCAN, COL1A1, CNTN3, CASQ2, MYL6, GPM6B, FKBP1A, ITGAV, AGT, PPP3CB, FBN2, OLFM1, DCLK1, MYOC, MAP1B, ITGA2, IGF2, SIRT1, COL5A1, DKK3, CNTF, TMEM111, ITGA6, SFRP2, NEDD4, IRF1, ANTXR1, TCF12, MYH10, CDH11	2.09088	7.05234e-05
GOTERM_BP_ALL	GO:0009605~response to external stimulus	25	9.69829e-07	ENSA, DTNBP1, PLAA, ROBO1, SCARB1, LOX, NFKBIZ, MAP1B, EPHX2, ITGA2, STXBP3, IGF2, C4BPA, SIRT1, COL5A1, CD38, ITGA6, SFRP2, CD59, VCAN, NFE2L1, COL1A1, PROS1, PON3, MYH10	3.20596	0.000275879
GOTERM_BP_ALL	GO:0043062~extracellular structure organization	12	1.70724e-06	APP, COL14A1, NRXN3, AGT, UTRN, MAP1B, COL12A1, FKBP1A, POSTN, COL1A1, LOX, COL5A1	6.77099	0.000416237
GOTERM_BP_ALL	GO:0016043~cellular component organization	48	7.51027e-06	PTGES3, FMOD, S100A6, RBM4, UTRN, MUTED, TIPIN, POSTN, FKBP1A, DTNBP1, DSTN, APP, MRPL12, DDX11, ROBO1, FOLR1, CASP7, ALOX5AP, ITGAV, AGT, GNPAT, COL12A1, SCARB1, LOX, ZWILCH, USH2A, OLFM1, DCLK1, THBS4, NRXN3, IPO11, MAP1B, MRC2, STXBP3, SIRT1, COL5A1, MAN2A1, CNTF, COL14A1, TMEM111, ITGA6, NEDD4, SORT1, VCAN, ANTXR1, COL1A1, CLCN5, MYH10	1.94433	0.00160123
GOTERM_BP_ALL	GO:0048731~system development	46	7.54614e-06	MYL6, S100A6, AEBP1, UTRN, GPM6B, POSTN, FKBP1A, ENPEP, REST, MYLIP, CBFB, APP, ROBO1, CASP7, ITGAV, AGT, S1PR5, SEMA3E, PPP3CB, GNPAT, COL12A1, LOX, USH2A, OLFM1, DCLK1, NRXN3, MAP1B, CHODL, ITGA2, IGF2, SIRT1, COL5A1, MAN2A1, CNTF, TMEM111, ITGA6, NEDD4, IRF1, SORT1, VCAN, CNTN3, COL1A1, TCF12, CASQ2, MYH10, CDH11	1.9842	0.00143023
GOTERM_BP_ALL	GO:0009611~response to wounding	17	1.52916e-05	NFKBIZ, MAP1B, EPHX2, ITGA2, IGF2, STXBP3, C4BPA, DTNBP1, COL5A1, PLAA, CD59, NFE2L1, SCARB1, VCAN, LOX, PROS1, MYH10	3.70473	0.0026069
GOTERM_BP_ALL	GO:0003008~system process	21	2.77306e-05	MYL6, KERA, NRXN3, UTRN, EPHX2, ITGA2, FKBP1A, AKAP9, DTNBP1, ALDH7A1, APP, TMEM111, AGT, SYN3, PPP3CB, COL1A1, STBD1, CASQ2, USH2A, MYH10, CLCN5	2.97034	0.00429409
GOTERM_BP_ALL	GO:0030198~extracellular matrix organization	9	2.84909e-05	APP, COL14A1, AGT, COL12A1, FKBP1A, POSTN, COL1A1, LOX, COL5A1	7.45615	0.00404468
GOTERM_BP_ALL	GO:0044419~interspecies interaction between organisms	8	0.000291064	NEDD4, MPDZ, ITGAV, ITGA2, SCARB1, PDCD6IP, SIRT1, KPNA1	6.27887	0.0375032
GOTERM_BP_ALL	GO:0042060~wound healing	10	0.000342487	CD59, ITGA2, STXBP3, SCARB1, IGF2, LOX, PROS1, DTNBP1, COL5A1, MYH10	4.59851	0.040906
GOTERM_BP_ALL	GO:0030154~cell differentiation	31	0.000454596	S100A6, UTRN, GPM6B, REST, CBFB, APP, ROBO1, AGT, S1PR5, SEMA3E, PPP3CB, ERO1L, DCLK1, EGFL6, NRXN3, MAP1B, AFF4, ITGA2, IGF2, SIRT1, CNTF, ITGA6, NEDD4, SFRP2, IRF1, SORT1, VCAN, ANTXR1, COL1A1, PSME4, MYH10	1.96477	0.0504288
GOTERM_BP_ALL	GO:0006629~lipid metabolic process	21	0.000570572	PTGES3, CYP3A4, CYB5R1, ACADSB, SCD, EPHX2, PNPLA4, SIRT1, PLAA, SAMD8, ISYNA1, AGPAT5, C1QTNF3, LASS3, ALOX5AP, CPNE1, GNPAT, PLA1A, SCARB1, ELOVL6, AGK	2.36729	0.0590736
GOTERM_BP_ALL	GO:0016044~membrane organization	13	0.000664303	MRC2, MUTED, DTNBP1, COL5A1, APP, NEDD4, FOLR1, ITGAV, SORT1, GNPAT, SCARB1, CLCN5, MYH10	3.26993	0.0645485
GOTERM_BP_ALL	GO:0030199~collagen fibril organization	5	0.000739317	COL14A1, COL12A1, COL1A1, LOX, COL5A1	12.1379	0.0677347
GOTERM_BP_ALL	GO:0006928~cell motion	14	0.000779018	NRXN3, ITGA2, MYLIP, ENPEP, COL5A1, DSTN, APP, ITGA6, ROBO1, SCARB1, VCAN, DCLK1, MYH10, THBS4	3.02569	0.067621
GOTERM_BP_ALL	GO:0007517~muscle organ development	11	0.000797928	MYL6, APP, AEBP1, CNTF, UTRN, PPP3CB, CHODL, FKBP1A, TCF12, SIRT1, MYH10	3.71601	0.0658613
GOTERM_BP_ALL	GO:0050877~neurological system process	14	0.000803035	KERA, NRXN3, ITGA2, AKAP9, DTNBP1, ALDH7A1, APP, TMEM111, SYN3, AGT, PPP3CB, COL1A1, USH2A, MYH10	3.01321	0.063215
GOTERM_BP_ALL	GO:0048869~cellular developmental process	31	0.000878411	S100A6, UTRN, GPM6B, REST, CBFB, APP, ROBO1, AGT, S1PR5, SEMA3E, PPP3CB, ERO1L, DCLK1, EGFL6, NRXN3, MAP1B, AFF4, ITGA2, IGF2, SIRT1, CNTF, ITGA6, NEDD4, SFRP2, IRF1, SORT1, VCAN, ANTXR1, COL1A1, PSME4, MYH10	1.88686	0.0659139
GOTERM_BP_ALL	GO:0050896~response to stimulus	48	0.00102943	CYP3A4, ME1, KERA, HUS1, RBM4, TIPIN, FKBP1A, ENSA, DTNBP1, PLAA, APP, ROBO1, CASP7, AGT, PPP3CB, GNG2, SCARB1, ERO1L, LOX, FAM129A, USH2A, NFKBIZ, CAMLG, MAP1B, EPHX2, ITGA2, IGF2, STXBP3, C4BPA, SIRT1, COL5A1, ABCG2, CD38, ITGA6, NEDD4, SFRP2, TIAL1, CD59, SORT1, NFE2L1, VCAN, RNF19B, COL1A1, PROS1, TCF12, PON3, TTRAP, MYH10	1.58662	0.0735924
GOTERM_BP_ALL	GO:0051704~multi-organism process	13	0.00121223	MPDZ, BYSL, ITGA2, COL16A1, SIRT1, CD38, APP, NEDD4, ITGAV, GRN, SCARB1, PDCD6IP, KPNA1	3.04948	0.0826557
GOTERM_BP_ALL	GO:0014068~positive regulation of phosphoinositide 3-kinase cascade	4	0.00131292	CNTF, NEDD4, AGT, IGF2	18.1541	0.0857992
GO - Cellular Component
GOTERM_CC_ALL	GO:0005576~extracellular region	49	2.79622e-09	ASPN, AEBP1, KERA, POSTN, APP, SEMA3E, COL12A1, PLA1A, LOX, PDGFD, LOXL1, USH2A, MATN2, TMEFF2, EGFL6, DHRS7C, CD163L1, GRN, SLPI, VCAN, COL1A1, MFAP4, COL24A1, PROS1, FMOD, SMOC2, C1QTNF6, CRISPLD1, C1QTNF3, FOLR1, AGT, ADAMTS12, FBN2, THBS2, OLFM1, MYOC, THBS4, IGF2, C4BPA, COL16A1, EMILIN3, KIAA0564, COL5A1, DKK3, COL14A1, CNTF, SFRP2, CD59, PON3	2.51986	7.91331e-07
GOTERM_CC_ALL	GO:0005578~proteinaceous extracellular matrix	22	4.44419e-08	MATN2, ASPN, FMOD, KERA, EGFL6, POSTN, COL16A1, EMILIN3, COL5A1, SMOC2, COL14A1, COL12A1, VCAN, COL1A1, ADAMTS12, LOX, FBN2, MFAP4, COL24A1, LOXL1, USH2A, THBS4	4.3057	6.28852e-06
GOTERM_CC_ALL	GO:0031012~extracellular matrix	22	1.14726e-07	MATN2, ASPN, FMOD, KERA, EGFL6, POSTN, COL16A1, EMILIN3, COL5A1, SMOC2, COL14A1, COL12A1, VCAN, COL1A1, ADAMTS12, LOX, FBN2, MFAP4, COL24A1, LOXL1, USH2A, THBS4	4.07138	1.08224e-05
GOTERM_CC_ALL	GO:0044421~extracellular region part	31	3.63065e-07	ASPN, FMOD, KERA, POSTN, SMOC2, AGT, SEMA3E, COL12A1, ADAMTS12, LOX, FBN2, LOXL1, MYOC, OLFM1, USH2A, THBS4, MATN2, EGFL6, IGF2, COL16A1, EMILIN3, COL5A1, DKK3, CNTF, COL14A1, GRN, VCAN, COL1A1, MFAP4, COL24A1, PON3	2.86847	2.56865e-05
GOTERM_CC_ALL	GO:0044420~extracellular matrix part	11	5.90183e-05	SMOC2, COL14A1, EGFL6, COL12A1, COL1A1, LOX, COL24A1, MFAP4, COL16A1, COL5A1, USH2A	5.12994	0.00333496
GOTERM_CC_ALL	GO:0005581~collagen	7	0.000117103	COL14A1, COL12A1, COL1A1, LOX, COL24A1, COL16A1, COL5A1	9.06807	0.00550844
GOTERM_CC_ALL	GO:0031226~intrinsic to plasma membrane	18	0.000125268	PTPRD, NRXN3, ITGA2, ENPEP, APLNR, APP, ITGA6, ROBO1, FOLR1, CD59, ITGAV, SCARB1, TM4SF1, SCARB2, STBD1, SLC22A2, DCLK1, CLCN5	2.97374	0.00505192
GOTERM_CC_ALL	GO:0000267~cell fraction	24	0.000206656	ME1, CYP3A4, JPH2, MPDZ, CKAP4, UTRN, MAP1B, EPHX2, FKBP1A, CD38, APP, FOLR1, NEDD4, AGT, CD59, CASP7, PPP3CB, SORT1, SCARB1, SCARB2, ERO1L, STBD1, SLC22A2, PON3	2.36558	0.00728456
GOTERM_CC_ALL	GO:0005887~integral to plasma membrane	17	0.000233633	PTPRD, NRXN3, ITGA2, ENPEP, APLNR, APP, ITGA6, ROBO1, FOLR1, ITGAV, SCARB1, TM4SF1, SCARB2, STBD1, SLC22A2, DCLK1, CLCN5	2.93944	0.0073204
GOTERM_CC_ALL	GO:0005624~membrane fraction	19	0.000674471	CYP3A4, JPH2, MPDZ, CKAP4, UTRN, FKBP1A, CD38, APP, NEDD4, FOLR1, CD59, PPP3CB, SORT1, SCARB1, SCARB2, ERO1L, STBD1, SLC22A2, PON3	2.48102	0.0189128
GOTERM_CC_ALL	GO:0030934~anchoring collagen	3	0.000874469	COL14A1, COL12A1, COL16A1	61.2095	0.0222562
GOTERM_CC_ALL	GO:0005593~FACIT collagen	3	0.000874469	COL14A1, COL12A1, COL16A1	61.2095	0.0222562
GOTERM_CC_ALL	GO:0044432~endoplasmic reticulum part	14	0.000969003	CYP3A4, JPH2, RRBP1, MUTED, IGF2, FKBP1A, CASP7, FKBP14, ELOVL6, ERO1L, UGGT2, FKBP10, OLFM1, CASQ2	2.95239	0.022604
GOTERM_CC_ALL	GO:0005626~insoluble fraction	19	0.00148908	CYP3A4, JPH2, MPDZ, CKAP4, UTRN, FKBP1A, CD38, APP, NEDD4, FOLR1, CD59, PPP3CB, SORT1, SCARB1, SCARB2, ERO1L, STBD1, SLC22A2, PON3	2.31439	0.0319198
GOTERM_CC_ALL	GO:0005788~endoplasmic reticulum lumen	7	0.0019061	MUTED, FKBP14, IGF2, UGGT2, FKBP10, CASQ2, OLFM1	5.38951	0.0378331
GOTERM_CC_ALL	GO:0012505~endomembrane system	23	0.00299371	COPZ2, CYP3A4, S100A6, BCL2L14, JPH2, RRBP1, SCD, IPO11, FKBP1A, IGF2, SIRT1, MAN2A1, APP, ALOX5AP, CASP7, SYN3, SORT1, ELOVL6, ERO1L, PDGFD, MTMR6, VPS26A, KPNA1	1.97588	0.0549958
GOTERM_CC_ALL	GO:0031091~platelet alpha granule	5	0.00395308	APP, STXBP3, THBS2, PROS1, THBS4	7.6993	0.0676608
GOTERM_CC_ALL	GO:0030424~axon	7	0.00606153	APP, CNTF, ROBO1, MAP1B, ITGA2, DTNBP1, MYH10	4.26335	0.0962602
GOTERM_CC_ALL	GO:0016020~membrane	101	0.00640102	CYP3A4, ASPN, RARRES1, UTRN, ENPEP, MYLIP, PI4K2B, MEGF11, APP, HOMER3, ROBO1, S1PR5, GNG2, ELOVL6, PDGFD, TMEFF2, BCL2L14, MPDZ, CHODL, LHFP, NKTR, FRY, CD38, CD163L1, SLC37A1, AKAP7, COL1A1, VPS26A, COPZ2, ENPP4, MANSC1, FOLR1, ITGAV, SCARB1, SCARB2, ERO1L, OLFM1, SLC30A7, CAMLG, CKAP4, SCD, MRC2, PPFIBP1, ITGA2, ABCG2, ITGA6, TMEM111, NEDD4, LASS3, CD59, ANTXR1, CLCN5, MYH10, CYB5R1, JPH2, C4O…	1.23267	0.0960323
GOTERM_CC_ALL	GO:0005886~plasma membrane	46	0.00666279	COPZ2, JPH2, UTRN, ENPEP, MEGF11, DTNBP1, CDH8, APLNR, APP, ROBO1, FOLR1, HOMER3, SYN3, ITGAV, S1PR5, GNG2, SCARB1, SCARB2, SLC22A2, USH2A, DCLK1, PTPRD, RAP2C, MPDZ, NRXN3, MAP1B, PPFIBP1, ITGA2, STXBP3, ABCG2, CD38, CD163L1, ITGA6, NEDD4, CD59, SORT1, AKAP7, SVIP, ANTXR1, CNTN3, TM4SF1, COL1A1, STBD1, CLCN5, CDH11, MYH10	1.46705	0.0947757
GOTERM_CC_ALL	GO:0031224~intrinsic to membrane	68	0.00731381	ASPN, CYP3A4, CYB5R1, RARRES1, JPH2, ENPEP, MEGF11, C4ORF32, APP, AGPAT5, ROBO1, S1PR5, ELOVL6, USH2A, SLC22A2, TMEFF2, NRXN3, CHODL, LHFP, FRY, MAN2A1, CD38, CD163L1, SLC37A1, SORT1, VCAN, AKAP7, CNTN3, MOSPD1, TM4SF1, STBD1, KPNA1, ENPP4, GPM6B, MANSC1, CDH8, APLNR, FAT4, FOLR1, ALOX5AP, ITGAV, ARMCX4, HRCT1, SCARB1, SCARB2, POPDC3, DCLK1, SLC30A7, PTPRD, CAMLG, RRBP1, CKAP4, SCD, MRC2, IPO11, …	1.32958	0.0986581
GO - Molecular Function
GOTERM_MF_ALL	GO:0005515~protein binding	122	3.59695e-08	ASPN, S100A6, KERA, UTRN, RBM4, POSTN, REST, MYLIP, MTHFD1L, CBFB, CMBL, INTS8, APP, HOMER3, ROBO1, COL12A1, LOX, CAB39, PDGFD, MTUS2, BCL2L14, MPDZ, DCTN4, NFE2L1, AKAP7, PDCD6IP, COL1A1, MFAP4, VPS26A, COPZ2, CTSL2, MRPS14, HUS1, TIPIN, ENSA, PLAA, UBE2D4, ITGAV, SCARB1, SCARB2, ERO1L, CDC37L1, OLFM1, SLC30A7, CAMLG, PPFIBP1, EPHX2, ITGA2, COL16A1, ABCG2, DNAJB9, COL14A1, ITGA6, SFRP2, NEDD4, C…	1.48199	1.64739e-05
GOTERM_MF_ALL	GO:0005509~calcium ion binding	26	9.73849e-06	MYL6, S100A6, UTRN, ENPEP, CDH8, SMOC2, FAT4, ITGAV, SYN3, PPP3CB, FBN2, THBS2, THBS4, MATN2, EGFL6, NRXN3, MRC2, ITGA2, ITGA6, FKBP14, VCAN, FKBP10, MFAP4, PROS1, CASQ2, CDH11	2.73278	0.00222764
GOTERM_MF_ALL	GO:0032403~protein complex binding	9	0.000270208	ITGA6, EGFL6, MAP1B, ITGA2, FKBP1A, IGF2, REST, COL16A1, COL5A1	5.41639	0.0404179
Pathway - KEGG
KEGG_PATHWAY	hsa04512:ECM-receptor interaction	7	8.20687e-09	ITGA6, ITGAV, ITGA2, COL1A1, THBS2, COL5A1, THBS4	44.4466	7.38618e-07
KEGG_PATHWAY	hsa04510:Focal adhesion	8	1.42067e-07	ITGA6, ITGAV, ITGA2, COL1A1, PDGFD, THBS2, COL5A1, THBS4	19.537	6.39298e-06
KEGG_PATHWAY	hsa04810:Regulation of actin cytoskeleton	6	2.06766e-05	ITGA6, ITGAV, ITGA2, IGF2, PDGFD, MYH10	17.5833	0.000620113
KEGG_PATHWAY	hsa04640:Hematopoietic cell lineage	4	5.75705e-05	CD38, ITGA6, CD59, ITGA2	50.7961	0.00129454
KEGG_PATHWAY	hsa04514:Cell adhesion molecules (CAMs)	4	0.000906319	ITGA6, NRXN3, ITGAV, VCAN	20.593	0.0161887
KEGG_PATHWAY	hsa05222:Small cell lung cancer	4	0.00113975	MAX, ITGA6, ITGAV, ITGA2	19.0485	0.0169606
KEGG_PATHWAY	hsa00620:Pyruvate metabolism	3	0.00264984	ME1, ALDH7A1, ME3	38.0971	0.0335393
KEGG_PATHWAY	hsa05412:Arrhythmogenic right ventricular cardiomyopathy (ARVC)	3	0.00519477	ITGA6, ITGAV, ITGA2	27.2122	0.0569099
KEGG_PATHWAY	hsa04142:Lysosome	3	0.00732301	CTSL2, SORT1, SCARB2	22.8582	0.0708634
KEGG_PATHWAY	hsa04610:Complement and coagulation cascades	3	0.00977967	CD59, C4BPA, PROS1	19.7054	0.0846514

## Sheet: genes upregulated in IB
Category	Term	Count	P Value	Genes	Fold Enrichment	Benjamini
GO - Biological Process
GOTERM_BP_ALL	GO:0006629~lipid metabolic process	12	0.000581532	PLAA, PTGES3, CYP3A4, SAMD8, AGPAT5, ALOX5AP, SCD, EPHX2, PLA1A, GNPAT, ELOVL6, SIRT1	3.45889	0.0860735
GOTERM_BP_ALL	GO:0060341~regulation of cellular localization	6	0.00076739	CD38, CNTF, NEDD4, AGT, STXBP3, SIRT1	8.25499	0.0770358
GOTERM_BP_ALL	GO:0006350~transcription	16	0.00107331	NFKBIZ, ZFP30, RBM4, AFF4, AFF3, ZNF143, SIRT1, CBFB, MAX, CNTF, ZNF326, IRF1, PHTF1, NFE2L1, DNTTIP2, MLLT3	2.55418	0.0803246
GOTERM_BP_ALL	GO:0006366~transcription from RNA polymerase II promoter	5	0.00158902	MAX, AFF4, IRF1, NFE2L1, CBFB	9.88561	0.0928864
GOTERM_BP_ALL	GO:0006952~defense response	7	0.00326992	PLAA, NFKBIZ, CAMLG, TIAL1, EPHX2, NFE2L1, C4BPA	4.77846	0.0952139
GOTERM_BP_ALL	GO:0006631~fatty acid metabolic process	6	0.00399641	PTGES3, ALOX5AP, SCD, EPHX2, GNPAT, ELOVL6	5.6589	0.096719
GOTERM_BP_ALL	GO:0043632~modification-dependent macromolecule catabolic process	9	0.00426527	UBE2D4, NEDD4, PSMD11, KLHL15, ASB11, RNF19B, UBE2QL1, MYLIP, MARCH6	3.43663	0.0955247
GOTERM_BP_ALL	GO:0019941~modification-dependent protein catabolic process	9	0.00426527	UBE2D4, NEDD4, PSMD11, KLHL15, ASB11, RNF19B, UBE2QL1, MYLIP, MARCH6	3.43663	0.0955247
GOTERM_BP_ALL	GO:0060255~regulation of macromolecule metabolic process	23	0.00499975	NFKBIZ, ZFP30, RBM4, AFF4, AFF3, UBE2QL1, ZNF143, SIRT1, CBFB, UBE2D4, MAX, CNTF, PSMD11, ZNF326, NEDD4, AGT, TIAL1, IRF1, PHTF1, NFE2L1, DNTTIP2, KPNA1, MLLT3	1.80293	0.0968286
GOTERM_BP_ALL	GO:0009987~cellular process	69	0.00503356	CYP3A4, PTGES3, RBM4, MYLIP, CLYBL, CBFB, MAX, INTS8, CASP4, AGPAT5, HOMER3, CASP7, PHTF1, GNPAT, PLA1A, ELOVL6, NFKBIZ, NRXN3, ZFP30, BYSL, STXBP3, ZNF143, CD38, TIAL1, KLHL15, SLC37A1, BMP2K, NFE2L1, AKAP7, DNTTIP2, PDCD6IP, PSME4, VPS26A, KPNA1, SNX10, DYNC1I2, TTRAP, ME1, ASB11, UBE2QL1, DTNBP1, PLAA, NGLY1, UBE2D4, ZNF326, FOLR1, ALOX5AP, AGT, ERO1L, ZWILCH, MLLT3, CAMLG, SCD, MRC2, EPHX2, A…	1.17126	0.0922276
GOTERM_BP_ALL	GO:0006351~transcription, DNA-dependent	5	0.00512804	MAX, AFF4, IRF1, NFE2L1, CBFB	7.13667	0.0889955
GOTERM_BP_ALL	GO:0032774~RNA biosynthetic process	5	0.00512804	MAX, AFF4, IRF1, NFE2L1, CBFB	7.13667	0.0889955
GOTERM_BP_ALL	GO:0051603~proteolysis involved in cellular protein catabolic process	9	0.00529871	UBE2D4, NEDD4, PSMD11, KLHL15, ASB11, RNF19B, UBE2QL1, MYLIP, MARCH6	3.31338	0.0871643
GOTERM_BP_ALL	GO:0044257~cellular protein catabolic process	9	0.00547341	UBE2D4, NEDD4, PSMD11, KLHL15, ASB11, RNF19B, UBE2QL1, MYLIP, MARCH6	3.2952	0.085569
GOTERM_BP_ALL	GO:0019222~regulation of metabolic process	24	0.00621486	NFKBIZ, ZFP30, RBM4, AFF4, AFF3, ZNF143, UBE2QL1, SIRT1, CBFB, UBE2D4, MAX, CNTF, PSMD11, ZNF326, NEDD4, AGT, TIAL1, IRF1, PHTF1, NFE2L1, DNTTIP2, CAB39, KPNA1, MLLT3	1.73742	0.0913148
GOTERM_BP_ALL	GO:0019219~regulation of nucleobase, nucleoside, nucleotide and nucleic acid metabolic process	20	0.00718089	NFKBIZ, ZFP30, RBM4, AFF4, AFF3, ZNF143, SIRT1, CBFB, MAX, CNTF, NEDD4, ZNF326, AGT, TIAL1, IRF1, PHTF1, NFE2L1, DNTTIP2, KPNA1, MLLT3	1.86586	0.0990113
GOTERM_BP_ALL	GO:0045449~regulation of transcription	19	0.00722037	NFKBIZ, ZFP30, RBM4, AFF4, AFF3, ZNF143, SIRT1, CBFB, MAX, CNTF, NEDD4, ZNF326, AGT, TIAL1, IRF1, PHTF1, NFE2L1, DNTTIP2, MLLT3	1.91226	0.0956687
GOTERM_BP_ALL	GO:0030163~protein catabolic process	9	0.00736214	UBE2D4, NEDD4, PSMD11, KLHL15, ASB11, RNF19B, UBE2QL1, MYLIP, MARCH6	3.13195	0.0936805
GOTERM_BP_ALL	GO:0051171~regulation of nitrogen compound metabolic process	20	0.0079614	NFKBIZ, ZFP30, RBM4, AFF4, AFF3, ZNF143, SIRT1, CBFB, MAX, CNTF, NEDD4, ZNF326, AGT, TIAL1, IRF1, PHTF1, NFE2L1, DNTTIP2, KPNA1, MLLT3	1.84778	0.0965613
GOTERM_BP_ALL	GO:0009611~response to wounding	7	0.00862918	PLAA, NFKBIZ, EPHX2, NFE2L1, STXBP3, C4BPA, DTNBP1	3.90058	0.0998483
GOTERM_BP_ALL	GO:0009057~macromolecule catabolic process	10	0.00879735	NGLY1, UBE2D4, NEDD4, PSMD11, KLHL15, ASB11, RNF19B, UBE2QL1, MYLIP, MARCH6	2.78323	0.09821
GOTERM_BP_ALL	GO:0065007~biological regulation	39	0.00894332	PTGES3, RBM4, ASB11, UBE2QL1, DTNBP1, CBFB, PLAA, MAX, SMOC2, UBE2D4, CASP4, ZNF326, AGT, PHTF1, CAB39, ZWILCH, MLLT3, NFKBIZ, CAMLG, NRXN3, ZFP30, AFF4, EPHX2, AFF3, STXBP3, C4BPA, ZNF143, SIRT1, CD38, CNTF, NEDD4, PSMD11, TIAL1, BMP2K, IRF1, NFE2L1, AKAP7, DNTTIP2, KPNA1	1.40727	0.0964814
GOTERM_BP_ALL	GO:0050896~response to stimulus	21	0.00962344	ME1, CYP3A4, NFKBIZ, CAMLG, RBM4, EPHX2, STXBP3, C4BPA, SIRT1, DTNBP1, PLAA, CD38, NEDD4, CASP7, TIAL1, AGT, NFE2L1, ERO1L, RNF19B, PON3, TTRAP	1.7749	0.0995349
GO - Cellular Component
GOTERM_CC_ALL	GO:0005829~cytosol	15	0.00040392	PTGES3, ME1, WDFY1, EPHX2, STXBP3, AGPAT5, CNTF, PSMD11, NEDD4, CASP7, AKAP7, PDCD6IP, VPS26A, KPNA1, DYNC1I2	2.9687	0.0199802
GOTERM_CC_ALL	GO:0043229~intracellular organelle	60	0.00551445	CYP3A4, PTGES3, RBM4, MYLIP, CLYBL, CBFB, PHC3, MAX, INTS8, AGPAT5, HOMER3, CASP7, PHTF1, GNPAT, ELOVL6, MTERFD1, NFKBIZ, BYSL, ZFP30, STXBP3, ZNF143, DCTN4, CD38, TIAL1, BMP2K, NFE2L1, AKAP7, DNTTIP2, PSME4, PDCD6IP, VPS26A, KPNA1, DYNC1I2, TTRAP, ME1, CTSL2, DTNBP1, ZNF326, ALOX5AP, ERO1L, ZWILCH, OLFM1, MLLT3, WDFY1, CAMLG, NUB1, SCD, EPHX2, AFF4, AFF3, MARCH6, SIRT1, DNAJB9, CNTF, TMEM111, NE…	1.25779	0.0819126
GOTERM_CC_ALL	GO:0043226~organelle	60	0.00569159	CYP3A4, PTGES3, RBM4, MYLIP, CLYBL, CBFB, PHC3, MAX, INTS8, AGPAT5, HOMER3, CASP7, PHTF1, GNPAT, ELOVL6, MTERFD1, NFKBIZ, BYSL, ZFP30, STXBP3, ZNF143, DCTN4, CD38, TIAL1, BMP2K, NFE2L1, AKAP7, DNTTIP2, PSME4, PDCD6IP, VPS26A, KPNA1, DYNC1I2, TTRAP, ME1, CTSL2, DTNBP1, ZNF326, ALOX5AP, ERO1L, ZWILCH, OLFM1, MLLT3, WDFY1, CAMLG, NUB1, SCD, EPHX2, AFF4, AFF3, MARCH6, SIRT1, DNAJB9, CNTF, TMEM111, NE…	1.25643	0.0653786
GOTERM_CC_ALL	GO:0005634~nucleus	37	0.00812124	PTGES3, ME1, RBM4, DTNBP1, CBFB, PHC3, INTS8, MAX, ZNF326, CASP7, ALOX5AP, PHTF1, MLLT3, MTERFD1, NFKBIZ, WDFY1, NUB1, ZFP30, BYSL, SCD, AFF4, AFF3, ZNF143, SIRT1, DCTN4, CD38, CNTF, DNAJB9, BMP2K, IRF1, NFE2L1, AKAP7, DNTTIP2, PSME4, CCNDBP1, KPNA1, TTRAP	1.45269	0.0736096
GOTERM_CC_ALL	GO:0043231~intracellular membrane-bounded organelle	54	0.00857736	CYP3A4, PTGES3, RBM4, CLYBL, CBFB, PHC3, MAX, INTS8, AGPAT5, CASP7, PHTF1, GNPAT, ELOVL6, MTERFD1, NFKBIZ, BYSL, ZFP30, STXBP3, ZNF143, DCTN4, CD38, TIAL1, BMP2K, NFE2L1, AKAP7, DNTTIP2, PSME4, PDCD6IP, VPS26A, KPNA1, TTRAP, ME1, CTSL2, DTNBP1, ZNF326, ALOX5AP, ERO1L, OLFM1, MLLT3, WDFY1, CAMLG, NUB1, SCD, EPHX2, AFF4, AFF3, MARCH6, SIRT1, DNAJB9, CNTF, TMEM111, IRF1, SVIP, CCNDBP1	1.28134	0.0657378
GOTERM_CC_ALL	GO:0043227~membrane-bounded organelle	54	0.00876788	CYP3A4, PTGES3, RBM4, CLYBL, CBFB, PHC3, MAX, INTS8, AGPAT5, CASP7, PHTF1, GNPAT, ELOVL6, MTERFD1, NFKBIZ, BYSL, ZFP30, STXBP3, ZNF143, DCTN4, CD38, TIAL1, BMP2K, NFE2L1, AKAP7, DNTTIP2, PSME4, PDCD6IP, VPS26A, KPNA1, TTRAP, ME1, CTSL2, DTNBP1, ZNF326, ALOX5AP, ERO1L, OLFM1, MLLT3, WDFY1, CAMLG, NUB1, SCD, EPHX2, AFF4, AFF3, MARCH6, SIRT1, DNAJB9, CNTF, TMEM111, IRF1, SVIP, CCNDBP1	1.2802	0.0583647
GO - Molecular Function
GOTERM_MF_ALL	GO:0005515~protein binding	47	0.000367457	PTGES3, CTSL2, RBM4, MYLIP, DTNBP1, CBFB, CMBL, NGLY1, PLAA, INTS8, MAX, UBE2D4, CASP4, HOMER3, CASP7, ALOX5AP, AGT, GNPAT, ERO1L, CAB39, ZWILCH, OLFM1, MLLT3, CAMLG, NRXN3, EPHX2, STXBP3, C4BPA, SIRT1, DCTN4, ANKRD44, CNTF, DNAJB9, PSMD11, NEDD4, KLHL15, NFE2L1, AKAP7, RNF19B, PDCD6IP, VPS26A, CCNDBP1, SNX10, PON3, DYNC1I2, KPNA1, TTRAP	1.51296	0.0301549
GOTERM_MF_ALL	GO:0003712~transcription cofactor activity	6	0.00111258	MAX, RBM4, NFE2L1, SIRT1, CBFB, TTRAP	7.60609	0.0445893
Pathway - KEGG
KEGG_PATHWAY	hsa04120:Ubiquitin mediated proteolysis	3	0.00216933	UBE2D4, NEDD4, UBE2QL1	41.2078	0.0630246

## Sheet: genes upregulated in DUxIB
Category	Term	Count	P Value	Genes	Fold Enrichment	Benjamini
GO - Biological Process
GOTERM_BP_ALL	GO:0022610~biological adhesion	25	2.42058e-13	AEBP1, POSTN, CDH8, APP, FAT4, ROBO1, ITGAV, COL12A1, SCARB1, SCARB2, THBS2, THBS4, EGFL6, PPFIBP1, ITGA2, COL16A1, COL5A1, COL14A1, ITGA6, VCAN, CNTN3, ANTXR1, MFAP4, COL24A1, CDH11	6.74213	3.0544e-10
GOTERM_BP_ALL	GO:0032501~multicellular organismal process	54	6.61389e-13	S100A6, AEBP1, KERA, UTRN, POSTN, REST, ENPEP, GPX2, APP, ROBO1, SEMA3E, S1PR5, COL12A1, LOX, SLC22A2, USH2A, EGFL6, CHODL, CTNNBIP1, MAN2A1, ALDH7A1, DACT1, GRN, SORT1, VCAN, COL1A1, CNTN3, PROS1, CASQ2, MYL6, HUS1, AKAP9, GPM6B, FKBP1A, APLNR, PTK2, ITGAV, SYN3, PPP3CB, SCARB1, FBN2, DCLK1, MAP1B, ITGA2, IGF2, COL5A1, DKK3, ITGA6, SFRP2, CD59, TCF12, MYH10, CDH11, CLCN5	2.75379	4.17318e-10
GOTERM_BP_ALL	GO:0048856~anatomical structure development	41	9.60447e-10	MYL6, AEBP1, S100A6, UTRN, GPM6B, POSTN, FKBP1A, ENPEP, REST, PTK2, APP, ROBO1, ITGAV, S1PR5, SEMA3E, PPP3CB, COL12A1, FBN2, LOX, USH2A, DCLK1, MYOC, MAP1B, CHODL, ITGA2, IGF2, COL5A1, DKK3, MAN2A1, ITGA6, SFRP2, GRN, SORT1, VCAN, ANTXR1, CNTN3, COL1A1, TCF12, CASQ2, MYH10, CDH11	2.81628	4.04028e-07
GOTERM_BP_ALL	GO:0007275~multicellular organismal development	43	2.41997e-09	MYL6, AEBP1, S100A6, HUS1, UTRN, GPM6B, POSTN, FKBP1A, ENPEP, REST, PTK2, APP, ROBO1, ITGAV, S1PR5, SEMA3E, PPP3CB, COL12A1, FBN2, LOX, USH2A, DCLK1, EGFL6, MAP1B, CHODL, ITGA2, IGF2, COL5A1, CTNNBIP1, DKK3, MAN2A1, DACT1, ITGA6, SFRP2, GRN, SORT1, VCAN, CNTN3, COL1A1, TCF12, CASQ2, MYH10, CDH11	2.62928	7.635e-07
GOTERM_BP_ALL	GO:0032502~developmental process	45	4.28444e-09	MYL6, S100A6, AEBP1, HUS1, UTRN, GPM6B, POSTN, FKBP1A, ENPEP, REST, PTK2, APP, ROBO1, ITGAV, S1PR5, SEMA3E, PPP3CB, COL12A1, FBN2, LOX, USH2A, DCLK1, MYOC, EGFL6, MAP1B, CHODL, ITGA2, IGF2, COL5A1, CTNNBIP1, DKK3, MAN2A1, DACT1, ITGA6, SFRP2, GRN, SORT1, VCAN, ANTXR1, CNTN3, COL1A1, TCF12, CASQ2, MYH10, CDH11	2.49376	1.08139e-06
GOTERM_BP_ALL	GO:0043062~extracellular structure organization	11	7.36861e-08	APP, PTK2, COL14A1, UTRN, MAP1B, COL12A1, FKBP1A, POSTN, COL1A1, LOX, COL5A1	10.8209	1.54985e-05
GOTERM_BP_ALL	GO:0048731~system development	35	1.3593e-07	MYL6, AEBP1, S100A6, UTRN, GPM6B, POSTN, FKBP1A, ENPEP, REST, APP, PTK2, ROBO1, ITGAV, S1PR5, SEMA3E, PPP3CB, COL12A1, LOX, USH2A, DCLK1, MAP1B, CHODL, ITGA2, IGF2, COL5A1, MAN2A1, ITGA6, SORT1, VCAN, CNTN3, COL1A1, TCF12, CASQ2, CDH11, MYH10	2.64532	2.4506e-05
GOTERM_BP_ALL	GO:0030198~extracellular matrix organization	9	5.04373e-07	APP, PTK2, COL14A1, COL12A1, FKBP1A, POSTN, COL1A1, LOX, COL5A1	12.8476	7.95617e-05
GOTERM_BP_ALL	GO:0006928~cell motion	13	1.17322e-05	ITGA2, ENPEP, COL5A1, DSTN, PTK2, APP, ITGA6, ROBO1, SCARB1, VCAN, DCLK1, THBS4, MYH10	4.97612	0.00164377
GOTERM_BP_ALL	GO:0003008~system process	16	1.38597e-05	MYL6, KERA, UTRN, ITGA2, AKAP9, FKBP1A, PTK2, ALDH7A1, APP, SYN3, PPP3CB, COL1A1, CASQ2, USH2A, MYH10, CLCN5	3.90454	0.00174758
GOTERM_BP_ALL	GO:0007166~cell surface receptor linked signal transduction	20	2.13511e-05	FMOD, PTPRD, ITGA2, FKBP1A, IGF2, COL16A1, CTNNBIP1, APLNR, DKK3, PTK2, APP, DACT1, ITGA6, SFRP2, CD59, ITGAV, S1PR5, SORT1, GNG2, AGK	3.08713	0.00244658
GOTERM_BP_ALL	GO:0016043~cellular component organization	32	4.99569e-05	FMOD, S100A6, UTRN, MUTED, TIPIN, POSTN, FKBP1A, DSTN, APP, PTK2, MRPL12, DDX11, ROBO1, ITGAV, COL12A1, SCARB1, LOX, DCLK1, USH2A, THBS4, IPO11, MAP1B, COL5A1, MAN2A1, COL14A1, ITGA6, SORT1, VCAN, ANTXR1, COL1A1, MYH10, CLCN5	2.13174	0.00524015
GOTERM_BP_ALL	GO:0030199~collagen fibril organization	5	7.49208e-05	COL14A1, COL12A1, COL1A1, LOX, COL5A1	22.0765	0.00724697
GOTERM_BP_ALL	GO:0016477~cell migration	10	0.000108987	PTK2, ITGA6, ROBO1, VCAN, SCARB1, ENPEP, COL5A1, DCLK1, MYH10, THBS4	5.3331	0.00977685
GOTERM_BP_ALL	GO:0007409~axonogenesis	8	0.000120963	APP, S100A6, PTK2, ROBO1, MAP1B, VCAN, DCLK1, MYH10	7.2327	0.010126
GOTERM_BP_ALL	GO:0009605~response to external stimulus	15	0.000155716	MAP1B, ITGA2, IGF2, ENSA, COL5A1, ITGA6, SFRP2, ROBO1, CD59, SCARB1, VCAN, LOX, COL1A1, PROS1, MYH10	3.33085	0.012208
GOTERM_BP_ALL	GO:0000904~cell morphogenesis involved in differentiation	9	0.00016095	APP, S100A6, PTK2, ROBO1, MAP1B, VCAN, ANTXR1, DCLK1, MYH10	5.81199	0.011878
GOTERM_BP_ALL	GO:0048870~cell motility	10	0.000161033	PTK2, ITGA6, ROBO1, VCAN, SCARB1, ENPEP, COL5A1, DCLK1, MYH10, THBS4	5.06289	0.0112276
GOTERM_BP_ALL	GO:0051674~localization of cell	10	0.000164265	PTK2, ITGA6, ROBO1, VCAN, SCARB1, ENPEP, COL5A1, DCLK1, MYH10, THBS4	5.04942	0.0108522
GOTERM_BP_ALL	GO:0030154~cell differentiation	22	0.00021169	S100A6, EGFL6, UTRN, MAP1B, ITGA2, IGF2, GPM6B, REST, PTK2, APP, ITGA6, ROBO1, SFRP2, SEMA3E, S1PR5, PPP3CB, SORT1, VCAN, ANTXR1, COL1A1, DCLK1, MYH10	2.43834	0.0132702
GOTERM_BP_ALL	GO:0042060~wound healing	8	0.000223213	CD59, ITGA2, SCARB1, IGF2, LOX, PROS1, COL5A1, MYH10	6.54684	0.0133259
GOTERM_BP_ALL	GO:0009653~anatomical structure morphogenesis	20	0.000224339	S100A6, MAP1B, ITGA2, FKBP1A, IGF2, ENPEP, COL5A1, DKK3, PTK2, APP, ITGA6, ROBO1, SFRP2, VCAN, ANTXR1, FBN2, COL1A1, MYOC, DCLK1, MYH10	2.58486	0.0127879
GOTERM_BP_ALL	GO:0048667~cell morphogenesis involved in neuron differentiation	8	0.000254139	APP, S100A6, PTK2, ROBO1, MAP1B, VCAN, DCLK1, MYH10	6.40872	0.0138495
GOTERM_BP_ALL	GO:0048812~neuron projection morphogenesis	8	0.000274292	APP, S100A6, PTK2, ROBO1, MAP1B, VCAN, DCLK1, MYH10	6.32861	0.0143216
GOTERM_BP_ALL	GO:0007517~muscle organ development	9	0.000303944	MYL6, APP, AEBP1, UTRN, PPP3CB, CHODL, FKBP1A, TCF12, MYH10	5.29017	0.0152283
GOTERM_BP_ALL	GO:0050877~neurological system process	11	0.000370776	APP, PTK2, ALDH7A1, KERA, SYN3, PPP3CB, ITGA2, AKAP9, COL1A1, USH2A, MYH10	4.07103	0.0178392
GOTERM_BP_ALL	GO:0048869~cellular developmental process	22	0.000388475	S100A6, EGFL6, UTRN, MAP1B, ITGA2, IGF2, GPM6B, REST, PTK2, APP, ITGA6, ROBO1, SFRP2, SEMA3E, S1PR5, PPP3CB, SORT1, VCAN, ANTXR1, COL1A1, DCLK1, MYH10	2.33085	0.0179972
GOTERM_BP_ALL	GO:0048513~organ development	24	0.000409059	MYL6, AEBP1, UTRN, ITGA2, CHODL, FKBP1A, IGF2, POSTN, ENPEP, COL5A1, MAN2A1, PTK2, APP, ITGA6, ROBO1, ITGAV, PPP3CB, COL1A1, LOX, TCF12, CASQ2, USH2A, DCLK1, MYH10	2.20659	0.0182716
GOTERM_BP_ALL	GO:0030030~cell projection organization	10	0.000527405	APP, S100A6, PTK2, ITGA6, ROBO1, MAP1B, VCAN, DCLK1, MYH10, THBS4	4.30518	0.0226957
GOTERM_BP_ALL	GO:0040011~locomotion	10	0.000562606	PTK2, ITGA6, ROBO1, VCAN, SCARB1, ENPEP, COL5A1, DCLK1, MYH10, THBS4	4.26648	0.0233956
GOTERM_BP_ALL	GO:0048858~cell projection morphogenesis	8	0.000567864	APP, S100A6, PTK2, ROBO1, MAP1B, VCAN, DCLK1, MYH10	5.60467	0.0228588
GOTERM_BP_ALL	GO:0031175~neuron projection development	8	0.000845604	APP, S100A6, PTK2, ROBO1, MAP1B, VCAN, DCLK1, MYH10	5.23747	0.0328122
GOTERM_BP_ALL	GO:0032990~cell part morphogenesis	8	0.000915832	APP, S100A6, PTK2, ROBO1, MAP1B, VCAN, DCLK1, MYH10	5.16621	0.0344329
GOTERM_BP_ALL	GO:0009611~response to wounding	10	0.00110932	CD59, MAP1B, ITGA2, VCAN, SCARB1, IGF2, LOX, PROS1, COL5A1, MYH10	3.87466	0.0403611
GOTERM_BP_ALL	GO:0000902~cell morphogenesis	9	0.00130593	APP, S100A6, PTK2, ROBO1, MAP1B, VCAN, ANTXR1, DCLK1, MYH10	4.22952	0.0460259
GOTERM_BP_ALL	GO:0065008~regulation of biological quality	19	0.00191151	JPH2, MAP1B, MUTED, ITGA2, FKBP1A, IGF2, DSTN, GPX2, APLNR, PTK2, APP, CD59, SYN3, PPP3CB, SCARB1, PROS1, SLC22A2, DCLK1, MYH10	2.22673	0.0648732
GOTERM_BP_ALL	GO:0048699~generation of neurons	10	0.00210247	APP, S100A6, PTK2, ROBO1, S1PR5, MAP1B, VCAN, REST, DCLK1, MYH10	3.52896	0.0692706
GOTERM_BP_ALL	GO:0007229~integrin-mediated signaling pathway	5	0.00218481	PTK2, ITGA6, ITGAV, ITGA2, COL16A1	9.1278	0.0700627
GOTERM_BP_ALL	GO:0048666~neuron development	8	0.00259207	APP, S100A6, PTK2, ROBO1, MAP1B, VCAN, DCLK1, MYH10	4.30274	0.0805555
GOTERM_BP_ALL	GO:0022008~neurogenesis	10	0.00319876	APP, S100A6, PTK2, ROBO1, S1PR5, MAP1B, VCAN, REST, DCLK1, MYH10	3.31341	0.0961418
GOTERM_BP_ALL	GO:0032989~cellular component morphogenesis	9	0.00328762	APP, S100A6, PTK2, ROBO1, MAP1B, VCAN, ANTXR1, DCLK1, MYH10	3.64334	0.0963934
GO - Cellular Component
GOTERM_CC_ALL	GO:0005576~extracellular region	39	4.62419e-12	ASPN, FMOD, AEBP1, KERA, POSTN, APP, C1QTNF6, CRISPLD1, C1QTNF3, SEMA3E, COL12A1, ADAMTS12, PDGFD, LOX, FBN2, LOXL1, THBS2, USH2A, MYOC, THBS4, MATN2, TMEFF2, EGFL6, IGF2, COL16A1, EMILIN3, DHRS7C, COL5A1, KIAA0564, DKK3, COL14A1, SFRP2, GRN, CD59, VCAN, COL1A1, COL24A1, MFAP4, PROS1	3.56753	1.16992e-09
GOTERM_CC_ALL	GO:0005578~proteinaceous extracellular matrix	21	9.53298e-12	MATN2, ASPN, FMOD, KERA, EGFL6, POSTN, COL16A1, EMILIN3, COL5A1, COL14A1, COL12A1, VCAN, COL1A1, ADAMTS12, LOX, FBN2, MFAP4, COL24A1, LOXL1, USH2A, THBS4	7.27003	1.20592e-09
GOTERM_CC_ALL	GO:0031012~extracellular matrix	21	2.55037e-11	MATN2, ASPN, FMOD, KERA, EGFL6, POSTN, COL16A1, EMILIN3, COL5A1, COL14A1, COL12A1, VCAN, COL1A1, ADAMTS12, LOX, FBN2, MFAP4, COL24A1, LOXL1, USH2A, THBS4	6.88315	2.15081e-09
GOTERM_CC_ALL	GO:0044421~extracellular region part	26	1.73901e-09	ASPN, FMOD, KERA, POSTN, SEMA3E, COL12A1, LOX, FBN2, ADAMTS12, LOXL1, MYOC, USH2A, THBS4, MATN2, EGFL6, IGF2, COL16A1, EMILIN3, COL5A1, DKK3, COL14A1, GRN, VCAN, COL1A1, MFAP4, COL24A1	4.23284	1.09993e-07
GOTERM_CC_ALL	GO:0044420~extracellular matrix part	10	3.16796e-06	COL14A1, EGFL6, COL12A1, COL1A1, LOX, COL24A1, MFAP4, COL16A1, COL5A1, USH2A	8.35164	0.000160286
GOTERM_CC_ALL	GO:0005581~collagen	7	4.09438e-06	COL14A1, COL12A1, COL1A1, LOX, COL24A1, COL16A1, COL5A1	16.4249	0.000172632
GOTERM_CC_ALL	GO:0031226~intrinsic to plasma membrane	15	7.70818e-06	PTPRD, ITGA2, ENPEP, APLNR, APP, ITGA6, ROBO1, CD59, ITGAV, SCARB1, TM4SF1, SCARB2, SLC22A2, DCLK1, CLCN5	4.40827	0.000278558
GOTERM_CC_ALL	GO:0005887~integral to plasma membrane	14	2.24923e-05	PTPRD, ITGA2, ENPEP, APLNR, APP, ITGA6, ROBO1, ITGAV, SCARB1, TM4SF1, SCARB2, DCLK1, SLC22A2, CLCN5	4.30257	0.000711074
GOTERM_CC_ALL	GO:0005886~plasma membrane	36	7.88032e-05	COPZ2, JPH2, UTRN, ENPEP, MEGF11, CDH8, APLNR, APP, PTK2, ROBO1, SYN3, ITGAV, S1PR5, GNG2, SCARB1, SCARB2, SLC22A2, USH2A, DCLK1, PTPRD, RAP2C, MPDZ, MAP1B, PPFIBP1, ITGA2, ABCG2, ITGA6, CD59, SORT1, ANTXR1, CNTN3, COL1A1, TM4SF1, CLCN5, CDH11, MYH10	1.97318	0.00221288
GOTERM_CC_ALL	GO:0005788~endoplasmic reticulum lumen	7	9.9695e-05	MUTED, FKBP14, IGF2, UGGT2, FKBP10, CASQ2, RCN1	9.40698	0.00251923
GOTERM_CC_ALL	GO:0030934~anchoring collagen	3	0.000266447	COL14A1, COL12A1, COL16A1	110.868	0.00611035
GOTERM_CC_ALL	GO:0005593~FACIT collagen	3	0.000266447	COL14A1, COL12A1, COL16A1	110.868	0.00611035
GOTERM_CC_ALL	GO:0044459~plasma membrane part	24	0.000446905	COPZ2, PTPRD, RAP2C, MPDZ, UTRN, ITGA2, ENPEP, APLNR, APP, PTK2, ITGA6, ROBO1, SYN3, CD59, ITGAV, SORT1, SCARB1, GNG2, TM4SF1, ANTXR1, SCARB2, SLC22A2, DCLK1, CLCN5	2.20496	0.00938008
GOTERM_CC_ALL	GO:0042995~cell projection	14	0.000496116	S100A6, MPDZ, UTRN, MAP1B, ITGA2, ENPEP, PTK2, APP, ROBO1, SCARB1, ANTXR1, USH2A, MYOC, MYH10	3.14998	0.00961109
GOTERM_CC_ALL	GO:0009986~cell surface	9	0.00234458	APP, ITGA6, ROBO1, ITGAV, CD59, SORT1, ITGA2, SCARB1, ENPEP	3.85628	0.0415326
GOTERM_CC_ALL	GO:0044432~endoplasmic reticulum part	10	0.00278048	JPH2, RRBP1, MUTED, FKBP14, FKBP1A, IGF2, UGGT2, FKBP10, CASQ2, RCN1	3.39046	0.045877
GOTERM_CC_ALL	GO:0009897~external side of plasma membrane	6	0.00317437	ITGA6, ITGAV, CD59, SORT1, ITGA2, ENPEP	6.03363	0.0490318
GOTERM_CC_ALL	GO:0031093~platelet alpha granule lumen	4	0.0034252	APP, THBS2, PROS1, THBS4	13.1399	0.0497808
GOTERM_CC_ALL	GO:0060205~cytoplasmic membrane-bounded vesicle lumen	4	0.00387598	APP, THBS2, PROS1, THBS4	12.5808	0.053122
GOTERM_CC_ALL	GO:0031983~vesicle lumen	4	0.00411427	APP, THBS2, PROS1, THBS4	12.3187	0.053418
GOTERM_CC_ALL	GO:0005624~membrane fraction	12	0.00454091	APP, JPH2, MPDZ, CKAP4, CD59, UTRN, PPP3CB, SORT1, FKBP1A, SCARB1, SCARB2, SLC22A2	2.72487	0.0559474
GOTERM_CC_ALL	GO:0031091~platelet alpha granule	4	0.00543829	APP, THBS2, PROS1, THBS4	11.1565	0.0635857
GOTERM_CC_ALL	GO:0005626~insoluble fraction	12	0.00738546	APP, JPH2, MPDZ, CKAP4, CD59, UTRN, PPP3CB, SORT1, FKBP1A, SCARB1, SCARB2, SLC22A2	2.54869	0.0817154
GO - Molecular Function
GOTERM_MF_ALL	GO:0005509~calcium ion binding	24	6.93875e-09	MYL6, MATN2, S100A6, EGFL6, UTRN, ITGA2, ENPEP, CDH8, ITGA6, FAT4, SYN3, ITGAV, PPP3CB, FKBP14, VCAN, FBN2, FKBP10, MFAP4, THBS2, PROS1, CASQ2, RCN1, THBS4, CDH11	4.29197	2.35223e-06
GOTERM_MF_ALL	GO:0005515~protein binding	76	4.91596e-06	ASPN, S100A6, JPH2, KERA, UTRN, POSTN, LRRC17, REST, MTHFD1L, DSTN, APP, WBP5, ROBO1, COL12A1, PDGFD, LOX, LOXL1, USH2A, SIK3, C16ORF45, MTUS2, BCL2L14, EGFL6, MPDZ, CTNNBIP1, DACT1, GRN, SORT1, CNTN3, COL1A1, FKBP10, MFAP4, C1D, COPZ2, FMOD, MRPS14, HUS1, MUTED, TIPIN, FKBP1A, AKAP9, ENSA, CDH8, PTK2, MRPL12, FAT4, SYN3, ITGAV, PPP3CB, SCARB1, SCARB2, CDC37L1, THBS2, MYOC, DCLK1, SLC30A7, THBS4,…	1.53255	0.00083291
GOTERM_MF_ALL	GO:0032403~protein complex binding	9	6.70053e-06	ITGA6, EGFL6, MAP1B, ITGA2, FKBP1A, IGF2, REST, COL16A1, COL5A1	9.12322	0.000756876
GOTERM_MF_ALL	GO:0005198~structural molecule activity	17	1.08342e-05	MYL6, MRPS14, MAP1B, COL16A1, COL5A1, COL14A1, MRPL12, MRPL14, COL12A1, MRPL37, FBN2, COL1A1, COL24A1, MRPL33, THBS2, MYOC, THBS4	3.77088	0.000917781
GOTERM_MF_ALL	GO:0005201~extracellular matrix structural constituent	6	7.82466e-05	COL14A1, COL12A1, COL1A1, FBN2, COL24A1, COL5A1	13.6495	0.00529128
GOTERM_MF_ALL	GO:0005102~receptor binding	14	0.000275205	EGFL6, ITGA2, AKAP9, IGF2, FKBP1A, ENSA, COL16A1, COL5A1, APP, ITGA6, GRN, PDGFD, MFAP4, C1D	3.3525	0.0154309
GOTERM_MF_ALL	GO:0005178~integrin binding	5	0.000337786	ITGA6, EGFL6, ITGA2, COL16A1, COL5A1	15.0494	0.0162281
GOTERM_MF_ALL	GO:0005539~glycosaminoglycan binding	7	0.000593503	APP, CHODL, VCAN, POSTN, THBS2, COL5A1, THBS4	6.77968	0.0248434
GOTERM_MF_ALL	GO:0030247~polysaccharide binding	7	0.00106314	APP, CHODL, VCAN, POSTN, THBS2, COL5A1, THBS4	6.05972	0.0392741
GOTERM_MF_ALL	GO:0001871~pattern binding	7	0.00106314	APP, CHODL, VCAN, POSTN, THBS2, COL5A1, THBS4	6.05972	0.0392741
GOTERM_MF_ALL	GO:0005518~collagen binding	4	0.00165362	COL14A1, ITGA2, ANTXR1, USH2A	17.0124	0.0545594
GOTERM_MF_ALL	GO:0030246~carbohydrate binding	8	0.00247431	MAN2A1, APP, CHODL, VCAN, POSTN, THBS2, COL5A1, THBS4	4.34761	0.0735065
Pathway - KEGG
KEGG_PATHWAY	hsa04510:Focal adhesion	9	2.16351e-10	PTK2, ITGA6, ITGAV, ITGA2, COL1A1, PDGFD, THBS2, COL5A1, THBS4	32.6076	1.68754e-08
KEGG_PATHWAY	hsa04512:ECM-receptor interaction	7	6.78345e-10	ITGA6, ITGAV, ITGA2, COL1A1, THBS2, COL5A1, THBS4	66.267	2.64555e-08
KEGG_PATHWAY	hsa04810:Regulation of actin cytoskeleton	7	7.67201e-08	PTK2, ITGA6, ITGAV, ITGA2, IGF2, PDGFD, MYH10	31.1254	1.99472e-06
KEGG_PATHWAY	hsa04360:Axon guidance	4	0.000210844	PTK2, ROBO1, SEMA3E, PPP3CB	33.5392	0.00410346
KEGG_PATHWAY	hsa05222:Small cell lung cancer	4	0.000363832	PTK2, ITGA6, ITGAV, ITGA2	27.9493	0.00566073
KEGG_PATHWAY	hsa04640:Hematopoietic cell lineage	3	0.00126747	ITGA6, CD59, ITGA2	55.0253	0.0163524
KEGG_PATHWAY	hsa05412:Arrhythmogenic right ventricular cardiomyopathy (ARVC)	3	0.00219466	ITGA6, ITGAV, ITGA2	41.924	0.0241844
KEGG_PATHWAY	hsa05200:Pathways in cancer	4	0.00555013	PTK2, ITGA6, ITGAV, ITGA2	10.8692	0.0528185
KEGG_PATHWAY	hsa05410:Hypertrophic cardiomyopathy (HCM)	3	0.00603657	ITGA6, ITGAV, ITGA2	25.1544	0.0511224
KEGG_PATHWAY	hsa05414:Dilated cardiomyopathy	3	0.00603657	ITGA6, ITGAV, ITGA2	25.1544	0.0511224
KEGG_PATHWAY	hsa04514:Cell adhesion molecules (CAMs)	3	0.0070872	ITGA6, ITGAV, VCAN	23.1685	0.0539662
KEGG_PATHWAY	hsa04310:Wnt signaling pathway	3	0.0094169	CTNNBIP1, SFRP2, PPP3CB	20.0092	0.0648897
