# Supplementary material for: Longissimus dorsi transcriptome analysis of purebred and crossbred Iberian pigs differing in muscle characteristics
Source: BMC Genomics. 2014 May 31;15:413. doi: 10.1186/1471-2164-15-413 (PMC4070551; doi:10.1186/1471-2164-15-413)
Supplement: Supplementary file 3 — Additional file 3: Prediction of RF for the three functional networks. RIF metrics were employed for the identification of RF potentially involved in the three functional gene networks detected with IPA software. Annotation and RIF z-scores are provided for the RFs identified in each network. Bootstrap 99% and 95% confidence intervals for RIF1 and RIF2 z-scores are indicated for each network, as inserted comments in the corresponding columns. (XLSX 28 KB) [file 12864_2013_6121_MOESM3_ESM.xlsx]

## Sheet: NW1 Develop Grow Prol
Probe set	Gene symbol	Gene name	Common to global study	RIF1 z-score	RIF2 z-score
Ssc.10025.3.S1_at	CEBPD	CCAAT/enhancer binding protein (C/EBP), delta	¨	-2.26287	0.318503
Ssc.10128.1.A1_at	SIX4	SIX homeobox 4	¨	-4.1305	2.89606
Ssc.13567.1.A1_at	ZHX2	zinc fingers and homeoboxes 2	¨	-0.639205	3.52849
Ssc.13992.1.A1_at	KLF5	Kruppel-like factor 5		-0.545602	-2.30496
Ssc.14224.1.A1_at	MAFF	v-maf avian musculoaponeurotic fibrosarcoma oncogene homolog F		1.45612	-2.05676
Ssc.14573.1.S1_at	EYA2	eyes absent homolog 2	¨	-1.26223	2.77781
Ssc.1577.1.S1_at	SRF	serum response factor (c-fos serum response element-binding transcription factor)		-0.90545	2.26306
Ssc.16626.1.S1_at	MYF6	myogenic factor 6 (herculin)		0.241713	-2.06125
Ssc.16976.1.S1_at	SREBF2	sterol regulatory element binding transcription factor 2	¨	-3.93051	2.06618
Ssc.17289.1.A1_at	KLF10	Kruppel-like factor 10		-4.01673	1.66668
Ssc.19163.1.S1_at	MXI1	MAX interactor 1, dimerization protein	¨	-3.46164	2.66021
Ssc.19537.1.S1_at	IRF2	interferon regulatory factor 2	¨	-2.89895	-0.797916
Ssc.2001.1.A1_at	LHX6	LIM homeobox 6	¨	1.509	-2.28782
Ssc.23498.1.S1_s_at	MSTN	myostatin	¨	-2.83455	2.13795
Ssc.23959.1.S1_at	NFE2L3	nuclear factor, erythroid 2-like 3		-3.28373	-0.228314
Ssc.24606.1.A1_a_at	PPARGC1B	peroxisome proliferator-activated receptor gamma, coactivator 1 beta	¨	-3.05579	-0.486652
Ssc.26039.1.S1_at	RORA	RAR-related orphan receptor A	¨	-2.92543	2.15505
Ssc.27576.1.S1_at	MN1	meningioma (disrupted in balanced translocation) 1	¨	-2.28178	0.133653
Ssc.27622.1.S1_at	KLF11	Kruppel-like factor 11	¨	-3.8417	2.60084
Ssc.29719.1.A1_at	ZNF250	zinc finger protein 250		-3.23883	2.04035
Ssc.29973.1.S1_at	PHF17	PHD finger protein 17		-2.20952	0.709031
Ssc.3062.1.S1_at	DEDD	death effector domain containing		0.464818	-2.17856
Ssc.30680.1.A1_at	ZFP30	ZFP30 zinc finger protein		-1.05715	2.09232
Ssc.3126.1.A1_at	HSBP1	heat shock factor binding protein 1		1.11624	-2.71227
Ssc.4313.1.S1_at	RBL1	retinoblastoma-like 1		-1.09488	2.29677
Ssc.6163.1.A1_at	ETS2	v-ets avian erythroblastosis virus E26 oncogene homolog 2		0.905159	-2.67897
Ssc.7040.1.A1_at	SLC30A9	solute carrier family 30 (zinc transporter), member 9		0.426741	-2.27037
Ssc.8529.1.A1_at	ZFP36L1	ZFP36 ring finger protein-like 1	¨	-3.42804	0.817257
Ssc.8807.1.A1_at	NR4A3	nuclear receptor subfamily 4, group A, member 3		1.99351	0.145956
Ssc.9136.1.S1_at	CCRN4L	CCR4 carbon catabolite repression 4-like	¨	-0.841188	-2.45074
Ssc.9298.1.A1_at	IRX3	Iroquois homeobox 3	¨	-2.97452	-0.96313

## Sheet: NW2 cellular assembly 
Probe set	Gene symbol	Gene name	Common to global study	RIF1 z-score	RIF2 z-score
Ssc.10025.3.S1_at	CEBPD	CCAAT/enhancer binding protein (C/EBP), delta	¨	-2.90984	0.590089
Ssc.1012.1.S1_at	ZNF277	zinc finger protein 277	¨	-0.340164	2.30319
Ssc.10128.1.A1_at	SIX4	SIX homeobox 4	¨	-2.9984	2.34217
Ssc.11072.1.S1_at	ATF4	activating transcription factor 4		-2.19986	-0.45183
Ssc.12966.1.S1_at	LMO2	LIM domain only 2 (rhombotin-like 1)		0.437432	-1.95918
Ssc.13567.1.A1_at	ZHX2	zinc fingers and homeoboxes 2	¨	-0.2681	2.60784
Ssc.14573.1.S1_at	EYA2	eyes absent homolog 2	¨	-1.67379	2.31156
Ssc.19163.1.S1_at	MXI1	MAX interactor 1, dimerization protein	¨	-0.965697	3.08529
Ssc.19313.1.A1_at	MAX	MYC associated factor X	¨	-3.89047	-0.373388
Ssc.19537.1.S1_at	IRF2	interferon regulatory factor 2	¨	-2.36211	0.259226
Ssc.2001.1.A1_at	LHX6	LIM homeobox 6	¨	-3.19128	-1.70857
Ssc.21721.1.A1_at	NIF3L1	NIF3 NGG1 interacting factor 3-like 1		-2.57494	-0.0634636
Ssc.23498.1.S1_s_at	MSTN	myostatin	¨	-2.97177	2.69909
Ssc.23959.1.S1_at	NFE2L3	nuclear factor, erythroid 2-like 3		-0.899541	2.0973
Ssc.24606.1.A1_a_at	PPARGC1B	peroxisome proliferator-activated receptor gamma, coactivator 1 beta	¨	-2.25828	0.535984
Ssc.26039.1.S1_at	RORA	RAR-related orphan receptor A	¨	-3.8879	2.11957
Ssc.2719.1.A1_at	MTA3	metastasis associated 1 family, member 3	¨	-2.45941	-1.81137
Ssc.27410.1.S1_at	MYCN	v-myc avian myelocytomatosis viral oncogene neuroblastoma derived homolog	¨	-3.95802	-0.259555
Ssc.27576.1.S1_at	MN1	meningioma (disrupted in balanced translocation) 1	¨	-2.50084	0.504474
Ssc.27622.1.S1_at	KLF11	Kruppel-like factor 11	¨	-4.84048	1.55676
Ssc.29855.1.A1_at	CDCA7	cell division cycle associated 7	¨	-2.40927	0.944741
Ssc.30799.1.A1_at	DACH1	dachshund family transcription factor 1	¨	0.397137	-2.04971
Ssc.6274.1.A1_at	BAZ1A	bromodomain adjacent to zinc finger domain, 1A		0.616418	-2.01303
Ssc.6697.1.S1_at	SOX4	SRY (sex determining region Y)-box 4	¨	-3.15067	0.133736
Ssc.8529.1.A1_at	ZFP36L1	ZFP36 ring finger protein-like 1	¨	-4.54984	1.47051
Ssc.9062.1.A1_at	FOSB	FBJ murine osteosarcoma viral oncogene homolog B		0.0544539	3.49289
Ssc.9298.1.A1_at	IRX3	Iroquois homeobox 3	¨	-2.54156	0.003621

## Sheet: NW3 proteolysis 
Probe set	Gene symbol	Gene name	Common to global study	RIF1 z-score	RIF2 z-score
Ssc.1012.1.S1_at	ZNF277	zinc finger protein 277	¨	0.876504	2.50588
Ssc.10128.1.A1_at	SIX4	SIX homeobox 4	¨	-2.98834	2.77722
Ssc.12966.1.S1_at	LMO2	LIM domain only 2 (rhombotin-like 1)		-2.24128	-0.819432
Ssc.13567.1.A1_at	ZHX2	zinc fingers and homeoboxes 2	¨	-0.707972	2.76832
Ssc.13853.1.A1_at	HOXA7	homeobox A7		-2.35723	-0.489708
Ssc.14573.1.S1_at	EYA2	eyes absent homolog 2	¨	-0.0328458	2.81818
Ssc.1598.1.S1_at	RXRB	retinoid X receptor, beta		0.50396	-1.94887
Ssc.16047.1.S1_at	STAT5B	signal transducer and activator of transcription 5B		0.425253	-2.26925
Ssc.16976.1.S1_at	SREBF2	sterol regulatory element binding transcription factor 2	¨	-1.3716	2.28053
Ssc.19163.1.S1_at	MXI1	MAX interactor 1, dimerization protein	¨	0.0921343	3.14516
Ssc.19174.1.A1_at	PER2	period circadian clock 2		-2.67094	0.0393808
Ssc.19313.1.A1_at	MAX	MYC associated factor X	¨	0.818746	-2.51479
Ssc.2001.1.A1_at	LHX6	LIM homeobox 6	¨	0.937746	-2.08966
Ssc.21096.1.S1_at	PAX2	paired box 2	¨	-2.76491	2.57338
Ssc.21721.1.A1_at	NIF3L1	NIF3 NGG1 interacting factor 3-like 1		-2.36358	-1.42899
Ssc.22031.2.A1_at	ETV5	ets variant 5		-3.59797	0.973922
Ssc.22336.2.A1_at	HOXB7	homeobox B7		-3.15698	1.94974
Ssc.22581.1.S1_at	ZNF699	zinc finger protein 699		-3.59213	1.15833
Ssc.23333.1.S1_at	KCNIP2	Kv channel interacting protein 2		-3.18302	-0.172124
Ssc.23498.1.S1_s_at	MSTN	myostatin	¨	-0.992281	2.74406
Ssc.26748.1.A1_at	HOXA9	homeobox A9		-2.43488	-0.28616
Ssc.27583.1.S1_at	ZNF133	zinc finger protein 133		2.04164	-0.311392
Ssc.27622.1.S1_at	KLF11	Kruppel-like factor 11	¨	-0.472675	2.16938
Ssc.29627.1.A1_at	RFX1	regulatory factor X, 1		-3.47993	-1.07536
Ssc.29668.1.A1_at	ZNF184	zinc finger protein 184		-2.84428	1.47807
Ssc.3062.1.S1_at	DEDD	death effector domain containing		1.10194	-2.38785
Ssc.30680.1.A1_at	ZFP30	ZFP30 zinc finger protein		-1.38643	2.51164
Ssc.30799.1.A1_at	DACH1	dachshund family transcription factor 1	¨	1.2737	-2.237
Ssc.9984.1.A1_at	KLF4	Kruppel-like factor 4		-2.57874	-0.914368
