# Supplementary material for: Longissimus dorsi transcriptome analysis of purebred and crossbred Iberian pigs differing in muscle characteristics
Source: BMC Genomics. 2014 May 31;15:413. doi: 10.1186/1471-2164-15-413 (PMC4070551; doi:10.1186/1471-2164-15-413)
Supplement: Supplementary file 4 — Additional file 4: Gene expression correlations between RF and DE genes. Correlations were calculated among the expression values of RF and DE genes, for the three functional IPA networks, separately for the animals of each genetic type. For each network, magnitude and significance of the correlation in each genetic type and significance of the difference in the correlation between genetic types are shown (nominal P-values). Shaded lines are correlations significantly different in both genetic types (FDR < 0.10). (XLSX 229 KB) [file 12864_2013_6121_MOESM4_ESM.xlsx]

## Sheet: Network 1 Development
Regulatory factor	DE gene	Correlation rIB	Nominal P-value (H0:rIB=0)	Correlation rDUxIB	Nominal P-value (H0:rDUxIB=0)	Nominal P-value (H0:rIB = rDUxIB)	Upregulation of DE gene
ZHX2	NGLY1	0.927492	1.79212e-06	-0.174857	0.549911	2.03702e-05	IB
LHX6	FN3KRP	-0.404518	0.15139	0.877994	3.64286e-05	2.53173e-05	DUxIB
SIX4	PNPO	-0.816987	0.000361142	0.415997	0.139023	0.000191383	DUxIB
MXI1	PNPO	-0.822799	0.000301577	0.393391	0.16405	0.000208647	DUxIB
KLF11	MUTED	-0.791768	0.000739054	0.440002	0.115391	0.000282011	DUxIB
ZHX2	TIAL1	0.885506	2.53038e-05	-0.115438	0.694337	0.000375257	IB
ZHX2	BYSL	-0.83592	0.000195894	0.283977	0.325146	0.00043714	IB
PPARGC1B	PNPO	0.649353	0.0119679	-0.602159	0.0226872	0.000562436	DUxIB
CEBPD	AVPI1	-0.637242	0.0142378	0.61219	0.0199628	0.000586208	DUxIB
LHX6	NGLY1	-0.463798	0.0948268	0.739955	0.00248113	0.000658111	IB
CEBPD	C1orf35	0.594963	0.0248075	-0.640146	0.0136657	0.000709563	IB
EYA2	AVPI1	-0.837009	0.000188689	0.225933	0.437351	0.000726326	DUxIB
ZNF250	CASQ2	-0.363779	0.201041	0.780198	0.00099504	0.000817294	DUxIB
ZHX2	CNTN3	0.906524	7.8534e-06	0.0831428	0.777501	0.000836705	DUxIB
KLF10	QDPR	-0.762857	0.00150661	0.397526	0.159267	0.000841035	DUxIB
ZNF250	C1orf35	0.941799	4.94655e-07	0.319639	0.26527	0.000849859	IB
SREBF2	PNPO	0.789612	0.000782225	-0.302539	0.293096	0.00118383	DUxIB
IRX3	PNPO	-0.663499	0.00968014	0.514143	0.0599913	0.00134221	DUxIB
ZHX2	UBE2D4	-0.854201	0.000100537	0.0712016	0.808874	0.00163735	IB
ZHX2	FN3KRP	0.789268	0.000789296	-0.250174	0.388341	0.00188613	DUxIB
IRF2	PNPO	-0.572015	0.0325679	0.580368	0.02956	0.00206652	DUxIB
RORA	MUTED	-0.810588	0.000437339	0.171393	0.557966	0.00226499	DUxIB
ZNF250	OLFM1	0.670512	0.00867922	-0.449919	0.106483	0.00236557	IB
ZHX2	VPS26A	0.846829	0.000132912	-0.0353459	0.904517	0.00267926	IB
ZFP36L1	PNPO	-0.493533	0.0728994	0.62826	0.016123	0.00269871	DUxIB
EYA2	C1orf35	0.777407	0.00106629	-0.224576	0.440184	0.00295895	IB
ETS2	C1orf35	0.146418	0.617445	-0.804684	0.00051863	0.00314521	IB
SREBF2	ACBD6	-0.748768	0.0020602	0.276905	0.337857	0.003261	IB
EYA2	GPM6B	0.597272	0.0241116	-0.450071	0.10635	0.00591359	DUxIB
MN1	PNPO	-0.583541	0.0284733	0.452592	0.104165	0.0067177	DUxIB
EYA2	TIAL1	0.761739	0.00154567	-0.150313	0.608013	0.00690854	IB
CEBPD	MUTED	-0.548166	0.0424064	0.477984	0.0838609	0.00771151	DUxIB
EYA2	MUTED	-0.837792	0.000183644	-0.0782935	0.790206	0.00775772	DUxIB
LHX6	TIAL1	-0.380055	0.18011	0.623105	0.0172874	0.00803658	IB
DEDD	MYLIP	-0.178484	0.541533	0.739448	0.00250729	0.00806527	IB
LHX6	CNTN3	-0.291915	0.311207	0.679149	0.00755882	0.00814879	DUxIB
ZNF250	QDPR	-0.870957	5.01966e-05	-0.211418	0.468104	0.00848341	DUxIB
SRF	MUTED	0.796594	0.000649308	-0.0252098	0.931829	0.00895969	DUxIB
MSTN	MUTED	-0.88561	2.51713e-05	-0.279441	0.333268	0.00897911	DUxIB
CEBPD	NEDD4	-0.0519726	0.85994	-0.81909	0.000338584	0.0097525	IB
ZNF250	AVPI1	-0.831872	0.000224646	-0.0943295	0.748394	0.00991651	DUxIB
EYA2	QDPR	-0.836285	0.000193455	-0.108898	0.710954	0.00993124	DUxIB
EYA2	VPS26A	0.782652	0.000935567	-0.0446745	0.879466	0.010099	IB
SRF	C1orf35	-0.854121	0.000100848	-0.17809	0.542439	0.0104957	IB
MXI1	ACBD6	0.741453	0.0024052	-0.13572	0.643636	0.0105614	IB
RORA	QDPR	-0.816633	0.000365062	-0.0573658	0.845557	0.0106374	DUxIB
KLF11	COL14A1	-0.478446	0.0835192	0.511928	0.0612933	0.0108463	DUxIB
CEBPD	PNPO	-0.799263	0.000603576	-0.0129732	0.964891	0.0110456	DUxIB
MN1	AVPI1	-0.689063	0.00641459	0.230936	0.426993	0.0112132	DUxIB
EYA2	UBE2D4	-0.810441	0.000439223	-0.0472489	0.87257	0.0112371	IB
MSTN	PNPO	-0.629068	0.0159459	0.322457	0.260841	0.0117567	DUxIB
KLF11	C1orf35	0.728054	0.00315437	-0.146242	0.617872	0.011945	IB
KLF10	PNPO	-0.575637	0.0312372	0.392537	0.16505	0.0120379	DUxIB
RORA	COL14A1	-0.490486	0.0749624	0.488193	0.0765422	0.0120637	DUxIB
SIX4	MUTED	-0.793622	0.000703467	-0.013743	0.962809	0.0123051	DUxIB
ZFP30	VPS26A	0.759486	0.00162678	-0.0653812	0.824265	0.0128814	IB
ZNF250	MUTED	-0.861191	7.60658e-05	-0.238062	0.412453	0.0133348	DUxIB
PHF17	PNPO	-0.469722	0.090133	0.494135	0.0724968	0.0136879	DUxIB
NR4A3	APP	0.423276	0.131543	-0.53564	0.0483697	0.0138258	DUxIB
NFE2L3	PNPO	-0.372651	0.189449	0.57368	0.0319509	0.0143036	DUxIB
PPARGC1B	MUTED	0.391116	0.166721	-0.556477	0.0387597	0.014648	DUxIB
RBL1	MUTED	-0.83966	0.000172048	-0.179269	0.539727	0.014843	DUxIB
KLF11	CASQ2	-0.422947	0.131875	0.527608	0.052501	0.0149099	DUxIB
HSBP1	PSMD11	0.366703	0.197172	0.890134	1.99603e-05	0.0149233	IB
ZNF250	NUB1	0.721877	0.00355638	-0.120928	0.680484	0.0154023	IB
EYA2	NEDD4	0.620055	0.0180058	-0.294063	0.307495	0.0159039	IB
ZHX2	QDPR	-0.73301	0.00285848	0.0918992	0.754692	0.0159798	DUxIB
ZHX2	MUTED	-0.716521	0.00393663	0.125985	0.667808	0.0160051	DUxIB
RORA	CASQ2	-0.526218	0.053241	0.411782	0.143484	0.0164696	DUxIB
EYA2	CNTN3	0.73456	0.00277061	-0.0782378	0.790353	0.0170802	DUxIB
RORA	AVPI1	-0.75869	0.00165621	0.0221184	0.940174	0.0172677	DUxIB
KLF10	VPS26A	0.645534	0.0126512	-0.240462	0.407615	0.0175305	IB
LHX6	NEDD4	-0.508575	0.0633027	0.423557	0.13126	0.0175355	IB
NFE2L3	ACBD6	0.431505	0.123418	-0.495236	0.0717641	0.0184593	IB
LHX6	UBE2D4	0.162838	0.578066	-0.684149	0.00696353	0.0188767	IB
RORA	C1orf35	0.752945	0.0018816	-0.0210572	0.94304	0.0189232	IB
EYA2	NGLY1	0.816094	0.000371087	0.145159	0.620507	0.0191585	IB
MYF6	MAX	-0.191646	0.511602	0.666299	0.00927039	0.0192446	IB
SRF	PNPO	0.847977	0.000127379	0.247393	0.39381	0.0194669	DUxIB
KLF10	BYSL	-0.699527	0.00535801	0.12428	0.672071	0.0200823	IB
MN1	C1orf35	0.308963	0.28245	-0.584562	0.0281302	0.0204028	IB
SLC30A9	MAX	-0.478629	0.083384	-0.906916	7.66455e-06	0.0204151	IB
LHX6	PSMD11	0.139335	0.63474	-0.688906	0.0064316	0.0207418	IB
SREBF2	MAX	-0.275639	0.340161	0.601222	0.0229553	0.0218107	IB
ZNF250	COL14A1	-0.581502	0.0291681	0.303015	0.292299	0.0218713	DUxIB
PPARGC1B	BYSL	0.253359	0.382125	-0.61475	0.0193091	0.0221493	IB
MSTN	QDPR	-0.843197	0.000151718	-0.255748	0.3775	0.0228334	DUxIB
KLF11	PNPO	-0.786381	0.00085069	-0.0922414	0.753805	0.0230034	DUxIB
DEDD	PSMD11	0.467278	0.0920491	0.899728	1.1786e-05	0.0237425	IB
KLF11	QDPR	-0.679343	0.00753502	0.1342	0.647388	0.0239321	DUxIB
CEBPD	UBE2D4	-0.522806	0.0550897	0.361124	0.204595	0.024603	IB
ZNF250	PSMD11	0.125886	0.668053	-0.678527	0.00763554	0.0254282	IB
MSTN	NGLY1	0.790235	0.000769552	0.125317	0.669478	0.0265038	IB
KLF10	DTNBP1	-0.409486	0.145952	0.468744	0.0908965	0.0269258	IB
LHX6	MYLIP	0.244123	0.400292	-0.59973	0.0233869	0.0271814	IB
CCRN4L	NGLY1	0.262011	0.365515	0.835649	0.000197716	0.0277691	IB
LHX6	C1D	-0.300287	0.296883	0.55691	0.0385762	0.0277912	DUxIB
ZFP30	ACBD6	0.39141	0.166374	-0.472697	0.0878379	0.0297042	IB
IRX3	UBE2D4	-0.254905	0.379129	0.580598	0.0294802	0.0302342	IB
IRX3	C1orf35	0.204955	0.482124	-0.613715	0.0195715	0.0304597	IB
KLF10	AVPI1	-0.804208	0.00052568	-0.189214	0.517075	0.0311627	DUxIB
ZFP30	TIAL1	0.774182	0.00115364	0.112047	0.702938	0.0312962	IB
ZHX2	DTNBP1	-0.626161	0.0165896	0.175475	0.548479	0.0323761	IB
KLF11	UGGT2	0.375263	0.18612	-0.473845	0.0869631	0.0329175	DUxIB
ETS2	CNTN3	0.0472355	0.872606	-0.697184	0.00558183	0.03301	DUxIB
ZFP36L1	MUTED	-0.557954	0.0381365	0.271812	0.34718	0.0330863	DUxIB
CCRN4L	UBE2D4	-0.0420257	0.886569	-0.739784	0.00248994	0.0332265	IB
SREBF2	MUTED	0.791103	0.000752156	0.165271	0.572318	0.0333002	DUxIB
MAFF	NEDD4	-0.11037	0.707204	-0.76665	0.00137999	0.0345321	IB
IRF2	C1orf35	0.252374	0.384042	-0.565809	0.0349457	0.034944	IB
PHF17	VPS26A	0.757373	0.0017059	0.0933264	0.750992	0.0355265	IB
LHX6	MAX	0.122643	0.676175	-0.645934	0.0125783	0.0365389	IB
DEDD	MAX	0.0986555	0.737218	0.75753	0.00169991	0.0365679	IB
ETS2	C1D	-0.0372051	0.899517	-0.727866	0.00316606	0.0375177	DUxIB
PHF17	ACBD6	0.389917	0.16814	-0.44166	0.113867	0.0377241	IB
HSBP1	MAX	0.0664597	0.821409	0.740368	0.00246004	0.037997	IB
MSTN	C1orf35	0.812359	0.000415059	0.244642	0.39926	0.0381086	IB
SIX4	ACBD6	0.741507	0.00240248	0.0696051	0.81309	0.038135	IB
RBL1	MAX	-0.0304494	0.9177	-0.719192	0.00374319	0.040048	IB
KLF10	UBE2D4	-0.649268	0.0119828	0.099267	0.735642	0.040478	IB
SLC30A9	PSMD11	-0.476755	0.0847738	-0.882882	2.88181e-05	0.0413379	IB
IRX3	MUTED	-0.234874	0.418926	0.557959	0.0381341	0.0415028	DUxIB
ZHX2	PSMD11	-0.52229	0.0553732	0.281672	0.32926	0.0415559	IB
IRX3	AVPI1	-0.437228	0.117971	0.377925	0.182766	0.0421567	DUxIB
SRF	UBE2D4	0.827518	0.00025929	0.307807	0.28435	0.0431994	IB
SRF	UGGT2	-0.268466	0.353382	0.526121	0.0532927	0.043714	DUxIB
SREBF2	OLFM1	-0.405686	0.1501	0.403489	0.152532	0.0441393	IB
LHX6	C1orf35	-0.194718	0.504725	0.578845	0.0300922	0.0442096	IB
CCRN4L	PNPO	0.260629	0.368141	-0.530285	0.0510968	0.0443674	DUxIB
ETS2	GPM6B	0.152759	0.602117	-0.606015	0.0216087	0.0445562	DUxIB
MN1	MYLIP	0.835972	0.000195544	0.33822	0.236897	0.0448054	IB
CCRN4L	FN3KRP	0.246588	0.395401	0.802884	0.000545697	0.0449722	DUxIB
ZHX2	C1orf35	0.756637	0.00173417	0.134123	0.647577	0.0453584	IB
SRF	AVPI1	0.761398	0.00155772	0.145203	0.6204	0.0453752	DUxIB
ZFP30	MAX	0.11248	0.701836	-0.628524	0.016065	0.0457215	IB
EYA2	CASQ2	-0.200709	0.49144	0.568877	0.033755	0.0463865	DUxIB
KLF5	PNPO	0.00675765	0.981708	-0.686979	0.00664314	0.0464797	DUxIB
KLF5	CDH8	-0.357062	0.21011	0.440905	0.114559	0.0470242	DUxIB
IRF2	UBE2D4	-0.194863	0.504404	0.569479	0.0335248	0.0477397	IB
KLF11	UBE2D4	-0.733161	0.00284985	-0.0927525	0.752479	0.0481712	IB
MYF6	ACBD6	-0.189714	0.515948	0.569495	0.0335186	0.0491606	IB
IRF2	ACBD6	0.511034	0.0618244	-0.266827	0.35644	0.0494974	IB
NFE2L3	TIAL1	0.565646	0.03501	-0.193762	0.506861	0.0495607	IB
ZHX2	APP	0.388783	0.169489	-0.401571	0.154677	0.0499573	DUxIB
LHX6	BYSL	0.274489	0.342261	-0.503419	0.0664834	0.0500393	IB
PPARGC1B	NGLY1	0.0367354	0.900779	0.702427	0.00509079	0.050112	IB
ZHX2	CDH8	-0.462864	0.0955814	0.32131	0.262639	0.0504606	DUxIB
RBL1	ACBD6	0.595191	0.0247381	-0.146073	0.618283	0.0508113	IB
CEBPD	NUB1	0.437584	0.117637	-0.348039	0.222688	0.0509065	IB
MSTN	ACBD6	0.498709	0.0694877	-0.276279	0.338996	0.0512453	IB
KLF11	AVPI1	-0.686967	0.00664449	-0.0112294	0.969608	0.0513227	DUxIB
ZNF250	MYLIP	0.419207	0.135691	-0.364234	0.200436	0.0520189	IB
MXI1	MUTED	-0.784302	0.000897219	-0.224663	0.440002	0.0521888	DUxIB
ZFP36L1	COL14A1	-0.467197	0.0921131	0.310329	0.280216	0.0523313	DUxIB
SIX4	COL14A1	-0.472334	0.0881158	0.303737	0.291093	0.0525273	DUxIB
EYA2	FN3KRP	0.611135	0.020237	-0.112373	0.70211	0.0534252	DUxIB
RORA	TIAL1	0.70765	0.00463584	0.0600627	0.838382	0.05379	IB
LHX6	MUTED	0.241578	0.405376	-0.519521	0.0569126	0.053846	DUxIB
DEDD	TIAL1	-0.326877	0.253986	-0.820507	0.000324042	0.054755	IB
IRX3	MYLIP	0.877408	3.7442e-05	0.503748	0.0662774	0.05746	IB
RORA	UBE2D4	-0.708766	0.0045429	-0.0763986	0.795184	0.0580548	IB
IRF2	AVPI1	-0.434181	0.12085	0.329615	0.249795	0.0582782	DUxIB
RORA	OLFM1	0.491413	0.0743307	-0.263032	0.363579	0.0583245	IB
ZFP30	QDPR	-0.884285	2.68929e-05	-0.530747	0.0508572	0.0593874	DUxIB
EYA2	BYSL	-0.720096	0.00367949	-0.10441	0.722428	0.0596566	IB
PPARGC1B	UBE2D4	0.308948	0.282475	-0.448574	0.107662	0.0598973	IB
NFE2L3	BYSL	-0.446925	0.10912	0.305268	0.288546	0.0618758	IB
CCRN4L	CNTN3	0.385063	0.173965	0.834249	0.000207373	0.0619437	DUxIB
LHX6	APP	0.136942	0.640622	0.732171	0.00290696	0.0620682	DUxIB
SLC30A9	UBE2D4	-0.538678	0.0468707	-0.883224	2.83388e-05	0.0646158	IB
MYF6	NEDD4	-0.244894	0.398759	-0.77641	0.0010927	0.0651794	IB
IRX3	NGLY1	-0.195117	0.503836	-0.754486	0.00181888	0.0654042	IB
ZFP30	C1orf35	0.812	0.000419508	0.334105	0.243013	0.0654759	IB
NR4A3	CDH8	-0.668709	0.00892857	-0.0239519	0.935223	0.0658134	DUxIB
ZFP30	MUTED	-0.870729	5.07038e-05	-0.502147	0.0672856	0.0659971	DUxIB
MXI1	UBE2D4	-0.670604	0.00866675	-0.0337291	0.908867	0.0680312	IB
CEBPD	QDPR	-0.568153	0.0340332	0.131652	0.653697	0.0683454	DUxIB
KLF11	ACBD6	0.848693	0.000124022	0.441961	0.113592	0.0684929	IB
CEBPD	GPM6B	0.121329	0.679475	-0.574656	0.0315933	0.0686423	DUxIB
SREBF2	AVPI1	0.843866	0.000148099	0.428647	0.126199	0.0687004	DUxIB
SIX4	MAX	0.46603	0.0930385	-0.259301	0.370675	0.0708214	IB
IRF2	CNTN3	-0.240544	0.407451	-0.767921	0.0013395	0.0709888	DUxIB
ZNF250	ACBD6	0.748012	0.00209393	0.199127	0.494932	0.0722018	IB
ZNF250	MAX	0.392063	0.165606	-0.336784	0.23902	0.0729137	IB
IRX3	GPM6B	0.0990119	0.7363	-0.579003	0.0300368	0.0745767	DUxIB
SLC30A9	UGGT2	0.862163	7.30862e-05	0.494162	0.0724787	0.0746308	DUxIB
CCRN4L	TIAL1	0.3002	0.29703	0.789256	0.000789538	0.0747989	IB
MAFF	GPM6B	0.195112	0.503848	-0.507269	0.0640975	0.0759641	DUxIB
IRF2	NGLY1	-0.118444	0.686739	-0.701579	0.00516788	0.0780376	IB
KLF10	MUTED	-0.6488	0.0120651	-0.0246146	0.933435	0.0791515	DUxIB
KLF10	ACBD6	0.553721	0.0399421	-0.121878	0.678096	0.0801115	IB
IRX3	FN3KRP	-0.142331	0.627402	-0.710943	0.00436576	0.0802878	DUxIB
NR4A3	NEDD4	0.245772	0.397017	-0.457769	0.0997757	0.0804468	IB
ZHX2	C1D	0.632845	0.0151383	0.00572304	0.984508	0.0824845	DUxIB
SRF	CASQ2	0.216006	0.458273	-0.478056	0.0838077	0.082692	DUxIB
KLF10	TIAL1	0.644066	0.0129217	0.0271262	0.926659	0.0835112	IB
EYA2	NUB1	0.626614	0.016488	-0.00172543	0.995329	0.0836835	IB
EYA2	ACBD6	0.454502	0.10253	-0.242047	0.404437	0.0837845	IB
ETS2	NEDD4	-0.0807009	0.783893	-0.673895	0.0082261	0.0839269	IB
ZFP30	UBE2D4	-0.859601	8.11514e-05	-0.504541	0.0657821	0.0841507	IB
RBL1	UGGT2	0.740873	0.00243438	0.213715	0.46317	0.0846087	DUxIB
NR4A3	TIAL1	0.564994	0.0352673	-0.0947451	0.747318	0.0846855	IB
MN1	NGLY1	0.0420913	0.886393	-0.597926	0.0239171	0.0860229	IB
EYA2	C1D	0.519296	0.0570394	-0.154496	0.597943	0.0864139	DUxIB
KLF10	C1orf35	0.731345	0.00295531	0.198863	0.495516	0.0868681	IB
ZFP30	PNPO	-0.694452	0.00585203	-0.125923	0.667963	0.0869359	DUxIB
IRX3	ACBD6	0.5845	0.028151	-0.0602005	0.838015	0.0870936	IB
SRF	QDPR	0.758949	0.00164659	0.258664	0.371894	0.087305	DUxIB
RBL1	VPS26A	0.796254	0.000655338	0.344781	0.227342	0.0874236	IB
SREBF2	C1orf35	-0.831748	0.000225578	-0.434171	0.120859	0.0874357	IB
IRX3	BYSL	-0.161178	0.581998	0.509337	0.0628419	0.0893307	IB
KLF11	GPM6B	0.433565	0.121438	-0.251956	0.384857	0.0905086	DUxIB
SREBF2	UBE2D4	0.825767	0.000274383	0.42571	0.129103	0.0912901	IB
PPARGC1B	TIAL1	-0.0730897	0.803894	0.56869	0.0338266	0.0918447	IB
PPARGC1B	FN3KRP	0.0936802	0.750075	0.670421	0.00869173	0.0924123	DUxIB
MN1	UBE2D4	-0.374798	0.186711	0.311965	0.277555	0.0927931	IB
ZFP30	MYLIP	0.0670716	0.819789	-0.57086	0.0330013	0.0931331	IB
ZFP36L1	NGLY1	0.301225	0.295302	-0.383809	0.17549	0.0934001	IB
SIX4	QDPR	-0.670687	0.00865534	-0.0993063	0.735541	0.094796	DUxIB
MSTN	UBE2D4	-0.768159	0.00133201	-0.295406	0.305187	0.0952664	IB
ZNF250	NEDD4	0.564518	0.0354563	-0.0714938	0.808103	0.0954007	IB
CEBPD	ACBD6	0.718093	0.00382181	0.193048	0.508458	0.0967402	IB
MN1	MUTED	-0.396826	0.16007	0.277183	0.337352	0.0984922	DUxIB
KLF10	NGLY1	0.538278	0.047066	-0.0997699	0.734347	0.0997764	IB
MSTN	TIAL1	0.780773	0.000980842	0.33293	0.244777	0.100068	IB
EYA2	APP	0.255371	0.378227	-0.410647	0.1447	0.101866	DUxIB
DEDD	C1D	-0.276995	0.337695	-0.75319	0.0018715	0.102691	DUxIB
RBL1	C1orf35	0.874728	4.23718e-05	0.578849	0.0300911	0.104545	IB
ZFP36L1	QDPR	-0.485393	0.0785025	0.16055	0.58349	0.104631	DUxIB
SLC30A9	C1orf35	0.582092	0.0289658	0.875739	4.0453e-05	0.104832	IB
PPARGC1B	AVPI1	0.536602	0.0478914	-0.0908511	0.757413	0.105382	DUxIB
ETS2	AVPI1	0.079431	0.787222	0.64553	0.0126519	0.106636	DUxIB
MSTN	VPS26A	0.81304	0.000406741	0.420377	0.134489	0.106745	IB
SIX4	OLFM1	0.331839	0.246421	-0.325968	0.255387	0.109099	IB
LHX6	AVPI1	0.338171	0.236969	-0.319216	0.265939	0.109309	DUxIB
IRF2	FN3KRP	0.00596878	0.983843	-0.589025	0.0266662	0.109652	DUxIB
MN1	TIAL1	0.11002	0.708095	-0.515879	0.0589845	0.110155	IB
NFE2L3	NGLY1	0.417406	0.137554	-0.230885	0.427098	0.110943	IB
ETS2	DTNBP1	-0.37377	0.188019	0.278828	0.334373	0.111185	IB
CEBPD	MYLIP	0.586511	0.0274836	-0.00642527	0.982608	0.111424	IB
ZHX2	PNPO	-0.537932	0.0472353	0.0764989	0.794921	0.111882	DUxIB
MAFF	NUB1	-0.136752	0.641091	-0.672587	0.00839908	0.111909	IB
ETS2	MUTED	-0.113106	0.700249	0.508456	0.0633749	0.113827	DUxIB
IRX3	APP	-0.324223	0.258089	-0.764566	0.00144848	0.115705	DUxIB
CCRN4L	AVPI1	0.183463	0.530122	-0.450164	0.106269	0.11586	DUxIB
ZFP30	CDH8	-0.316729	0.26989	-0.759702	0.00161887	0.117482	DUxIB
MN1	ACBD6	0.487734	0.0768613	-0.131106	0.655051	0.118892	IB
PHF17	BYSL	-0.67967	0.00749495	-0.162377	0.579156	0.119044	IB
MSTN	BYSL	-0.59295	0.0254263	-0.0208269	0.943662	0.120888	IB
MSTN	MAX	0.226336	0.436514	-0.405659	0.150129	0.121251	IB
DEDD	ACBD6	-0.422614	0.132212	0.205434	0.481078	0.122075	IB
MXI1	AVPI1	-0.778509	0.00103768	-0.364866	0.199597	0.122178	DUxIB
RBL1	PNPO	-0.59061	0.0261602	-0.0201317	0.94554	0.12253	DUxIB
MN1	BYSL	-0.384801	0.174283	0.246754	0.395072	0.123002	IB
MSTN	KPNA1	-0.110873	0.705922	0.495243	0.0717597	0.124906	IB
CCRN4L	C1orf35	0.0958183	0.744542	0.634214	0.0148534	0.126059	IB
SRF	NUB1	-0.448351	0.107859	0.168006	0.565888	0.126102	IB
KLF10	KPNA1	-0.541565	0.0454777	0.0447597	0.879238	0.126737	IB
MN1	FN3KRP	0.179176	0.539941	-0.436487	0.118666	0.127991	DUxIB
KLF11	C1D	0.278087	0.335714	-0.345033	0.226981	0.130127	DUxIB
KLF10	OLFM1	0.59647	0.0243517	0.0423654	0.885658	0.130212	IB
RBL1	OLFM1	0.283392	0.326187	-0.336605	0.239285	0.13239	IB
PHF17	NGLY1	0.696816	0.00561763	0.216472	0.457281	0.132687	IB
HSBP1	C1D	-0.434766	0.120293	-0.802936	0.000544898	0.132729	DUxIB
ZFP36L1	C1orf35	0.475418	0.0857752	-0.123156	0.67489	0.13287	IB
NFE2L3	UBE2D4	-0.518334	0.0575825	0.0657535	0.823279	0.133429	IB
KLF10	FN3KRP	0.618079	0.0184832	0.0856107	0.771055	0.135774	DUxIB
SREBF2	MYLIP	-0.48775	0.0768499	0.102566	0.727158	0.135797	IB
NR4A3	CNTN3	0.375963	0.185235	-0.235323	0.418012	0.13633	DUxIB
RORA	NEDD4	0.345908	0.225725	-0.267411	0.355348	0.136518	IB
ZFP36L1	ACBD6	0.530124	0.0511802	-0.0442674	0.880557	0.136671	IB
RBL1	MYLIP	0.14278	0.626306	-0.454123	0.102853	0.137272	IB
MXI1	NUB1	0.78967	0.000781035	0.411389	0.143904	0.137502	IB
NFE2L3	MUTED	-0.655006	0.0110087	-0.150058	0.608627	0.137786	DUxIB
ZFP30	AVPI1	-0.659356	0.0103118	-0.158444	0.588503	0.138367	DUxIB
KLF11	NEDD4	0.414602	0.140489	-0.188142	0.519497	0.138566	IB
KLF5	ACBD6	-0.165898	0.570841	0.431009	0.123897	0.14044	IB
KLF11	BYSL	-0.480731	0.081845	0.103555	0.724621	0.140895	IB
ZNF250	VPS26A	0.661103	0.0100416	0.165897	0.570844	0.141234	IB
NR4A3	GPM6B	0.251346	0.386047	-0.35427	0.213953	0.141335	DUxIB
MAFF	C1orf35	0.118133	0.687526	-0.467937	0.0915293	0.142005	IB
KLF11	OLFM1	0.302849	0.292578	-0.30343	0.291605	0.142111	IB
SLC30A9	AVPI1	-0.264152	0.361465	-0.714031	0.0041239	0.142848	DUxIB
IRF2	BYSL	-0.101149	0.730799	0.479969	0.0824006	0.143073	IB
MAFF	MAX	-0.0687748	0.815284	0.50412	0.0660447	0.143549	IB
MXI1	MAX	0.425121	0.12969	-0.165217	0.572445	0.145501	IB
HSBP1	CASQ2	0.166919	0.568441	-0.423512	0.131305	0.14564	DUxIB
RBL1	NUB1	0.584911	0.0280137	0.0496164	0.866236	0.145784	IB
CEBPD	TIAL1	0.154198	0.598658	-0.43377	0.121242	0.145959	IB
SIX4	C1orf35	0.691276	0.00617874	0.228503	0.432015	0.147384	IB
RORA	NUB1	0.417444	0.137515	-0.170819	0.559303	0.147831	IB
MAFF	AVPI1	0.0428128	0.884458	0.577309	0.0306365	0.148835	DUxIB
LHX6	QDPR	0.392454	0.165146	-0.19593	0.502026	0.150415	DUxIB
ZFP36L1	BYSL	-0.401161	0.155139	0.184656	0.527404	0.151325	IB
MYF6	MYLIP	-0.403745	0.152248	0.181598	0.534384	0.151379	IB
ZFP36L1	UBE2D4	-0.449007	0.107282	0.1271	0.665022	0.151715	IB
CCRN4L	OLFM1	-0.0799711	0.785806	-0.598495	0.023749	0.152111	IB
NR4A3	NGLY1	0.369622	0.193358	-0.217167	0.455802	0.153451	IB
ZFP30	GPM6B	0.566066	0.0348449	0.0369163	0.900293	0.156092	DUxIB
CCRN4L	PSMD11	-0.510541	0.0621184	-0.823685	0.000293243	0.156142	IB
NFE2L3	AVPI1	-0.627901	0.0162021	-0.13416	0.647487	0.157336	DUxIB
MSTN	FN3KRP	0.697959	0.00550708	0.256211	0.376607	0.158516	DUxIB
IRF2	CDH8	0.3512	0.218229	-0.228674	0.43166	0.159667	DUxIB
ZHX2	MTERFD1	-0.362304	0.203011	0.215993	0.458302	0.160098	IB
ZFP36L1	FN3KRP	0.455771	0.101454	-0.106367	0.717418	0.160274	DUxIB
RORA	PNPO	-0.711957	0.00428518	-0.28629	0.321049	0.161753	DUxIB
ZFP30	NUB1	0.477352	0.0843296	-0.0751054	0.798586	0.16304	IB
SREBF2	DTNBP1	0.615446	0.0191342	0.125951	0.667891	0.165729	IB
SIX4	UBE2D4	-0.727208	0.00320721	-0.320326	0.264187	0.165909	IB
ZNF250	MTERFD1	0.205064	0.481885	-0.364873	0.199588	0.166093	IB
RBL1	TIAL1	0.814162	0.000393342	0.500189	0.0685334	0.16668	IB
HSBP1	UBE2D4	0.711671	0.00430778	0.901366	1.07163e-05	0.167255	IB
IRF2	NUB1	0.642527	0.0132101	0.172777	0.55474	0.167946	IB
CCRN4L	BYSL	-0.181626	0.534319	-0.647075	0.012372	0.168925	IB
ETS2	UBE2D4	-0.0407176	0.89008	0.497178	0.0704848	0.169139	IB
ZFP30	NGLY1	0.805318	0.000509365	0.484739	0.0789657	0.170518	IB
ZFP36L1	AVPI1	-0.655556	0.0109186	-0.198702	0.495873	0.171105	DUxIB
SREBF2	VPS26A	-0.679688	0.00749284	-0.240801	0.406935	0.171612	IB
MAFF	UGGT2	0.0123991	0.966444	-0.514991	0.0594982	0.172356	DUxIB
IRF2	MYLIP	0.812149	0.000417658	0.502773	0.0668903	0.173538	IB
HSBP1	FN3KRP	-0.572721	0.0323055	-0.842643	0.000154766	0.174758	DUxIB
SREBF2	BYSL	0.736092	0.00268581	0.349701	0.220336	0.176152	IB
CCRN4L	MUTED	0.121516	0.679007	-0.424909	0.129903	0.176908	DUxIB
MSTN	COL14A1	-0.467559	0.0918277	0.0685351	0.815918	0.17706	DUxIB
KLF5	OLFM1	0.169907	0.561436	-0.38327	0.17615	0.177155	IB
SIX4	NGLY1	0.451165	0.105397	-0.0853207	0.771812	0.180007	IB
CEBPD	FN3KRP	0.123937	0.672931	-0.418851	0.136058	0.180629	DUxIB
SRF	NEDD4	-0.299309	0.298537	0.25617	0.376686	0.180713	IB
IRX3	TIAL1	-0.217178	0.455779	-0.657885	0.0105435	0.182539	IB
KLF11	NGLY1	0.489708	0.0754961	-0.0313012	0.915405	0.183616	IB
IRF2	MUTED	-0.272651	0.345634	0.274425	0.342379	0.187998	DUxIB
PHF17	MAX	-0.103097	0.725795	-0.581388	0.0292073	0.188215	IB
PPARGC1B	C1orf35	-0.272454	0.345996	0.274132	0.342916	0.188414	IB
CEBPD	OLFM1	0.570611	0.0330951	0.0883252	0.763981	0.189177	IB
CEBPD	BYSL	-0.334018	0.243143	0.209011	0.473302	0.189486	IB
PHF17	TIAL1	0.671094	0.00859995	0.249096	0.390455	0.190437	IB
NFE2L3	DTNBP1	-0.120936	0.680463	0.410283	0.145091	0.191072	IB
ZNF250	UBE2D4	-0.791667	0.000741032	-0.477213	0.0844329	0.191846	IB
NFE2L3	QDPR	-0.621888	0.0175714	-0.171059	0.558744	0.192799	DUxIB
IRF2	MAX	0.735619	0.00271177	0.36793	0.195563	0.193188	IB
PHF17	UBE2D4	-0.707821	0.00462151	-0.319636	0.265274	0.195829	IB
IRF2	DTNBP1	0.0608107	0.836394	0.545238	0.0437492	0.196533	IB
NR4A3	C1D	0.433522	0.121478	-0.085598	0.771088	0.19707	DUxIB
HSBP1	OLFM1	-0.0470469	0.873111	0.463646	0.0949493	0.197891	IB
SIX4	BYSL	-0.529498	0.0515068	-0.0414684	0.888065	0.198769	IB
CEBPD	CNTN3	0.0402254	0.891402	-0.466474	0.0926858	0.200539	DUxIB
NR4A3	UGGT2	0.23323	0.422284	-0.298387	0.300099	0.200911	DUxIB
SRF	TIAL1	-0.634767	0.0147394	-0.202313	0.48791	0.201849	IB
NFE2L3	VPS26A	0.50229	0.0671951	0.00841059	0.977235	0.202067	IB
RORA	VPS26A	0.653511	0.0112564	0.233998	0.420714	0.20287	IB
MN1	CNTN3	-0.141932	0.628378	-0.594779	0.0248635	0.203582	DUxIB
SLC30A9	VPS26A	0.704349	0.00491951	0.324145	0.258211	0.205695	IB
SLC30A9	CASQ2	-0.179291	0.539676	0.342008	0.23135	0.207374	DUxIB
SRF	MTERFD1	-0.0133779	0.963796	0.479329	0.0828695	0.209174	IB
PHF17	MUTED	-0.700748	0.00524426	-0.324093	0.258292	0.211683	DUxIB
MN1	MAX	0.66792	0.00903935	0.268368	0.353563	0.212267	IB
CCRN4L	CDH8	-0.449626	0.106739	0.0470321	0.873151	0.212763	DUxIB
SIX4	DTNBP1	-0.506926	0.064308	-0.0277848	0.924882	0.213199	IB
RBL1	UBE2D4	-0.836116	0.000194581	-0.590748	0.0261165	0.214479	IB
KLF5	TIAL1	0.222713	0.444085	0.637719	0.0141425	0.215781	IB
MAFF	ACBD6	-0.0835779	0.776364	0.415547	0.139496	0.217298	IB
MSTN	OLFM1	0.374844	0.186652	-0.130559	0.656411	0.217924	IB
SREBF2	MTERFD1	-0.109521	0.709366	0.392235	0.165404	0.218761	IB
IRF2	TIAL1	-0.193434	0.507595	-0.616856	0.0187834	0.219103	IB
KLF11	MTERFD1	0.365444	0.198832	-0.136772	0.641042	0.22195	IB
IRX3	CNTN3	-0.298636	0.299678	-0.679605	0.00750288	0.222332	DUxIB
NR4A3	C1orf35	0.0674632	0.818753	-0.42309	0.13173	0.223528	IB
ZHX2	GPM6B	0.561178	0.0368017	0.115521	0.694125	0.223978	DUxIB
SLC30A9	BYSL	-0.473587	0.0871596	-0.775119	0.0011277	0.22413	IB
NR4A3	PSMD11	-0.450629	0.105863	0.0323755	0.912511	0.224546	IB
MXI1	QDPR	-0.67352	0.00827535	-0.291109	0.312607	0.22499	DUxIB
ZNF250	KPNA1	-0.30394	0.290754	0.198628	0.496037	0.226988	IB
RORA	PSMD11	0.212585	0.465594	-0.289401	0.315584	0.228225	IB
NR4A3	FN3KRP	0.342078	0.23125	-0.154854	0.597086	0.229347	DUxIB
ZHX2	AVPI1	-0.662313	0.00985784	-0.278166	0.33557	0.230552	DUxIB
RORA	GPM6B	0.257544	0.37404	-0.241998	0.404535	0.231335	DUxIB
CCRN4L	APP	0.294316	0.307058	0.670522	0.00867786	0.233137	DUxIB
SRF	COL14A1	0.198276	0.496816	-0.297152	0.302202	0.234128	DUxIB
NFE2L3	C1orf35	0.382922	0.176575	-0.100632	0.73213	0.23679	IB
MAFF	CDH8	-0.329333	0.250224	0.160342	0.583985	0.237381	DUxIB
ETS2	NUB1	-0.0449691	0.878676	-0.497978	0.0699627	0.239439	IB
RORA	MTERFD1	0.195089	0.503898	-0.292796	0.309681	0.241667	IB
RORA	FN3KRP	0.439479	0.115875	-0.0268151	0.927498	0.242458	DUxIB
KLF11	TIAL1	0.539924	0.0462658	0.106272	0.71766	0.243436	IB
ZFP30	CNTN3	0.676047	0.00794752	0.314305	0.273773	0.244282	DUxIB
ETS2	NGLY1	-0.0734877	0.802845	-0.514982	0.059503	0.244866	IB
HSBP1	MTERFD1	0.538527	0.0469444	0.799641	0.000597311	0.245179	IB
SLC30A9	CNTN3	0.744052	0.00227778	0.896539	1.41206e-05	0.24588	DUxIB
SREBF2	NGLY1	-0.637883	0.0141099	-0.254925	0.379089	0.24672	IB
SRF	GPM6B	-0.482532	0.0805425	-0.0327496	0.911504	0.247108	DUxIB
ETS2	CDH8	0.247509	0.393581	-0.236108	0.416414	0.247215	DUxIB
MYF6	UGGT2	-0.102704	0.726803	-0.532831	0.0497865	0.249506	DUxIB
MN1	APP	-0.278162	0.335579	-0.649183	0.0119976	0.252241	DUxIB
IRX3	DTNBP1	-0.147706	0.614319	0.326653	0.254331	0.252557	IB
SREBF2	KPNA1	0.400908	0.155424	-0.0596978	0.839352	0.255851	IB
KLF5	APP	-0.0806256	0.78409	0.38156	0.178249	0.257635	DUxIB
CEBPD	DTNBP1	-0.50124	0.0678615	-0.0688756	0.815018	0.258335	IB
NR4A3	MYLIP	-0.206039	0.479758	0.264856	0.360138	0.25994	IB
RBL1	QDPR	-0.75452	0.00181752	-0.466223	0.092885	0.26215	DUxIB
DEDD	COL14A1	-0.242561	0.403409	0.223694	0.442028	0.265255	DUxIB
ETS2	PNPO	-0.178353	0.541834	0.2857	0.322091	0.266137	DUxIB
MXI1	NGLY1	0.428081	0.126756	-0.0146184	0.960442	0.268154	IB
ZHX2	KPNA1	-0.349696	0.220343	0.1063	0.717589	0.268523	IB
PHF17	DTNBP1	-0.390112	0.167909	0.056951	0.846662	0.271431	IB
SRF	PSMD11	0.0327577	0.911482	0.463438	0.0951168	0.271465	IB
CEBPD	CASQ2	-0.158979	0.587226	0.297885	0.300952	0.272873	DUxIB
SRF	OLFM1	-0.366874	0.196948	0.0822717	0.77978	0.273153	IB
RBL1	BYSL	-0.674545	0.00814118	-0.339282	0.235334	0.274705	IB
NFE2L3	CDH8	-0.08101	0.783083	-0.497819	0.0700663	0.275262	DUxIB
PHF17	CDH8	0.0211975	0.942661	-0.416797	0.138188	0.275473	DUxIB
SRF	DTNBP1	0.746756	0.00215091	0.462729	0.095691	0.275687	IB
RBL1	CASQ2	-0.391715	0.166014	0.0494839	0.866591	0.277191	DUxIB
MXI1	COL14A1	-0.619369	0.0181705	-0.25496	0.379022	0.277273	DUxIB
KLF5	NGLY1	0.28186	0.328923	0.636735	0.0143393	0.277593	IB
MSTN	CNTN3	0.588252	0.0269154	0.210897	0.469228	0.27976	DUxIB
RBL1	KPNA1	-0.127798	0.663282	0.319376	0.265685	0.281251	IB
IRX3	QDPR	-0.142576	0.626805	0.303339	0.291759	0.284095	DUxIB
ZFP36L1	OLFM1	0.42259	0.132237	-0.00530925	0.985628	0.284725	IB
ZFP36L1	APP	0.0531418	0.856818	-0.381418	0.178424	0.286036	DUxIB
ZFP36L1	MAX	0.438318	0.116953	0.0152844	0.958641	0.286088	IB
ETS2	MAX	0.0267844	0.92758	0.447435	0.108668	0.28626	IB
CEBPD	NGLY1	0.130162	0.657397	-0.310919	0.279255	0.288631	IB
ZFP36L1	DTNBP1	-0.0306959	0.917035	0.396977	0.159896	0.290453	IB
NR4A3	MAX	-0.249872	0.388933	0.192997	0.508574	0.290493	IB
RORA	NGLY1	0.561245	0.0367745	0.18234	0.532686	0.291004	IB
DEDD	CASQ2	-0.221374	0.4469	-0.588077	0.0269723	0.291675	DUxIB
EYA2	PNPO	-0.709189	0.00450804	-0.410761	0.144577	0.292317	DUxIB
EYA2	MYLIP	0.185843	0.524706	-0.253845	0.381182	0.293907	IB
NFE2L3	FN3KRP	0.396788	0.160114	-0.025841	0.930125	0.295928	DUxIB
MYF6	OLFM1	-0.152692	0.602277	0.282857	0.327141	0.297009	IB
MYF6	PNPO	0.22172	0.446172	-0.213099	0.464491	0.300062	DUxIB
SLC30A9	NEDD4	0.88373	2.76418e-05	0.740199	0.00246865	0.300341	IB
ETS2	TIAL1	-0.136802	0.640967	-0.520946	0.056117	0.302155	IB
SREBF2	QDPR	0.748368	0.002078	0.48484	0.0788939	0.302186	DUxIB
PPARGC1B	MYLIP	-0.746482	0.00216353	-0.483016	0.0801944	0.304271	IB
LHX6	VPS26A	-0.447168	0.108905	-0.0434303	0.882802	0.30466	IB
PHF17	CNTN3	0.599278	0.0235189	0.249171	0.390307	0.304888	DUxIB
DEDD	MTERFD1	0.252666	0.383474	0.601382	0.0229094	0.305375	IB
ETS2	KPNA1	0.283895	0.325292	-0.143682	0.624104	0.305877	IB
SLC30A9	GPM6B	0.235936	0.416765	0.588406	0.0268657	0.307919	DUxIB
RBL1	FN3KRP	0.76923	0.00129879	0.525655	0.0535429	0.308409	DUxIB
ZFP30	NEDD4	0.614734	0.0193132	0.275308	0.340765	0.308878	IB
RBL1	PSMD11	-0.191699	0.511484	-0.556092	0.0389233	0.309815	IB
MXI1	DTNBP1	-0.415525	0.139519	-0.0100151	0.972893	0.310712	IB
PHF17	QDPR	-0.624275	0.0170176	-0.291967	0.311117	0.311822	DUxIB
ZFP30	BYSL	-0.657533	0.0105995	-0.344397	0.227895	0.313939	IB
KLF11	NUB1	0.543319	0.0446461	0.178689	0.541061	0.315246	IB
NR4A3	ACBD6	-0.229549	0.429852	0.189358	0.516751	0.318466	IB
KLF10	CNTN3	0.420575	0.134286	0.0234589	0.936554	0.318986	DUxIB
LHX6	OLFM1	-0.307571	0.284738	-0.630799	0.0155718	0.319038	IB
MSTN	DTNBP1	-0.38207	0.177622	0.0218315	0.940948	0.319683	IB
MAFF	CNTN3	0.152043	0.60384	-0.26249	0.364605	0.322318	DUxIB
DEDD	KPNA1	0.402151	0.154027	0.00484603	0.986882	0.323059	IB
NFE2L3	CNTN3	0.130606	0.656294	-0.281581	0.329423	0.323762	DUxIB
PPARGC1B	NUB1	-0.403921	0.152052	-0.00825646	0.977652	0.324551	IB
DEDD	NGLY1	-0.493289	0.0730629	-0.744285	0.00226659	0.325068	IB
KLF11	DTNBP1	-0.698458	0.0054593	-0.417915	0.137026	0.325645	IB
ZFP30	DTNBP1	-0.625624	0.0167107	-0.305118	0.288795	0.325738	IB
HSBP1	TIAL1	-0.707957	0.00461007	-0.861875	7.39568e-05	0.327502	IB
MAFF	UBE2D4	-0.0451573	0.878172	0.355417	0.212368	0.328309	IB
KLF11	MYLIP	0.41027	0.145106	0.020287	0.94512	0.329672	IB
MYF6	KPNA1	0.261866	0.36579	-0.146467	0.617325	0.32968	IB
HSBP1	BYSL	0.632324	0.0152478	0.820996	0.000319143	0.330907	IB
MAFF	PSMD11	-0.283015	0.32686	0.122268	0.677117	0.331778	IB
CCRN4L	DTNBP1	-0.28466	0.323934	-0.608185	0.0210192	0.33242	IB
MN1	GPM6B	0.00157815	0.995728	-0.389664	0.168441	0.332781	DUxIB
KLF10	MAX	0.355195	0.212674	-0.0412744	0.888586	0.333141	IB
PHF17	APP	0.576339	0.0309837	0.239811	0.408926	0.333473	DUxIB
ZNF250	UGGT2	0.447983	0.108183	0.0703149	0.811215	0.334233	DUxIB
RBL1	NGLY1	0.816686	0.000364465	0.626413	0.0165331	0.334759	IB
NFE2L3	KPNA1	-0.0545497	0.853062	0.342104	0.231212	0.335015	IB
IRF2	GPM6B	0.0214914	0.941867	-0.370293	0.192488	0.33598	DUxIB
IRX3	NUB1	0.523854	0.0545168	0.170603	0.55981	0.33705	IB
SLC30A9	OLFM1	0.00942867	0.97448	-0.378279	0.182323	0.339263	IB
SREBF2	PSMD11	0.00652534	0.982337	0.391549	0.16621	0.339709	IB
NR4A3	QDPR	-0.141267	0.630004	0.258086	0.373002	0.340692	DUxIB
RORA	DTNBP1	-0.476492	0.0849697	-0.113872	0.698304	0.343321	IB
CEBPD	C1D	-0.29602	0.304135	-0.608738	0.0208707	0.346081	DUxIB
PHF17	KPNA1	-0.130118	0.657507	0.262506	0.364575	0.348614	IB
PPARGC1B	DTNBP1	0.114921	0.695644	-0.274789	0.341714	0.351262	IB
LHX6	ACBD6	0.172688	0.554949	-0.216452	0.457324	0.355033	IB
HSBP1	MYLIP	0.118434	0.686766	0.469615	0.0902158	0.359666	IB
CCRN4L	ACBD6	-0.241226	0.406081	0.143388	0.624821	0.35982	IB
DEDD	BYSL	0.630689	0.0155954	0.811721	0.000422979	0.361009	IB
ZHX2	UGGT2	0.556886	0.0385864	0.235153	0.418359	0.362025	DUxIB
CEBPD	UGGT2	-0.127797	0.663284	-0.475224	0.0859208	0.362486	DUxIB
HSBP1	GPM6B	-0.4708	0.0892962	-0.7159	0.0039827	0.362749	DUxIB
SRF	NGLY1	-0.614456	0.0193833	-0.317602	0.268499	0.364003	IB
ZFP30	OLFM1	0.283147	0.326624	-0.0944496	0.748083	0.365541	IB
SIX4	MYLIP	0.620208	0.0179693	0.327172	0.253533	0.365724	IB
CEBPD	MTERFD1	0.337433	0.238059	-0.0328154	0.911327	0.367797	IB
MXI1	C1orf35	0.654607	0.0110744	0.381555	0.178255	0.371026	IB
KLF5	CNTN3	0.37678	0.184204	0.651312	0.0116285	0.371235	DUxIB
KLF5	DTNBP1	-0.259812	0.369698	-0.56872	0.0338149	0.373183	IB
ZFP36L1	TIAL1	0.243795	0.400946	-0.130063	0.657644	0.373326	IB
CCRN4L	MTERFD1	-0.0970991	0.741234	-0.441935	0.113616	0.376332	IB
EYA2	KPNA1	-0.296229	0.303777	0.0714209	0.808295	0.376716	IB
ZFP36L1	NUB1	0.763769	0.00147537	0.557459	0.0383443	0.377811	IB
LHX6	CDH8	0.196725	0.500257	-0.173441	0.553197	0.379746	DUxIB
KLF5	CASQ2	0.417362	0.1376	0.674541	0.00814162	0.379746	DUxIB
DEDD	FN3KRP	-0.481359	0.0813892	-0.715775	0.00399196	0.380203	DUxIB
SRF	MYLIP	-0.336244	0.239821	0.023342	0.93687	0.38145	IB
KLF5	BYSL	-0.14185	0.628579	-0.474572	0.0864125	0.381522	IB
IRX3	COL14A1	-0.276096	0.339328	0.0887195	0.762955	0.382463	DUxIB
RORA	UGGT2	0.183126	0.530891	-0.184663	0.527387	0.382953	DUxIB
SLC30A9	ACBD6	0.122401	0.676783	-0.242196	0.404138	0.385385	IB
SRF	FN3KRP	-0.493081	0.0732032	-0.170912	0.559088	0.388741	DUxIB
KLF10	CASQ2	-0.30598	0.287365	-0.593038	0.025399	0.390398	DUxIB
KLF5	KPNA1	-0.0958905	0.744356	0.263491	0.362712	0.390646	IB
PPARGC1B	C1D	0.318192	0.267561	0.601472	0.0228834	0.390939	DUxIB
ZFP36L1	VPS26A	0.366078	0.197995	0.0194722	0.947321	0.39276	IB
NR4A3	MUTED	-0.0540276	0.854455	0.300547	0.296445	0.393035	DUxIB
MYF6	GPM6B	-0.0154641	0.958155	-0.361784	0.203708	0.393983	DUxIB
KLF10	CDH8	-0.220433	0.448884	0.138452	0.636908	0.394	DUxIB
SREBF2	NUB1	-0.687413	0.00659506	-0.446015	0.109931	0.394182	IB
ETS2	UGGT2	-0.0400866	0.891774	-0.382186	0.177479	0.395237	DUxIB
MYF6	C1orf35	-0.147048	0.615915	-0.470409	0.0895993	0.395284	IB
MN1	QDPR	-0.36568	0.198521	-0.0210658	0.943016	0.395434	DUxIB
NR4A3	COL14A1	0.130884	0.655604	0.45701	0.100411	0.396049	DUxIB
MYF6	C1D	-0.0965218	0.742725	-0.42874	0.126109	0.396517	DUxIB
ETS2	PSMD11	0.134169	0.647464	0.457192	0.100258	0.400127	IB
ZHX2	ACBD6	0.24336	0.401813	-0.109587	0.709198	0.400653	IB
NFE2L3	MTERFD1	-0.115336	0.694594	0.236479	0.415662	0.4026	IB
MXI1	MYLIP	0.588502	0.0268347	0.30815	0.283784	0.402629	IB
CCRN4L	C1D	0.447009	0.109046	0.684018	0.0069786	0.404212	DUxIB
RORA	CDH8	-0.185899	0.524578	0.165818	0.57103	0.404505	DUxIB
KLF11	VPS26A	0.570625	0.0330898	0.285437	0.322556	0.405288	IB
ETS2	CASQ2	0.127778	0.663332	-0.222586	0.444352	0.405291	DUxIB
RBL1	AVPI1	-0.686318	0.00671687	-0.451574	0.105043	0.406044	DUxIB
HSBP1	KPNA1	0.32654	0.254505	-0.0150028	0.959402	0.406484	IB
PPARGC1B	UGGT2	0.29492	0.306022	0.576622	0.0308823	0.407165	DUxIB
SLC30A9	PNPO	-0.0708587	0.809779	-0.400039	0.156405	0.408125	DUxIB
MAFF	MUTED	0.0645992	0.826338	0.39421	0.163095	0.408966	DUxIB
ZFP30	CASQ2	-0.26669	0.356697	0.0772795	0.792869	0.410771	DUxIB
CCRN4L	GPM6B	0.0669618	0.82008	0.395047	0.162123	0.410806	DUxIB
CEBPD	COL14A1	-0.245044	0.398462	0.0991226	0.736015	0.412306	DUxIB
ZFP30	FN3KRP	0.681475	0.00727718	0.448445	0.107775	0.412938	DUxIB
KLF10	NUB1	0.397026	0.159841	0.0717697	0.807375	0.41413	IB
SRF	VPS26A	-0.612722	0.0198257	-0.351732	0.217484	0.417316	IB
MN1	CDH8	-0.020078	0.945685	-0.350101	0.219772	0.417814	DUxIB
EYA2	MAX	0.238796	0.410972	-0.101569	0.72972	0.417898	IB
MYF6	PSMD11	-0.0910545	0.756885	0.248444	0.391737	0.418377	IB
HSBP1	C1orf35	-0.495064	0.071878	-0.710089	0.00443461	0.418978	IB
HSBP1	CNTN3	-0.688554	0.00646983	-0.830516	0.000235007	0.419005	DUxIB
CCRN4L	UGGT2	0.425009	0.129803	0.109397	0.709681	0.419873	DUxIB
RBL1	DTNBP1	-0.65554	0.0109213	-0.415074	0.139992	0.420857	IB
KLF5	MTERFD1	0.0215161	0.9418	-0.310426	0.280058	0.421791	IB
DEDD	OLFM1	0.0675299	0.818576	0.388159	0.170235	0.422521	IB
IRF2	UGGT2	-0.232452	0.423879	0.103763	0.724087	0.423988	DUxIB
HSBP1	DTNBP1	0.483738	0.0796778	0.699025	0.00540544	0.428597	IB
NFE2L3	C1D	0.207833	0.475858	-0.125694	0.668533	0.428966	DUxIB
KLF11	APP	0.201927	0.488758	-0.131217	0.654776	0.429717	DUxIB
LHX6	PNPO	-0.0269625	0.9271	-0.34813	0.222559	0.43023	DUxIB
MYF6	CNTN3	-0.0442896	0.880498	-0.362256	0.203074	0.431853	DUxIB
MXI1	BYSL	-0.4395	0.115855	-0.135814	0.643402	0.432141	IB
CCRN4L	NUB1	-0.327215	0.253467	-0.00707179	0.980858	0.435334	IB
ETS2	ACBD6	0.268367	0.353564	-0.0551935	0.851345	0.438489	IB
EYA2	COL14A1	-0.288968	0.316342	0.0307443	0.916905	0.441488	DUxIB
KLF5	PSMD11	-0.349808	0.220186	-0.599882	0.0233427	0.442123	IB
RBL1	COL14A1	-0.392419	0.165188	-0.0884274	0.763715	0.444551	DUxIB
SIX4	AVPI1	-0.771653	0.00122606	-0.60398	0.0221731	0.445929	DUxIB
CCRN4L	QDPR	-0.0108913	0.970523	-0.322561	0.260679	0.447891	DUxIB
SRF	MAX	-0.345556	0.22623	-0.0393867	0.893654	0.45159	IB
ZFP30	C1D	0.535771	0.0483042	0.270337	0.349907	0.451594	DUxIB
RBL1	NEDD4	0.774465	0.00114576	0.611013	0.0202689	0.451771	IB
IRF2	QDPR	-0.192172	0.510423	0.12521	0.669743	0.452322	DUxIB
KLF5	UBE2D4	-0.131392	0.654342	-0.423607	0.131209	0.453082	IB
PPARGC1B	QDPR	0.381094	0.178825	0.081844	0.780899	0.453947	DUxIB
MYF6	VPS26A	-0.271197	0.348315	0.0397295	0.892733	0.455937	IB
KLF11	CDH8	0.085175	0.772192	0.38014	0.180005	0.460291	DUxIB
KLF11	FN3KRP	0.286537	0.320614	-0.0198864	0.946202	0.460523	DUxIB
KLF11	PSMD11	0.182364	0.532632	-0.12944	0.659193	0.460639	IB
ZNF250	PNPO	-0.812626	0.000411784	-0.67529	0.00804458	0.461051	DUxIB
KLF5	AVPI1	0.0606395	0.836849	-0.24828	0.392061	0.461072	DUxIB
MAFF	FN3KRP	-0.0523625	0.858899	-0.350565	0.219121	0.461951	DUxIB
LHX6	MTERFD1	0.0289178	0.921828	-0.277122	0.337463	0.462222	IB
MAFF	QDPR	0.0292205	0.921012	0.329531	0.249923	0.462814	DUxIB
SIX4	MTERFD1	0.0215522	0.941703	-0.282351	0.328044	0.464648	IB
MXI1	FN3KRP	0.290357	0.313915	-0.0127535	0.965485	0.464763	DUxIB
NFE2L3	OLFM1	0.311231	0.278747	0.013015	0.964778	0.46881	IB
ETS2	QDPR	-0.0670392	0.819875	0.236196	0.416236	0.470266	DUxIB
ETS2	BYSL	0.235692	0.417262	0.498893	0.0693687	0.470637	IB
NR4A3	UBE2D4	-0.179272	0.539719	0.125486	0.669054	0.470987	IB
LHX6	UGGT2	-0.0839846	0.775301	0.21884	0.452252	0.472086	DUxIB
RORA	BYSL	-0.534115	0.0491351	-0.282587	0.327624	0.47386	IB
SIX4	PSMD11	0.164131	0.575008	-0.138524	0.63673	0.474358	IB
ZHX2	NEDD4	0.674502	0.00814671	0.474394	0.0865468	0.476996	IB
SREBF2	APP	-0.127821	0.663224	-0.406216	0.149516	0.477992	DUxIB
NR4A3	NUB1	-0.273124	0.344765	0.0222857	0.939722	0.478023	IB
MSTN	AVPI1	-0.772425	0.00120359	-0.62007	0.0180022	0.479965	DUxIB
LHX6	NUB1	-0.342039	0.231306	-0.0557666	0.849818	0.480866	IB
NR4A3	BYSL	-0.422779	0.132045	-0.15002	0.608718	0.481837	IB
PPARGC1B	ACBD6	-0.669073	0.00887779	-0.469424	0.0903647	0.482098	IB
PPARGC1B	OLFM1	-0.373508	0.188353	-0.598853	0.0236437	0.483368	IB
IRF2	CASQ2	-0.225182	0.438917	-0.482837	0.0803233	0.485265	DUxIB
KLF5	C1D	0.267395	0.355378	0.515915	0.0589643	0.48654	DUxIB
SREBF2	TIAL1	-0.641955	0.0133185	-0.434432	0.120611	0.487355	IB
MN1	NUB1	0.511535	0.0615265	0.263046	0.363553	0.48841	IB
MXI1	PSMD11	0.271098	0.348497	-0.016482	0.955403	0.489729	IB
MSTN	C1D	0.529698	0.0514023	0.287476	0.318959	0.490644	DUxIB
RORA	MAX	0.334444	0.242505	0.0539185	0.854746	0.490731	IB
MYF6	FN3KRP	-0.329649	0.249743	-0.562168	0.036399	0.491159	DUxIB
CCRN4L	KPNA1	-0.0216673	0.941392	0.26505	0.359773	0.49169	IB
ETS2	MTERFD1	0.475196	0.0859422	0.220153	0.449474	0.492075	IB
ZNF250	GPM6B	0.230859	0.427151	-0.0572435	0.845883	0.492874	DUxIB
NFE2L3	MAX	0.102712	0.726784	-0.186718	0.522721	0.493456	IB
IRF2	PSMD11	0.470016	0.0899038	0.665011	0.00945719	0.493984	IB
SLC30A9	MTERFD1	-0.226256	0.43668	-0.477728	0.0840501	0.496736	IB
KLF10	COL14A1	-0.198163	0.497065	0.0884843	0.763567	0.497123	DUxIB
ZNF250	TIAL1	0.642499	0.0132154	0.441263	0.114231	0.498487	IB
CEBPD	VPS26A	0.229426	0.430106	-0.0535487	0.855732	0.500626	IB
MXI1	VPS26A	0.45019	0.106246	0.197226	0.499143	0.503748	IB
SIX4	KPNA1	-0.26379	0.362148	0.0146209	0.960435	0.504189	IB
SIX4	UGGT2	0.31646	0.270318	0.0430503	0.883821	0.50444	DUxIB
MAFF	C1D	-0.0701661	0.811608	-0.339312	0.23529	0.506837	DUxIB
ZNF250	FN3KRP	0.633412	0.0150199	0.434016	0.121007	0.507999	DUxIB
SRF	BYSL	0.619385	0.0181666	0.415323	0.139731	0.508418	IB
HSBP1	NUB1	-0.222339	0.444872	-0.468303	0.0912423	0.508721	IB
SLC30A9	DTNBP1	-0.503757	0.0662715	-0.683679	0.00701786	0.508898	IB
PHF17	GPM6B	0.413564	0.141587	0.157373	0.591057	0.509577	DUxIB
MAFF	DTNBP1	-0.316477	0.270292	-0.046662	0.874142	0.509847	IB
NR4A3	AVPI1	-0.16564	0.571449	0.111705	0.703805	0.512376	DUxIB
PHF17	MTERFD1	-0.283348	0.326266	-0.0122314	0.966898	0.51278	IB
RORA	KPNA1	-0.0634843	0.829295	0.206344	0.479095	0.522139	IB
PHF17	FN3KRP	0.572492	0.0323906	0.364011	0.200732	0.527029	DUxIB
MYF6	CDH8	-0.0249796	0.93245	0.239188	0.410181	0.52829	DUxIB
SREBF2	CNTN3	-0.535772	0.0483038	-0.318282	0.267418	0.528942	DUxIB
NFE2L3	UGGT2	0.138512	0.636762	0.386085	0.172727	0.529998	DUxIB
ZFP36L1	CNTN3	0.0888976	0.762491	-0.173107	0.553973	0.535826	DUxIB
SIX4	APP	0.263415	0.362856	0.00594556	0.983906	0.536092	DUxIB
HSBP1	MUTED	0.708997	0.00452385	0.552284	0.0405694	0.536597	DUxIB
EYA2	OLFM1	0.283451	0.326083	0.0281846	0.923804	0.537005	IB
EYA2	DTNBP1	-0.513689	0.0602565	-0.298296	0.300254	0.541901	IB
IRX3	C1D	-0.574483	0.0316567	-0.723149	0.00347046	0.541984	DUxIB
IRF2	APP	-0.345568	0.226212	-0.550808	0.041221	0.543365	DUxIB
MAFF	TIAL1	-0.00723866	0.980406	-0.257209	0.374685	0.548447	IB
ZFP36L1	KPNA1	-0.36745	0.196191	-0.129344	0.659431	0.549197	IB
MAFF	PNPO	-0.0577938	0.844418	-0.302141	0.293764	0.551363	DUxIB
MN1	NEDD4	-0.174784	0.550081	-0.404849	0.151023	0.553209	IB
MN1	KPNA1	-0.565746	0.0349705	-0.370831	0.191792	0.554749	IB
SIX4	GPM6B	0.46617	0.092927	0.248464	0.391699	0.555483	DUxIB
MXI1	TIAL1	0.392245	0.165392	0.162769	0.578229	0.557324	IB
MN1	COL14A1	-0.266105	0.357792	-0.0228405	0.938224	0.557951	DUxIB
ZHX2	OLFM1	0.0993898	0.735326	0.331652	0.246704	0.565635	IB
IRF2	COL14A1	-0.374069	0.187638	-0.148294	0.612894	0.567564	DUxIB
IRX3	MAX	0.612857	0.019791	0.438974	0.116343	0.569512	IB
RBL1	C1D	0.65879	0.0104005	0.499178	0.0691844	0.569611	DUxIB
IRX3	CDH8	0.25783	0.373492	0.0216309	0.94149	0.570111	DUxIB
RORA	ACBD6	0.67519	0.00805755	0.523424	0.0547516	0.574853	IB
PHF17	C1D	0.5531	0.0402122	0.366295	0.197709	0.575616	DUxIB
MXI1	OLFM1	0.417844	0.137099	0.203877	0.484481	0.57625	IB
NFE2L3	APP	0.278007	0.335858	0.0494086	0.866792	0.579827	DUxIB
PPARGC1B	COL14A1	0.400846	0.155494	0.186513	0.523184	0.580049	DUxIB
IRX3	PSMD11	0.41814	0.136793	0.592327	0.02562	0.58025	IB
LHX6	CASQ2	-0.0243552	0.934135	0.208308	0.474827	0.580325	DUxIB
HSBP1	CDH8	0.322684	0.260487	0.0989474	0.736466	0.580957	DUxIB
ZFP30	KPNA1	-0.130632	0.656228	0.102572	0.727142	0.582647	IB
ZHX2	MYLIP	-0.050082	0.864991	0.181862	0.533779	0.583106	IB
SLC30A9	APP	0.695309	0.00576617	0.554866	0.0394478	0.585128	DUxIB
ZFP30	UGGT2	0.497858	0.070041	0.303915	0.290797	0.58537	DUxIB
MN1	DTNBP1	-0.0224501	0.939278	0.203979	0.484258	0.590689	IB
MSTN	CASQ2	-0.499047	0.0692693	-0.309106	0.282216	0.592076	DUxIB
MN1	OLFM1	0.444107	0.111644	0.244783	0.39898	0.593697	IB
ZFP36L1	CDH8	0.219493	0.450869	-0.00321201	0.991305	0.595554	DUxIB
DEDD	NUB1	-0.422822	0.132001	-0.222521	0.444489	0.598025	IB
MXI1	CDH8	0.142998	0.625774	-0.0804404	0.784576	0.59838	DUxIB
MYF6	UBE2D4	0.276572	0.338463	0.468623	0.090991	0.598805	IB
SLC30A9	MYLIP	-0.428765	0.126084	-0.592734	0.0254935	0.600191	IB
ETS2	FN3KRP	-0.246882	0.394819	-0.442687	0.112931	0.600207	DUxIB
SLC30A9	FN3KRP	0.729475	0.00306716	0.817461	0.000355953	0.603417	DUxIB
MXI1	KPNA1	-0.158781	0.5877	0.0599157	0.838773	0.605691	IB
PPARGC1B	CNTN3	0.17095	0.559	0.372992	0.189013	0.607122	DUxIB
ZFP30	PSMD11	-0.231204	0.426441	-0.425752	0.129061	0.607144	IB
RORA	APP	0.0667896	0.820535	-0.150005	0.608756	0.609115	DUxIB
MYF6	NUB1	-0.369705	0.193251	-0.540612	0.0459339	0.610915	IB
SIX4	CASQ2	-0.39075	0.167154	-0.193584	0.507259	0.61143	DUxIB
KLF5	GPM6B	0.0551357	0.851499	0.263237	0.363192	0.61511	DUxIB
PPARGC1B	CDH8	-0.283477	0.326037	-0.0786929	0.789158	0.618063	DUxIB
LHX6	GPM6B	0.148038	0.613515	0.343239	0.229565	0.624649	DUxIB
SLC30A9	NGLY1	0.78108	0.000973317	0.850056	0.000117835	0.625326	IB
SREBF2	COL14A1	0.328699	0.251192	0.133816	0.648337	0.627775	DUxIB
IRF2	KPNA1	-0.314882	0.272847	-0.120631	0.681232	0.631125	IB
NFE2L3	COL14A1	-0.457023	0.1004	-0.281461	0.329637	0.631893	DUxIB
MYF6	AVPI1	0.386366	0.172389	0.544991	0.0438638	0.632838	DUxIB
LHX6	COL14A1	0.180029	0.537979	-0.0208702	0.943545	0.634209	DUxIB
MYF6	BYSL	0.398154	0.158548	0.215855	0.458596	0.635442	IB
SLC30A9	TIAL1	0.758098	0.00167839	0.831242	0.000229413	0.638348	IB
MSTN	APP	0.261949	0.365632	0.0681252	0.817001	0.639092	DUxIB
KLF11	KPNA1	0.0146132	0.960456	-0.182839	0.531547	0.639824	IB
KLF11	CNTN3	0.375405	0.185941	0.193758	0.50687	0.641622	DUxIB
DEDD	CNTN3	-0.651224	0.0116435	-0.750958	0.00196498	0.642858	DUxIB
PPARGC1B	KPNA1	0.148472	0.612464	0.333784	0.243494	0.643231	IB
DEDD	UBE2D4	0.735346	0.00272686	0.81365	0.000399411	0.643292	IB
RBL1	GPM6B	0.356414	0.210997	0.173532	0.552985	0.643294	DUxIB
ZNF250	CDH8	-0.150013	0.608736	0.045348	0.877661	0.644863	DUxIB
KLF5	UGGT2	0.170214	0.560718	-0.023823	0.935571	0.646241	DUxIB
ZNF250	CNTN3	0.412939	0.142249	0.558716	0.0378178	0.652822	DUxIB
SRF	CDH8	0.215172	0.460054	0.0276297	0.925301	0.654283	DUxIB
KLF5	MYLIP	-0.468764	0.0908803	-0.308391	0.283389	0.65637	IB
PHF17	AVPI1	-0.613232	0.0196947	-0.481824	0.0810524	0.658051	DUxIB
SRF	CNTN3	-0.55178	0.040791	-0.40792	0.147652	0.659586	DUxIB
KLF10	MTERFD1	0.0161266	0.956364	0.199588	0.493913	0.662386	IB
DEDD	APP	-0.340155	0.234053	-0.49306	0.0732169	0.662979	DUxIB
MAFF	MYLIP	-0.201872	0.488879	-0.0195932	0.946994	0.664238	IB
SIX4	NEDD4	0.393735	0.163648	0.537535	0.0474303	0.66529	IB
HSBP1	VPS26A	-0.598952	0.0236145	-0.468359	0.0911983	0.666866	IB
RORA	CNTN3	0.356649	0.210674	0.188322	0.519089	0.668745	DUxIB
CEBPD	CDH8	0.0544476	0.853334	-0.126672	0.66609	0.669748	DUxIB
MN1	CASQ2	-0.317923	0.267988	-0.1491	0.610945	0.674439	DUxIB
NR4A3	DTNBP1	-0.117736	0.688528	0.0605315	0.837136	0.674826	IB
CEBPD	MAX	0.579569	0.0298386	0.450681	0.105818	0.679341	IB
ETS2	MYLIP	-0.135029	0.64534	0.0396241	0.893016	0.680638	IB
PHF17	OLFM1	0.00386603	0.989535	-0.169906	0.561437	0.680754	IB
SREBF2	FN3KRP	-0.59603	0.0244841	-0.471396	0.088836	0.681329	DUxIB
MN1	C1D	-0.408661	0.146846	-0.54319	0.0447067	0.682076	DUxIB
SREBF2	C1D	-0.303205	0.291982	-0.451972	0.104699	0.683	DUxIB
MXI1	CNTN3	0.212207	0.466407	0.0423251	0.885766	0.684722	DUxIB
EYA2	UGGT2	0.355673	0.212016	0.196515	0.500723	0.685261	DUxIB
MYF6	MUTED	0.292745	0.309769	0.4417	0.11383	0.685336	DUxIB
MXI1	MTERFD1	0.235225	0.418211	0.0676403	0.818284	0.686724	IB
MXI1	UGGT2	0.242095	0.404341	0.39595	0.161079	0.686951	DUxIB
KLF10	GPM6B	0.0141692	0.961656	0.183401	0.530262	0.687828	DUxIB
MN1	UGGT2	-0.29404	0.307534	-0.131323	0.654514	0.688575	DUxIB
SREBF2	CDH8	0.0952306	0.746062	0.258088	0.372997	0.692652	DUxIB
IRF2	C1D	-0.410128	0.145259	-0.539976	0.0462403	0.692966	DUxIB
ZFP36L1	UGGT2	0.163817	0.575749	-0.00285476	0.992272	0.693305	DUxIB
MAFF	CASQ2	0.490479	0.0749674	0.352773	0.216031	0.693441	DUxIB
SLC30A9	MUTED	-0.515336	0.0592985	-0.627414	0.01631	0.69502	DUxIB
MYF6	MTERFD1	0.308834	0.282663	0.151585	0.604944	0.696195	IB
KLF5	NEDD4	0.24048	0.407579	0.0786277	0.789329	0.696195	IB
KLF5	C1orf35	0.260886	0.367652	0.406951	0.148711	0.698973	IB
SRF	KPNA1	0.30081	0.296	0.144767	0.62146	0.699448	IB
DEDD	QDPR	0.457357	0.10012	0.577092	0.0307138	0.7003	DUxIB
DEDD	AVPI1	0.39891	0.157687	0.525279	0.053745	0.705306	DUxIB
MXI1	C1D	0.107109	0.71552	0.260333	0.368704	0.709329	DUxIB
MYF6	TIAL1	-0.239167	0.410223	-0.381677	0.178106	0.710751	IB
CCRN4L	CASQ2	0.352109	0.216957	0.481498	0.0812881	0.71258	DUxIB
ZFP30	COL14A1	-0.295197	0.305544	-0.429675	0.125195	0.715793	DUxIB
SLC30A9	CDH8	-0.294676	0.306441	-0.149191	0.610724	0.71909	DUxIB
SLC30A9	NUB1	0.183402	0.53026	0.326135	0.255129	0.719739	IB
RORA	MYLIP	0.351186	0.218248	0.210936	0.469144	0.720354	IB
ZFP36L1	NEDD4	0.349376	0.220796	0.208979	0.473372	0.720383	IB
MSTN	GPM6B	0.312759	0.276269	0.169365	0.562704	0.720456	DUxIB
ZFP30	APP	0.439644	0.115722	0.309683	0.281271	0.7222	DUxIB
MYF6	QDPR	0.298048	0.300676	0.154664	0.59754	0.722435	DUxIB
MYF6	COL14A1	0.255157	0.37864	0.11067	0.706438	0.725361	DUxIB
RBL1	MTERFD1	-0.04855	0.869089	-0.195292	0.503446	0.72633	IB
SIX4	VPS26A	0.451975	0.104696	0.325981	0.255367	0.727017	IB
ZHX2	NUB1	0.408368	0.147164	0.524102	0.054382	0.727946	IB
ZFP36L1	MYLIP	0.596379	0.0243788	0.492434	0.0736389	0.7281	IB
ZFP36L1	C1D	0.0620687	0.833052	-0.0842791	0.774532	0.730941	DUxIB
DEDD	PNPO	0.582099	0.0289635	0.670359	0.00870025	0.732468	DUxIB
KLF5	FN3KRP	0.260945	0.36754	0.390779	0.167119	0.73276	DUxIB
SIX4	FN3KRP	0.413287	0.14188	0.285966	0.321622	0.733105	DUxIB
ZFP36L1	MTERFD1	-0.0161422	0.956321	-0.158286	0.588878	0.736492	IB
KLF5	VPS26A	0.255573	0.377837	0.382899	0.176604	0.738968	IB
IRF2	VPS26A	-0.0402073	0.89145	-0.180183	0.537627	0.739221	IB
NFE2L3	NUB1	0.357965	0.208875	0.232599	0.423577	0.746896	IB
HSBP1	AVPI1	0.661803	0.00993497	0.731801	0.00292855	0.748736	DUxIB
LHX6	DTNBP1	-0.252175	0.384429	-0.374494	0.187096	0.749933	IB
CCRN4L	VPS26A	0.178122	0.542366	0.305405	0.288319	0.750786	IB
CEBPD	PSMD11	0.346023	0.225562	0.22476	0.4398	0.756436	IB
SIX4	NUB1	0.775897	0.00110652	0.719295	0.00373591	0.762614	IB
HSBP1	COL14A1	-0.104492	0.722216	0.0236734	0.935975	0.763046	DUxIB
SLC30A9	QDPR	-0.487154	0.0772658	-0.578858	0.0300879	0.763281	DUxIB
DEDD	C1orf35	-0.565909	0.0349066	-0.645612	0.0126369	0.767159	IB
KLF5	COL14A1	0.220373	0.44901	0.332598	0.245277	0.775333	DUxIB
PHF17	NEDD4	0.681169	0.00731374	0.740597	0.00244835	0.777469	IB
ZNF250	C1D	0.317022	0.269422	0.41948	0.135409	0.780673	DUxIB
SLC30A9	KPNA1	0.0720081	0.806746	0.188345	0.519038	0.781106	IB
HSBP1	APP	-0.422485	0.132343	-0.514301	0.0598993	0.78226	DUxIB
RBL1	CDH8	-0.195351	0.503315	-0.304931	0.289106	0.783691	DUxIB
ETS2	COL14A1	0.0250883	0.932156	-0.0907332	0.757719	0.785449	DUxIB
SLC30A9	C1D	0.896792	1.39227e-05	0.871684	4.86034e-05	0.786419	DUxIB
NFE2L3	PSMD11	0.202797	0.486849	0.310103	0.280586	0.787372	IB
HSBP1	ACBD6	-0.108906	0.710934	0.0046443	0.987428	0.789226	IB
SIX4	TIAL1	0.392369	0.165246	0.292101	0.310885	0.789674	IB
NFE2L3	MYLIP	0.314456	0.273532	0.209613	0.472	0.791516	IB
PHF17	NUB1	0.513312	0.0604771	0.427475	0.127352	0.79568	IB
MAFF	NGLY1	0.0392106	0.894127	-0.0705612	0.810564	0.796592	IB
MXI1	GPM6B	0.384139	0.175088	0.287565	0.318803	0.798244	DUxIB
MXI1	NEDD4	0.370086	0.192756	0.459173	0.0986069	0.80052	IB
KLF10	PSMD11	0.0878433	0.765235	0.193082	0.508383	0.801018	IB
NFE2L3	GPM6B	0.00352669	0.990453	-0.103303	0.725267	0.801502	DUxIB
KLF10	MYLIP	0.34044	0.233637	0.242662	0.403207	0.801882	IB
MYF6	CASQ2	0.387963	0.170469	0.293633	0.308235	0.802112	DUxIB
CCRN4L	COL14A1	0.265377	0.35916	0.166859	0.568582	0.808306	DUxIB
KLF5	QDPR	-0.256476	0.376095	-0.158213	0.589054	0.809524	DUxIB
RBL1	APP	0.486528	0.0777036	0.560867	0.0369291	0.809859	DUxIB
MAFF	VPS26A	-0.139671	0.633916	-0.0387518	0.89536	0.811272	IB
ZFP30	MTERFD1	-0.272449	0.346006	-0.176539	0.546019	0.812581	IB
MYF6	DTNBP1	-0.103705	0.724236	-0.00425339	0.988486	0.814899	IB
DEDD	VPS26A	-0.435817	0.119299	-0.351811	0.217374	0.815407	IB
PHF17	MYLIP	0.164069	0.575154	0.066144	0.822245	0.81581	IB
ZHX2	COL14A1	0.00695352	0.981178	0.105868	0.718693	0.815832	DUxIB
MSTN	NEDD4	0.635457	0.0145983	0.690773	0.00623175	0.816554	IB
PPARGC1B	GPM6B	-0.0816829	0.781321	0.0157592	0.957357	0.818906	DUxIB
DEDD	CDH8	0.0812315	0.782503	-0.0102557	0.972242	0.829784	DUxIB
PPARGC1B	MTERFD1	-0.363138	0.201896	-0.282316	0.328108	0.832287	IB
KLF10	UGGT2	0.147598	0.614581	0.0588089	0.841716	0.833186	DUxIB
MAFF	BYSL	0.0290034	0.921597	0.117697	0.688625	0.834236	IB
NR4A3	KPNA1	-0.15917	0.586774	-0.243914	0.400709	0.835769	IB
CCRN4L	MAX	-0.508395	0.0634119	-0.568913	0.033741	0.84135	IB
EYA2	CDH8	-0.154842	0.597114	-0.236541	0.415536	0.841978	DUxIB
NR4A3	CASQ2	0.023263	0.937083	0.106977	0.715859	0.843608	DUxIB
ZNF250	NGLY1	0.63324	0.0150557	0.680855	0.00735142	0.844014	IB
SRF	ACBD6	-0.634483	0.0147979	-0.681543	0.00726911	0.845473	IB
MXI1	CASQ2	-0.420047	0.134827	-0.349442	0.220702	0.845773	DUxIB
RORA	C1D	0.26671	0.35666	0.188876	0.517838	0.847232	DUxIB
MN1	MTERFD1	-0.051344	0.861619	-0.132725	0.651038	0.847275	IB
MN1	VPS26A	0.0654594	0.824058	-0.0165428	0.955239	0.847323	IB
MSTN	CDH8	-0.113858	0.69834	-0.193744	0.506902	0.84774	DUxIB
NFE2L3	CASQ2	-0.704777	0.00488199	-0.661296	0.0100122	0.848208	DUxIB
IRX3	UGGT2	-0.243167	0.402198	-0.168846	0.563919	0.855483	DUxIB
PPARGC1B	MAX	-0.592994	0.0254126	-0.54203	0.0452558	0.859928	IB
PHF17	COL14A1	-0.231403	0.426032	-0.15945	0.586107	0.860657	DUxIB
DEDD	UGGT2	-0.484638	0.0790375	-0.425433	0.129379	0.860894	DUxIB
HSBP1	QDPR	0.702047	0.0051252	0.663271	0.00971401	0.864631	DUxIB
MYF6	NGLY1	-0.200775	0.491294	-0.268694	0.352957	0.866067	IB
IRX3	NEDD4	-0.310041	0.280687	-0.373243	0.188692	0.866658	IB
SIX4	C1D	0.187095	0.521865	0.117426	0.689311	0.8671	DUxIB
IRF2	MTERFD1	0.194793	0.504558	0.262164	0.365225	0.867543	IB
HSBP1	UGGT2	-0.225179	0.438925	-0.290711	0.313298	0.869162	DUxIB
MN1	PSMD11	0.33584	0.240423	0.3965	0.160445	0.86943	IB
ETS2	APP	-0.197869	0.497719	-0.130067	0.657633	0.870146	DUxIB
NR4A3	VPS26A	0.204144	0.483897	0.139393	0.634596	0.875613	IB
SREBF2	CASQ2	0.279219	0.333668	0.218399	0.453187	0.879099	DUxIB
EYA2	PSMD11	-0.139922	0.6333	-0.0764846	0.794958	0.880299	IB
MAFF	APP	-0.228396	0.432237	-0.168735	0.56418	0.884147	DUxIB
SREBF2	NEDD4	-0.497413	0.0703315	-0.542107	0.0452195	0.885741	IB
KLF11	MAX	0.197412	0.498731	0.138875	0.635869	0.887616	IB
ZNF250	APP	0.116599	0.691399	0.175343	0.548786	0.88802	DUxIB
MAFF	KPNA1	-0.129717	0.658504	-0.0706789	0.810253	0.888737	IB
IRF2	NEDD4	-0.202369	0.487788	-0.257327	0.374457	0.891725	IB
RBL1	CNTN3	0.679049	0.00757116	0.647377	0.0123177	0.894445	DUxIB
KLF5	MUTED	-0.0462365	0.875281	-0.101967	0.728697	0.895415	DUxIB
ZFP36L1	CASQ2	-0.462251	0.0960801	-0.417233	0.137734	0.895825	DUxIB
NR4A3	PNPO	0.167847	0.566259	0.113483	0.69929	0.896484	DUxIB
ZHX2	MAX	-0.136077	0.642754	-0.0820237	0.780429	0.897892	IB
KLF5	NUB1	-0.136268	0.642284	-0.0827926	0.778417	0.898968	IB
PHF17	C1orf35	0.51323	0.0605253	0.472882	0.0876962	0.90047	IB
PPARGC1B	VPS26A	-0.189918	0.515488	-0.13807	0.637847	0.900534	IB
MSTN	UGGT2	0.411858	0.143402	0.454914	0.10218	0.901019	DUxIB
DEDD	GPM6B	-0.584649	0.0281012	-0.61838	0.0184099	0.901301	DUxIB
LHX6	KPNA1	0.23738	0.413835	0.188112	0.519563	0.903651	IB
CEBPD	APP	-0.315864	0.271272	-0.360584	0.205323	0.905704	DUxIB
IRX3	CASQ2	-0.145709	0.619168	-0.194118	0.506066	0.906916	DUxIB
EYA2	MTERFD1	-0.0943174	0.748425	-0.0453412	0.877679	0.908092	IB
PHF17	CASQ2	-0.427723	0.127109	-0.466701	0.0925054	0.908999	DUxIB
KLF10	APP	0.0128899	0.965116	0.0611089	0.835601	0.909824	DUxIB
MXI1	APP	0.0935647	0.750374	0.0457464	0.876594	0.910258	DUxIB
CCRN4L	MYLIP	-0.538159	0.0471243	-0.50322	0.0666088	0.910462	IB
PPARGC1B	PSMD11	-0.574852	0.0315221	-0.543731	0.0444525	0.915389	IB
SIX4	CDH8	0.156833	0.592347	0.113767	0.698571	0.918042	DUxIB
SIX4	CNTN3	0.321443	0.262431	0.281809	0.329015	0.91854	DUxIB
MYF6	APP	-0.283134	0.326647	-0.244254	0.400031	0.921922	DUxIB
IRX3	KPNA1	-0.374283	0.187365	-0.337796	0.237522	0.921923	IB
IRX3	MTERFD1	0.232735	0.423297	0.270107	0.350332	0.925448	IB
DEDD	MUTED	0.513118	0.0605915	0.540703	0.04589	0.928621	DUxIB
ETS2	VPS26A	-0.0402159	0.891427	-0.0778626	0.791338	0.929393	IB
PPARGC1B	APP	0.249955	0.38877	0.214336	0.46184	0.929636	DUxIB
HSBP1	NGLY1	-0.728742	0.00311192	-0.710767	0.00437991	0.930278	IB
ZNF250	DTNBP1	-0.568114	0.0340481	-0.590797	0.0261008	0.936155	IB
SREBF2	UGGT2	-0.391639	0.166104	-0.419148	0.135751	0.938453	DUxIB
CEBPD	KPNA1	-0.383461	0.175916	-0.355607	0.212106	0.939687	IB
SLC30A9	COL14A1	-0.122594	0.676299	-0.153977	0.59919	0.940182	DUxIB
ZHX2	CASQ2	-0.0323246	0.912649	-0.0636647	0.828816	0.941269	DUxIB
MSTN	PSMD11	0.00932452	0.974762	-0.021446	0.94199	0.942465	IB
ZNF250	BYSL	-0.607863	0.0211059	-0.588864	0.0267177	0.944659	IB
PPARGC1B	NEDD4	0.158073	0.589386	0.131806	0.653317	0.949823	IB
SRF	APP	-0.0966434	0.74241	-0.0705403	0.810619	0.95084	DUxIB
IRX3	VPS26A	-0.121274	0.679614	-0.144811	0.621353	0.955186	IB
SRF	C1D	-0.213839	0.462904	-0.191187	0.512633	0.95582	DUxIB
SREBF2	GPM6B	-0.356863	0.210382	-0.374727	0.1868	0.961422	DUxIB
ZFP36L1	PSMD11	0.270662	0.349304	0.289534	0.315351	0.961692	IB
CCRN4L	NEDD4	0.341706	0.23179	0.359211	0.20718	0.96267	IB
MAFF	OLFM1	0.0303014	0.918099	0.0502232	0.864614	0.962674	IB
KLF10	C1D	0.215762	0.458795	0.19934	0.494461	0.967897	DUxIB
IRF2	OLFM1	0.363548	0.201349	0.349637	0.220427	0.970184	IB
NR4A3	MTERFD1	-0.438724	0.116575	-0.426491	0.128326	0.971846	IB
DEDD	DTNBP1	0.818922	0.000340351	0.81399	0.00039537	0.972325	IB
KLF5	MAX	-0.195953	0.501975	-0.209232	0.472823	0.974091	IB
KLF10	NEDD4	0.398811	0.157799	0.410379	0.144988	0.97412	IB
ZFP36L1	GPM6B	-0.0454966	0.877263	-0.0328049	0.911355	0.976218	DUxIB
PHF17	PSMD11	-0.162692	0.578412	-0.174988	0.549609	0.97632	IB
ETS2	OLFM1	0.00896832	0.975726	-0.0035415	0.990413	0.976594	IB
PHF17	UGGT2	0.493091	0.0731964	0.501747	0.0675394	0.97848	DUxIB
NFE2L3	NEDD4	0.385059	0.173969	0.375707	0.185558	0.979542	IB
NR4A3	OLFM1	-0.0940094	0.749223	-0.0846842	0.773474	0.982412	IB
DEDD	NEDD4	-0.402103	0.154081	-0.409418	0.146025	0.983614	IB
HSBP1	PNPO	0.37827	0.182335	0.385446	0.173501	0.984281	DUxIB
HSBP1	NEDD4	-0.512223	0.0611188	-0.518302	0.0576005	0.984514	IB
MAFF	COL14A1	0.236496	0.415626	0.243315	0.401902	0.986461	DUxIB
MSTN	MTERFD1	-0.074563	0.800013	-0.0775414	0.792181	0.994394	IB
MSTN	NUB1	0.628005	0.0161791	0.62651	0.0165113	0.995389	IB
MAFF	MTERFD1	0.114423	0.696906	0.112515	0.701747	0.996383	IB
MSTN	MYLIP	0.185387	0.525741	0.183713	0.529552	0.996757	IB
IRX3	OLFM1	0.310681	0.279642	0.311707	0.277973	0.997874	IB
PPARGC1B	CASQ2	0.430333	0.124553	0.431129	0.123781	0.998171	DUxIB

## Sheet: Network 2 Extracellular matrix
Regulatory factor	DE gene	Correlation rIB	Nominal P-value (H0:rIB=0)	Correlation rDUxIB	Nominal P-value (H0:rDUxIB=0)	Nominal P-value (H0:rIB = rDUxIB)	Upregulation of DE gene
LHX6	MYOC	0.657589	0.0105907	-0.736146	0.00268285	4.938e-05	DUxIB
RORA	RRBP1	-0.917359	3.84125e-06	0.0777939	0.791518	0.000108962	DUxIB
MTA3	POSTN	-0.351914	0.217231	0.844245	0.000146083	0.000169711	DUxIB
ATF4	MYOC	-0.695607	0.00573655	0.581917	0.0290259	0.000351141	DUxIB
ATF4	ALDH7A1	0.346869	0.224352	-0.818027	0.000349842	0.000388746	DUxIB
MTA3	COL16A1	-0.311383	0.278501	0.809093	0.000456879	0.00069314	DUxIB
LHX6	ITGA6	0.0139042	0.962373	0.897646	1.3271e-05	0.00069558	DUxIB
KLF11	COL1A1	-0.757939	0.00168441	0.422214	0.132617	0.000721773	DUxIB
FOSB	COL16A1	0.796599	0.000649216	-0.321915	0.261691	0.000846044	DUxIB
BAZ1A	ALDH7A1	-0.0399141	0.892238	0.880806	3.18737e-05	0.000873092	DUxIB
MSTN	COL1A1	-0.885537	2.52637e-05	-0.0198808	0.946217	0.00120086	DUxIB
LHX6	ALDH7A1	-0.47576	0.0855179	0.694769	0.00582014	0.0012653	DUxIB
MYCN	COL1A1	0.482463	0.0805917	-0.675241	0.00805094	0.00158947	DUxIB
MTA3	MATN2	-0.447274	0.10881	0.698648	0.00544115	0.00159666	DUxIB
KLF11	COL5A1	-0.803217	0.000540611	0.22911	0.43076	0.00166315	DUxIB
ZFP36L1	SFRP2	-0.397301	0.159525	0.719986	0.00368713	0.00184214	DUxIB
EYA2	COL5A1	-0.847452	0.000129886	0.0699802	0.812098	0.0020086	DUxIB
MTA3	AGK	-0.410468	0.144892	0.700789	0.00524044	0.0022093	DUxIB
SOX4	COL5A1	0.607925	0.0210891	-0.534279	0.0490523	0.00226681	DUxIB
ZHX2	UBA5	0.840017	0.000169903	-0.0756311	0.797203	0.00235208	DUxIB
MAX	COL5A1	-0.170187	0.56078	0.806936	0.000486301	0.00248289	DUxIB
SIX4	COL1A1	-0.816131	0.000370663	0.131761	0.653427	0.00273223	DUxIB
IRF2	ALDH7A1	0.0486637	0.868784	-0.830749	0.000233196	0.00365727	DUxIB
ZFP36L1	COL1A1	-0.669198	0.00886045	0.404548	0.151356	0.00368169	DUxIB
IRX3	SFRP2	-0.806824	0.000487878	0.106583	0.716866	0.00407203	DUxIB
RORA	COL1A1	-0.801713	0.000563907	0.11005	0.708018	0.00441592	DUxIB
LHX6	AGK	-0.342479	0.230667	0.693316	0.00596728	0.0045037	DUxIB
MN1	SFRP2	-0.755772	0.00176783	0.202723	0.48701	0.00518768	DUxIB
ZHX2	ITGAV	0.762319	0.00152532	-0.186707	0.522745	0.0052331	DUxIB
ZHX2	COL5A1	-0.771487	0.00123094	0.155364	0.595862	0.0056262	DUxIB
LMO2	MYOC	0.500995	0.0680179	-0.554582	0.0395698	0.0058326	DUxIB
DACH1	ALDH7A1	-0.0797411	0.786409	0.796259	0.000655245	0.00614932	DUxIB
SIX4	SFRP2	-0.53553	0.0484243	0.515217	0.0593668	0.00617316	DUxIB
MAX	COL1A1	-0.324096	0.258287	0.675199	0.00805631	0.00668528	DUxIB
LHX6	ITGA2	-0.0883261	0.763978	0.788017	0.000815443	0.00676706	DUxIB
MXI1	COL1A1	-0.862159	7.30976e-05	-0.166821	0.56867	0.00786472	DUxIB
LHX6	ITGAV	-0.069509	0.813343	0.786689	0.000843952	0.00791923	DUxIB
MSTN	THBS4	-0.765472	0.00141837	0.121514	0.67901	0.00796836	DUxIB
ATF4	COL24A1	0.371316	0.191166	-0.627291	0.0163372	0.00822283	DUxIB
FOSB	COL12A1	0.810882	0.000433572	0.00637058	0.982756	0.00843347	DUxIB
MTA3	MRC2	0.591523	0.0258718	-0.405263	0.150565	0.00924033	IB
PPARGC1B	COL24A1	-0.163118	0.577404	0.736905	0.00264166	0.00934679	DUxIB
CEBPD	COL1A1	-0.509548	0.0627148	0.495369	0.0716758	0.00953957	DUxIB
CEBPD	COL5A1	-0.498868	0.069385	0.506086	0.0648244	0.00954075	DUxIB
MN1	COL1A1	-0.487569	0.0769758	0.516054	0.0588837	0.00963467	DUxIB
ZHX2	BCL2L14	0.867708	5.78462e-05	0.216723	0.456746	0.00965437	DUxIB
IRX3	COL5A1	-0.225895	0.437432	0.700721	0.00524668	0.00998385	DUxIB
MSTN	COL5A1	-0.896633	1.40472e-05	-0.342412	0.230764	0.0100262	DUxIB
EYA2	COL1A1	-0.783632	0.000912636	0.0371514	0.899661	0.0104465	DUxIB
NIF3L1	MRC2	0.601291	0.0229355	-0.370429	0.192312	0.0110092	IB
NFE2L3	COL24A1	0.643246	0.0130747	-0.298368	0.300132	0.0119811	DUxIB
MTA3	ALDH7A1	-0.171491	0.557736	0.714862	0.0040606	0.0120737	DUxIB
ZFP36L1	ALDH7A1	0.401679	0.154557	-0.567574	0.034257	0.012128	DUxIB
RORA	COL12A1	-0.490228	0.0751394	0.484395	0.0792096	0.0124962	DUxIB
DACH1	COL24A1	-0.0531943	0.856678	0.766079	0.00139847	0.012584	DUxIB
IRX3	COL1A1	-0.372864	0.189177	0.582528	0.0288169	0.0130907	DUxIB
MAX	COL24A1	0.0503717	0.864217	-0.763784	0.00147486	0.0132969	DUxIB
BAZ1A	COL24A1	0.295886	0.304364	0.876303	3.9414e-05	0.0133881	DUxIB
SOX4	BCL2L14	-0.264934	0.359993	0.654207	0.0111405	0.0134393	DUxIB
KLF11	RRBP1	-0.844021	0.000147273	-0.179136	0.540033	0.0134503	DUxIB
IRF2	COL24A1	0.245631	0.397296	-0.664913	0.00947142	0.0135898	DUxIB
ZFP36L1	THBS4	-0.656047	0.0108388	0.25713	0.374836	0.0139003	DUxIB
MYCN	ITGA6	0.247872	0.392864	0.861041	7.65319e-05	0.0143295	DUxIB
LHX6	COL5A1	0.306746	0.286099	-0.620053	0.0180063	0.0145334	DUxIB
CDCA7	COL1A1	0.555435	0.0392037	-0.389511	0.168623	0.0149748	DUxIB
PPARGC1B	RRBP1	0.684945	0.00687219	-0.192542	0.509591	0.0153754	DUxIB
NIF3L1	POSTN	-0.383858	0.175431	0.557035	0.0385234	0.0153999	DUxIB
SOX4	COL1A1	0.663762	0.00964101	-0.229331	0.430302	0.0154107	DUxIB
MAX	BCL2L14	-0.256465	0.376117	-0.860269	7.89819e-05	0.0155039	DUxIB
NIF3L1	MATN2	-0.241581	0.405371	0.653855	0.0111991	0.0158679	DUxIB
LMO2	ITGA6	0.337589	0.237828	0.879661	3.36676e-05	0.0164439	DUxIB
CEBPD	RRBP1	-0.751024	0.00196216	0.0450179	0.878546	0.0167146	DUxIB
CDCA7	ITGA6	0.224181	0.44101	0.847331	0.000130469	0.0169067	DUxIB
ZFP36L1	COL12A1	-0.694077	0.00588983	0.14624	0.617878	0.0186516	DUxIB
MYCN	COL5A1	0.411687	0.143585	-0.508878	0.0631189	0.0191539	DUxIB
RORA	THBS4	-0.628307	0.0161126	0.254058	0.380769	0.0192135	DUxIB
ATF4	THBS4	-0.707182	0.00467526	0.109208	0.710165	0.0200989	DUxIB
MTA3	ITGAV	-0.200062	0.492867	0.656219	0.0108109	0.0203803	DUxIB
IRF2	SFRP2	-0.674354	0.00816601	0.166991	0.568271	0.0205954	DUxIB
LHX6	COL1A1	0.294926	0.30601	-0.591914	0.0257493	0.0209437	DUxIB
MSTN	COL24A1	0.784215	0.000899212	0.09031	0.758819	0.0235315	DUxIB
MN1	ALDH7A1	0.265115	0.359652	-0.591797	0.025786	0.0255684	DUxIB
MSTN	RRBP1	-0.714556	0.00408385	0.0532694	0.856478	0.025923	DUxIB
ZHX2	ITGA6	0.656942	0.0106941	-0.155729	0.594989	0.0267693	DUxIB
IRF2	COL1A1	-0.456277	0.101027	0.421568	0.133273	0.0271297	DUxIB
SIX4	COL12A1	-0.631203	0.0154855	0.191879	0.511078	0.0278705	DUxIB
SOX4	ITGAV	-0.138446	0.636924	0.661853	0.00992736	0.0282489	DUxIB
FOSB	UBA5	0.51592	0.0589612	-0.345931	0.225692	0.0289076	DUxIB
MAX	RRBP1	-0.499029	0.069281	0.355484	0.212276	0.031011	DUxIB
SIX4	RRBP1	-0.681322	0.00729542	0.0778465	0.79138	0.0329117	DUxIB
MYCN	TMEFF2	-0.210115	0.470916	0.602004	0.0227314	0.0329129	DUxIB
ZNF277	COL1A1	-0.78683	0.000840898	-0.1572	0.59147	0.0338938	DUxIB
IRX3	ITGAV	-0.26219	0.365175	-0.824129	0.000289136	0.034579	DUxIB
PPARGC1B	COL1A1	0.485355	0.0785294	-0.354492	0.213646	0.0346909	DUxIB
LHX6	UBA5	-0.312175	0.277214	0.520579	0.0563209	0.0347815	DUxIB
LMO2	ITGA2	0.196751	0.500199	0.800289	0.000586701	0.0347862	DUxIB
PPARGC1B	COL5A1	0.336288	0.239757	-0.500167	0.068548	0.0349145	DUxIB
PPARGC1B	ALDH7A1	-0.0440209	0.881218	0.69364	0.00593416	0.035004	DUxIB
MXI1	RRBP1	-0.753946	0.00184069	-0.0900013	0.759621	0.0364893	DUxIB
CDCA7	ITGA2	0.292067	0.310944	0.830923	0.000231855	0.0368062	DUxIB
FOSB	TMEFF2	0.685538	0.00680478	-0.0411804	0.888838	0.0388845	DUxIB
IRF2	COL5A1	-0.271447	0.347854	0.538536	0.0469398	0.0389237	DUxIB
MSTN	COL12A1	-0.581965	0.0290092	0.209239	0.472809	0.0395292	DUxIB
NIF3L1	ITGAV	-0.527158	0.0527395	0.278997	0.334069	0.0406692	DUxIB
ATF4	AGK	-0.284221	0.324713	-0.822616	0.000303329	0.0407173	DUxIB
MN1	COL5A1	-0.356736	0.210555	0.459673	0.0981935	0.0413086	DUxIB
BAZ1A	COL16A1	-0.179239	0.539796	0.59574	0.0245715	0.041854	DUxIB
KLF11	THBS4	-0.487944	0.0767153	0.321301	0.262653	0.042152	DUxIB
ZFP36L1	COL24A1	0.575332	0.0313475	-0.207424	0.476745	0.0422756	DUxIB
SIX4	THBS4	-0.603906	0.0221938	0.164384	0.574412	0.04246	DUxIB
RORA	COL5A1	-0.79522	0.000673925	-0.217407	0.455293	0.0426086	DUxIB
MAX	SFRP2	-0.683668	0.00701918	0.0281925	0.923783	0.0426977	DUxIB
IRX3	COL24A1	0.0727454	0.804802	-0.658132	0.0105044	0.0431277	DUxIB
ZFP36L1	RRBP1	-0.403277	0.152768	0.408707	0.146796	0.0433144	DUxIB
ZFP36L1	COL5A1	-0.564601	0.0354229	0.211802	0.467279	0.0450422	DUxIB
IRX3	ALDH7A1	0.0619354	0.833406	-0.657743	0.0105661	0.0459997	DUxIB
MXI1	COL5A1	-0.790275	0.00076873	-0.219571	0.450706	0.0464822	DUxIB
SIX4	COL5A1	-0.76635	0.00138968	-0.174642	0.55041	0.0502084	DUxIB
ZHX2	ALDH7A1	0.491758	0.0740962	-0.288108	0.317849	0.0502343	DUxIB
NFE2L3	MYOC	-0.550666	0.0412842	0.212227	0.466365	0.0502454	DUxIB
MYCN	BCL2L14	-0.435831	0.119285	0.348261	0.222373	0.0514413	DUxIB
ZNF277	ALDH7A1	0.644439	0.0128525	-0.0618484	0.833637	0.052255	DUxIB
MSTN	AEBP1	-0.371938	0.190365	0.411023	0.144296	0.052296	DUxIB
CDCA7	COL5A1	0.441038	0.114437	-0.337179	0.238434	0.0531808	DUxIB
LHX6	MATN2	-0.384368	0.17481	0.387794	0.170672	0.0561488	DUxIB
MSTN	MYOC	-0.523823	0.0545339	0.226994	0.435145	0.0566835	DUxIB
ZHX2	AGK	0.566401	0.0347136	-0.168632	0.56442	0.0567279	DUxIB
MN1	COL24A1	0.271366	0.348003	-0.487035	0.0773486	0.0573283	DUxIB
MAX	THBS4	-0.258991	0.371266	0.496232	0.0711061	0.0576924	DUxIB
LHX6	COL24A1	-0.0105191	0.97153	0.65721	0.0106512	0.0611473	DUxIB
MYCN	RRBP1	0.665232	0.00942487	0.00507443	0.986264	0.0615828	DUxIB
KLF11	COL12A1	-0.377164	0.183722	0.374179	0.187498	0.0639158	DUxIB
EYA2	BCL2L14	0.661002	0.0100571	0.00675866	0.981705	0.0646559	DUxIB
ATF4	ITGAV	-0.0742457	0.800849	-0.697269	0.00557365	0.0647407	DUxIB
CEBPD	SFRP2	-0.763478	0.00148528	-0.215515	0.459322	0.0654332	DUxIB
SOX4	COL24A1	-0.250694	0.387321	0.484374	0.0792245	0.0656792	DUxIB
BAZ1A	MATN2	0.307179	0.285384	0.8009	0.000576824	0.0660746	DUxIB
PPARGC1B	SFRP2	0.628475	0.0160757	-0.0427974	0.884499	0.0667602	DUxIB
ZNF277	COL5A1	-0.835615	0.000197946	-0.401387	0.154885	0.0669533	DUxIB
MYCN	ITGAV	-0.186927	0.522246	0.526885	0.0528851	0.0691445	DUxIB
LHX6	MRC2	0.292779	0.309711	-0.439921	0.115465	0.0695897	IB
NFE2L3	RRBP1	-0.485738	0.078259	0.237672	0.413243	0.0699379	DUxIB
ZHX2	TMEFF2	0.588533	0.0268246	-0.0940141	0.74921	0.0710539	DUxIB
LHX6	COL16A1	-0.349798	0.2202	0.38366	0.175673	0.0711103	DUxIB
PPARGC1B	AEBP1	0.403641	0.152363	-0.327777	0.252605	0.0715637	DUxIB
MYCN	ALDH7A1	-0.343267	0.229525	0.386741	0.171937	0.0725182	DUxIB
NFE2L3	THBS4	-0.687656	0.00656817	-0.0831538	0.777473	0.0746337	DUxIB
MYCN	THBS4	0.320066	0.264596	-0.401998	0.154198	0.0755546	DUxIB
PPARGC1B	THBS4	0.383692	0.175634	-0.339028	0.235706	0.0756992	DUxIB
LMO2	TMEFF2	0.181722	0.534099	0.735633	0.00271097	0.0757934	DUxIB
FOSB	AGK	0.497293	0.0704097	-0.207265	0.477091	0.0762268	DUxIB
ATF4	COL5A1	-0.302984	0.292351	0.414855	0.140223	0.0769098	DUxIB
FOSB	ITGA2	0.569364	0.0335684	-0.1049	0.721173	0.0778519	DUxIB
ZHX2	COL1A1	-0.61972	0.0180861	0.0246683	0.93329	0.0789032	DUxIB
IRF2	ITGAV	-0.339976	0.234316	-0.801571	0.000566135	0.0790217	DUxIB
LHX6	THBS4	0.320647	0.263681	-0.393785	0.16359	0.0791371	DUxIB
SIX4	COL16A1	-0.317139	0.269236	0.394535	0.162717	0.0803533	DUxIB
MAX	COL12A1	-0.528804	0.0518698	0.155194	0.596271	0.0806297	DUxIB
ATF4	ITGA2	-0.21928	0.45132	-0.746281	0.00217278	0.0819951	DUxIB
LMO2	UBA5	0.0526858	0.858035	0.660663	0.0101092	0.082141	DUxIB
NFE2L3	ALDH7A1	0.17121	0.558391	-0.510449	0.0621735	0.0842286	DUxIB
FOSB	ITGA6	0.503117	0.0666735	-0.178898	0.540581	0.0850478	DUxIB
NIF3L1	BCL2L14	-0.461824	0.0964274	0.228187	0.432669	0.0860766	DUxIB
FOSB	LOX	0.616766	0.0188056	-0.00874265	0.976336	0.0875412	DUxIB
FOSB	MRC2	-0.324399	0.257816	0.367015	0.196762	0.0906218	IB
FOSB	POSTN	0.469571	0.0902501	-0.206789	0.478125	0.0916052	DUxIB
NFE2L3	COL1A1	-0.651584	0.0115819	-0.0587832	0.841785	0.091668	DUxIB
DACH1	MYOC	0.230833	0.427205	-0.447216	0.108862	0.0929897	DUxIB
KLF11	LOX	-0.242629	0.403273	0.435812	0.119303	0.093754	DUxIB
DACH1	POSTN	0.253946	0.380985	0.749441	0.00203058	0.0949375	DUxIB
KLF11	BCL2L14	0.524921	0.0539381	-0.125384	0.66931	0.0962887	DUxIB
BAZ1A	MYOC	-0.017148	0.953603	-0.620598	0.0178763	0.0964431	DUxIB
ATF4	COL1A1	-0.411171	0.144137	0.265029	0.359814	0.0965833	DUxIB
IRF2	RRBP1	-0.481493	0.0812922	0.177437	0.543946	0.0986084	DUxIB
CEBPD	BCL2L14	0.0436157	0.882304	-0.578196	0.0303215	0.099025	DUxIB
MN1	RRBP1	-0.550988	0.041141	0.0824852	0.779221	0.0994669	DUxIB
DACH1	UBA5	0.255852	0.377298	0.745188	0.00222377	0.100479	DUxIB
FOSB	AEBP1	0.582474	0.0288356	-0.031887	0.913827	0.101593	DUxIB
MTA3	ITGA2	0.00789365	0.978634	0.606472	0.0214835	0.102906	DUxIB
MTA3	ITGA6	-0.0689778	0.814747	0.554146	0.0397583	0.103898	DUxIB
LMO2	COL24A1	0.231617	0.425593	0.729966	0.00303752	0.104235	DUxIB
LHX6	POSTN	-0.0506454	0.863486	0.566067	0.0348445	0.104412	DUxIB
MXI1	COL12A1	-0.719724	0.0037056	-0.215309	0.45976	0.106463	DUxIB
MAX	MYOC	-0.0397153	0.892771	0.569861	0.0333794	0.107119	DUxIB
RORA	LOX	0.00962836	0.97394	0.599275	0.0235199	0.109524	DUxIB
LHX6	TMEFF2	0.139931	0.633278	0.673149	0.00832437	0.113084	DUxIB
SOX4	ALDH7A1	-0.323842	0.258681	0.326816	0.254081	0.113315	DUxIB
CDCA7	THBS4	0.50398	0.0661318	-0.11734	0.689528	0.114755	DUxIB
BAZ1A	POSTN	0.179816	0.53847	0.693186	0.00598055	0.114884	DUxIB
LHX6	AEBP1	0.414	0.141125	-0.22659	0.435984	0.11556	DUxIB
DACH1	BCL2L14	0.41973	0.135152	0.806614	0.000490821	0.116172	DUxIB
BAZ1A	UBA5	0.302295	0.293505	0.753723	0.00184975	0.116402	DUxIB
LHX6	BCL2L14	-0.0360992	0.90249	0.558507	0.0379052	0.117882	DUxIB
SOX4	MATN2	0.0234682	0.936529	0.59706	0.0241748	0.118811	DUxIB
FOSB	ITGAV	0.314821	0.272944	-0.326743	0.254192	0.118827	DUxIB
MYCN	AEBP1	0.370902	0.191701	-0.267481	0.355217	0.119632	DUxIB
SIX4	AEBP1	-0.302668	0.292881	0.332533	0.245374	0.122723	DUxIB
SIX4	COL24A1	0.576411	0.0309581	2.88646e-05	0.999922	0.123341	DUxIB
FOSB	ALDH7A1	0.253677	0.381508	-0.376124	0.185031	0.124582	DUxIB
SOX4	MRC2	0.279569	0.333038	-0.350324	0.219459	0.12565	IB
NIF3L1	COL12A1	-0.149562	0.609826	0.462172	0.0961441	0.126967	DUxIB
LMO2	ITGAV	0.50129	0.06783	0.833724	0.000211096	0.127882	DUxIB
RORA	BCL2L14	0.52465	0.0540848	-0.0630516	0.830443	0.129849	DUxIB
RORA	POSTN	-0.517425	0.0580988	0.0715489	0.807957	0.130672	DUxIB
ATF4	ITGA6	-0.36358	0.201306	-0.771359	0.00123471	0.131761	DUxIB
LMO2	COL16A1	-0.0224836	0.939187	0.551056	0.041111	0.131933	DUxIB
MXI1	THBS4	-0.647232	0.0123438	-0.127485	0.664063	0.13196	DUxIB
NFE2L3	COL5A1	-0.577772	0.0304717	-0.0206439	0.944156	0.134307	DUxIB
ZHX2	COL24A1	0.464919	0.0939259	-0.133306	0.6496	0.134791	DUxIB
MAX	ALDH7A1	-0.0289241	0.921811	-0.579824	0.0297493	0.137507	DUxIB
EYA2	ITGAV	0.476465	0.0849905	-0.11231	0.702269	0.138803	DUxIB
FOSB	MATN2	0.528093	0.0522445	-0.0436043	0.882335	0.138839	DUxIB
MXI1	AEBP1	-0.518142	0.0576912	0.0538863	0.854832	0.140975	DUxIB
ATF4	UBA5	0.125603	0.668761	-0.462046	0.0962463	0.141962	DUxIB
DACH1	AGK	0.180402	0.537125	0.667923	0.00903896	0.14298	DUxIB
ZHX2	ITGA2	0.491966	0.0739551	-0.0837068	0.776027	0.144285	DUxIB
CDCA7	COL16A1	0.594157	0.0250538	0.0630833	0.830359	0.145354	DUxIB
DACH1	COL16A1	0.190507	0.514162	0.669956	0.00875551	0.147374	DUxIB
MYCN	MYOC	0.087469	0.76621	-0.484798	0.0789239	0.147945	DUxIB
ZNF277	THBS4	-0.626824	0.0164411	-0.131878	0.653136	0.156959	DUxIB
ZFP36L1	MYOC	-0.217712	0.454645	0.36301	0.202067	0.15828	DUxIB
MXI1	COL24A1	0.47609	0.0852703	-0.081912	0.780721	0.159382	DUxIB
MSTN	SFRP2	-0.238177	0.412221	0.340214	0.233968	0.161364	DUxIB
NIF3L1	COL16A1	0.000379723	0.998972	0.535184	0.0485974	0.161485	DUxIB
BAZ1A	AGK	0.193444	0.507573	0.658058	0.0105161	0.163981	DUxIB
MXI1	SFRP2	-0.613524	0.0196201	-0.122993	0.675297	0.165789	DUxIB
SIX4	POSTN	-0.221822	0.445958	0.349911	0.22004	0.165803	DUxIB
DACH1	TMEFF2	0.281359	0.32982	0.706381	0.0047433	0.165909	DUxIB
SOX4	ITGA2	0.234303	0.420091	0.679624	0.00750062	0.166691	DUxIB
IRX3	ITGA6	-0.318544	0.267003	-0.725549	0.00331282	0.167006	DUxIB
SOX4	RRBP1	0.711121	0.00435157	0.293045	0.309251	0.168224	DUxIB
IRX3	RRBP1	-0.486908	0.0774376	0.0552782	0.851119	0.168382	DUxIB
LMO2	BCL2L14	0.448417	0.1078	0.788381	0.000807775	0.170503	DUxIB
ZNF277	ITGAV	0.567636	0.034233	0.0634442	0.829401	0.173391	DUxIB
MTA3	BCL2L14	-0.0585693	0.842354	0.475017	0.0860764	0.177374	DUxIB
RORA	MRC2	0.258087	0.372999	-0.29972	0.297841	0.178807	IB
MN1	ITGAV	-0.289641	0.315164	-0.700399	0.00527653	0.181368	DUxIB
NFE2L3	AGK	0.138056	0.637881	-0.403946	0.152024	0.183375	DUxIB
MYCN	UBA5	-0.139748	0.633726	0.402148	0.15403	0.183701	DUxIB
NFE2L3	COL12A1	-0.627765	0.0162321	-0.170252	0.560628	0.184541	DUxIB
RORA	AEBP1	-0.370056	0.192795	0.173729	0.552529	0.185939	DUxIB
LMO2	COL5A1	-0.453624	0.103279	-0.782592	0.000936995	0.186898	DUxIB
MN1	ITGA2	-0.204404	0.483328	-0.646827	0.0124167	0.18711	DUxIB
ZHX2	LOX	0.257111	0.374874	-0.288664	0.316874	0.188981	DUxIB
MTA3	COL24A1	0.294143	0.307357	0.697599	0.00554174	0.189462	DUxIB
CDCA7	LOX	0.409086	0.146384	-0.124295	0.672034	0.189508	DUxIB
CDCA7	COL12A1	0.559837	0.0373528	0.0756594	0.797128	0.191624	DUxIB
MYCN	ITGA2	0.361798	0.203689	0.731926	0.00292125	0.193932	DUxIB
LMO2	ALDH7A1	0.113656	0.698852	0.582089	0.0289669	0.195906	DUxIB
MTA3	COL12A1	-0.0385697	0.895849	0.470802	0.0892947	0.197351	DUxIB
DACH1	MATN2	0.423538	0.131279	0.761775	0.00154438	0.198375	DUxIB
ZHX2	MATN2	0.578543	0.0301988	0.111882	0.703355	0.1988	DUxIB
MN1	ITGA6	-0.153567	0.600175	-0.603261	0.0223749	0.202471	DUxIB
MXI1	ALDH7A1	0.238159	0.412257	-0.291086	0.312647	0.203214	DUxIB
MTA3	COL5A1	0.167291	0.567565	-0.356927	0.210294	0.203493	DUxIB
ZNF277	ITGA6	0.297133	0.302234	-0.231246	0.426354	0.203794	DUxIB
SOX4	TMEFF2	0.0612712	0.83517	0.539283	0.046576	0.203862	DUxIB
ZNF277	MYOC	-0.435417	0.119676	0.074519	0.800129	0.204344	DUxIB
CDCA7	TMEFF2	0.443641	0.112065	0.768361	0.00132572	0.205736	DUxIB
NFE2L3	AEBP1	-0.35933	0.207019	0.158535	0.588286	0.208742	DUxIB
MSTN	POSTN	-0.211726	0.467441	0.309078	0.282262	0.210016	DUxIB
ATF4	BCL2L14	0.0200729	0.945699	-0.471544	0.0887221	0.212048	DUxIB
MN1	MYOC	-0.0425501	0.885162	0.453754	0.103168	0.212164	DUxIB
SOX4	ITGA6	0.198889	0.495458	0.62398	0.0170853	0.21395	DUxIB
MAX	ITGA6	-0.426	0.128814	-0.753363	0.00186444	0.217634	DUxIB
CEBPD	LOX	-0.108337	0.712385	0.389701	0.168397	0.222463	DUxIB
MTA3	UBA5	0.0736558	0.802403	0.532304	0.0500557	0.223039	DUxIB
DACH1	COL5A1	-0.351205	0.218223	-0.708543	0.00456138	0.224943	DUxIB
ZNF277	AGK	0.400184	0.156242	-0.0894276	0.761113	0.228456	DUxIB
CEBPD	THBS4	-0.254605	0.379709	0.245417	0.39772	0.230888	DUxIB
KLF11	AEBP1	-0.261776	0.365961	0.237198	0.414203	0.231843	DUxIB
CDCA7	COL24A1	-0.198613	0.49607	0.297348	0.301868	0.233606	DUxIB
DACH1	ITGAV	0.521537	0.0557886	0.794635	0.000684626	0.23588	DUxIB
ATF4	AEBP1	-0.428766	0.126083	0.0456789	0.876775	0.237123	DUxIB
MYCN	SFRP2	0.316973	0.2695	-0.173359	0.553387	0.237765	DUxIB
IRF2	COL12A1	-0.626538	0.0165051	-0.228932	0.431128	0.238485	DUxIB
IRF2	MRC2	0.0389323	0.894875	0.493992	0.072592	0.238727	IB
CEBPD	ITGAV	0.0449188	0.878811	-0.427053	0.12777	0.239794	DUxIB
ZNF277	ITGA2	0.156693	0.592683	-0.328763	0.251095	0.241487	DUxIB
LMO2	SFRP2	-0.362495	0.202755	0.11792	0.688062	0.242627	DUxIB
PPARGC1B	MYOC	0.0471015	0.872965	-0.419749	0.135133	0.246146	DUxIB
BAZ1A	ITGAV	0.690315	0.00628032	0.87208	4.7753e-05	0.247468	DUxIB
ZFP36L1	AEBP1	-0.200994	0.490812	0.280064	0.332145	0.249027	DUxIB
LMO2	POSTN	0.319789	0.265033	0.675989	0.00795491	0.250225	DUxIB
MN1	THBS4	-0.301192	0.295358	0.176473	0.546171	0.251297	DUxIB
EYA2	UBA5	0.550851	0.041202	0.131173	0.654886	0.252755	DUxIB
RORA	MYOC	-0.433972	0.121049	0.0180155	0.951258	0.257525	DUxIB
CEBPD	ITGA2	0.080953	0.783232	-0.380999	0.178942	0.257959	DUxIB
MXI1	COL16A1	-0.367751	0.195797	0.0960135	0.744038	0.258183	DUxIB
NIF3L1	COL24A1	0.0182529	0.950616	0.462294	0.0960446	0.258341	DUxIB
NIF3L1	ALDH7A1	-0.042787	0.884527	0.410697	0.144646	0.261025	DUxIB
DACH1	ITGA6	0.448394	0.107821	0.744321	0.00226488	0.262873	DUxIB
NIF3L1	MYOC	-0.383834	0.17546	0.0723609	0.805816	0.263247	DUxIB
IRF2	THBS4	-0.369282	0.193799	0.0866202	0.768422	0.265865	DUxIB
IRF2	MYOC	0.151261	0.605723	0.555726	0.0390794	0.2661	DUxIB
FOSB	THBS4	0.523706	0.0545978	0.108054	0.713108	0.267354	DUxIB
MXI1	AGK	-0.0898893	0.759912	-0.510114	0.0623746	0.26756	DUxIB
RORA	AGK	-0.108169	0.712813	0.348757	0.22167	0.26769	DUxIB
ATF4	COL12A1	-0.629669	0.0158153	-0.262478	0.36463	0.268219	DUxIB
PPARGC1B	TMEFF2	0.187463	0.521032	0.579422	0.0298898	0.268437	DUxIB
ZFP36L1	POSTN	-0.308235	0.283645	0.151888	0.604214	0.268659	DUxIB
MYCN	LOX	0.143703	0.624053	-0.313706	0.274738	0.271011	DUxIB
MAX	MATN2	-0.711725	0.00430347	-0.398661	0.157971	0.271767	DUxIB
CDCA7	RRBP1	0.626122	0.0165985	0.2616	0.366294	0.273233	DUxIB
MSTN	ALDH7A1	0.332409	0.245561	-0.120692	0.681078	0.273611	DUxIB
MAX	MRC2	0.260414	0.368551	0.623582	0.017177	0.276214	IB
KLF11	ITGAV	0.476197	0.0851909	0.0563188	0.848346	0.278931	DUxIB
BAZ1A	ITGA2	0.274128	0.342922	0.630904	0.0155493	0.279015	DUxIB
IRX3	BCL2L14	-0.132173	0.652406	-0.533121	0.0496388	0.279067	DUxIB
NIF3L1	AGK	-0.307061	0.285579	0.142993	0.625786	0.279346	DUxIB
SOX4	MYOC	0.170393	0.5603	-0.281234	0.330043	0.279537	DUxIB
NFE2L3	SFRP2	-0.173256	0.553628	0.278038	0.335802	0.280077	DUxIB
SIX4	LOX	-0.369725	0.193225	0.0709407	0.809562	0.281554	DUxIB
MSTN	COL16A1	-0.129279	0.659593	0.316817	0.269748	0.282658	DUxIB
RORA	MATN2	-0.0039033	0.989434	0.424426	0.130387	0.283848	DUxIB
MN1	UBA5	-0.173915	0.552097	-0.556605	0.0387054	0.288917	DUxIB
MXI1	POSTN	-0.385127	0.173888	0.0452509	0.877921	0.289826	DUxIB
MYCN	COL12A1	0.250752	0.387209	-0.191601	0.511704	0.29104	DUxIB
FOSB	COL1A1	0.476137	0.0852352	0.0695583	0.813213	0.293088	DUxIB
ATF4	COL16A1	-0.153773	0.599679	-0.53651	0.0479368	0.297489	DUxIB
KLF11	POSTN	-0.277921	0.336015	0.156165	0.593946	0.298969	DUxIB
DACH1	ITGA2	0.480572	0.0819605	0.746736	0.00215183	0.300141	DUxIB
BAZ1A	TMEFF2	0.120172	0.682386	0.507912	0.0637055	0.303052	DUxIB
IRX3	ITGA2	-0.338379	0.236662	-0.65778	0.0105602	0.305841	DUxIB
MAX	ITGAV	-0.439536	0.115821	-0.719618	0.00371307	0.307433	DUxIB
FOSB	BCL2L14	0.162902	0.577914	-0.263922	0.361898	0.307999	DUxIB
CDCA7	BCL2L14	-0.11823	0.687281	0.303513	0.291468	0.310809	DUxIB
CDCA7	ITGAV	-0.00346396	0.990623	0.404183	0.151761	0.310883	DUxIB
PPARGC1B	COL12A1	0.547471	0.0427223	0.181476	0.534663	0.311834	DUxIB
MTA3	TMEFF2	0.105573	0.71945	0.489444	0.0756773	0.313962	DUxIB
KLF11	COL16A1	-0.152982	0.60158	0.267104	0.355923	0.315573	DUxIB
IRF2	AGK	-0.465965	0.0930903	-0.731816	0.00292765	0.315812	DUxIB
MN1	COL12A1	-0.517478	0.0580685	-0.147399	0.615065	0.319577	DUxIB
SOX4	UBA5	-0.0786519	0.789266	0.330149	0.248982	0.322549	DUxIB
MAX	AEBP1	-0.206855	0.477982	0.208672	0.474036	0.322715	DUxIB
MYCN	COL24A1	-0.00172117	0.995341	0.396627	0.160299	0.323065	DUxIB
MAX	LOX	-0.224166	0.44104	0.190218	0.514812	0.323937	DUxIB
EYA2	ITGA6	0.285968	0.321618	-0.119646	0.68371	0.331133	DUxIB
IRX3	LOX	-0.375989	0.185202	0.0111003	0.969957	0.340448	DUxIB
ZFP36L1	UBA5	-0.0223123	0.93965	-0.403974	0.151993	0.340932	DUxIB
EYA2	MATN2	0.310225	0.280386	-0.0845771	0.773754	0.341526	DUxIB
NFE2L3	UBA5	0.250119	0.388448	-0.148609	0.612131	0.341902	DUxIB
ZNF277	AEBP1	-0.369485	0.193536	0.015368	0.958415	0.344364	DUxIB
LMO2	AGK	0.258833	0.371569	0.581351	0.0292202	0.348632	DUxIB
IRX3	MRC2	-0.0529206	0.857409	0.333232	0.244323	0.34889	IB
MN1	AEBP1	-0.235649	0.417349	0.155155	0.596364	0.352339	DUxIB
PPARGC1B	BCL2L14	-0.0221815	0.940003	0.357129	0.210018	0.353315	DUxIB
MXI1	MYOC	-0.215034	0.460349	0.171832	0.556941	0.357931	DUxIB
ZHX2	RRBP1	-0.522305	0.0553649	-0.185401	0.52571	0.358008	DUxIB
KLF11	SFRP2	-0.401152	0.155149	-0.0340519	0.907998	0.359209	DUxIB
MAX	UBA5	-0.421651	0.133189	-0.683918	0.00699015	0.364414	DUxIB
ATF4	TMEFF2	-0.426195	0.128621	-0.686835	0.00665913	0.364461	DUxIB
ZFP36L1	LOX	-0.298368	0.300132	0.0758351	0.796666	0.368187	DUxIB
IRX3	THBS4	-0.181138	0.535436	0.19588	0.502137	0.37082	DUxIB
IRX3	COL12A1	-0.443711	0.112001	-0.0960654	0.743904	0.37223	DUxIB
CEBPD	ITGA6	-0.05506	0.851701	-0.408181	0.147368	0.374962	DUxIB
IRF2	BCL2L14	-0.126225	0.667208	-0.463962	0.0946944	0.378588	DUxIB
RORA	UBA5	0.412411	0.142812	0.0647486	0.825942	0.380844	DUxIB
MTA3	SFRP2	-0.0469207	0.873449	0.31407	0.274152	0.382968	DUxIB
SIX4	ALDH7A1	0.207212	0.477205	-0.159104	0.586929	0.384614	DUxIB
ZNF277	BCL2L14	0.654044	0.0111676	0.391072	0.166772	0.386485	DUxIB
MAX	AGK	-0.772011	0.00121561	-0.576098	0.0310706	0.387238	DUxIB
EYA2	MYOC	-0.393091	0.164401	-0.0468978	0.87351	0.38745	DUxIB
ZHX2	MYOC	-0.283702	0.325635	0.0765245	0.794854	0.38763	DUxIB
IRF2	ITGA6	-0.376418	0.18466	-0.643324	0.0130601	0.388189	DUxIB
EYA2	COL12A1	-0.356438	0.210964	-0.00579699	0.984308	0.389405	DUxIB
CEBPD	MYOC	-0.0463386	0.875008	0.309924	0.280878	0.389624	DUxIB
SIX4	TMEFF2	-0.170272	0.560581	0.191385	0.512188	0.391062	DUxIB
MYCN	POSTN	0.449613	0.10675	0.119461	0.684176	0.39306	DUxIB
KLF11	COL24A1	0.328567	0.251395	-0.0209231	0.943402	0.395709	DUxIB
MN1	BCL2L14	-0.0221335	0.940133	-0.363033	0.202035	0.400828	DUxIB
RORA	SFRP2	-0.391843	0.165864	-0.0570763	0.846328	0.402673	DUxIB
EYA2	RRBP1	-0.679755	0.00748464	-0.440635	0.114808	0.404253	DUxIB
RORA	COL16A1	-0.227718	0.433641	0.122816	0.675741	0.404807	DUxIB
ZNF277	COL24A1	0.520601	0.0563088	0.219004	0.451904	0.40569	DUxIB
MTA3	MYOC	-0.0157846	0.957288	-0.353957	0.214386	0.406193	DUxIB
NFE2L3	MATN2	-0.115894	0.693183	-0.43821	0.117054	0.40696	DUxIB
ATF4	MATN2	-0.179623	0.538914	-0.4892	0.0758453	0.407199	DUxIB
ZNF277	UBA5	0.555587	0.0391387	0.266948	0.356215	0.407947	DUxIB
CEBPD	MRC2	-0.118949	0.685467	0.228639	0.431734	0.408725	IB
LMO2	COL1A1	-0.395027	0.162146	-0.646359	0.0125011	0.410043	DUxIB
ZHX2	SFRP2	-0.0881214	0.764511	0.25407	0.380746	0.414278	DUxIB
EYA2	COL24A1	0.464757	0.0940552	0.154311	0.598387	0.414681	DUxIB
SOX4	THBS4	0.41505	0.140018	0.0950356	0.746567	0.416609	DUxIB
SOX4	COL16A1	0.399455	0.157067	0.646302	0.0125115	0.417218	DUxIB
MSTN	AGK	0.204438	0.483255	-0.134893	0.645676	0.421055	DUxIB
EYA2	THBS4	-0.485714	0.0782761	-0.187132	0.521783	0.423777	DUxIB
ZFP36L1	ITGAV	-0.00719987	0.980511	-0.332472	0.245466	0.427411	DUxIB
BAZ1A	MRC2	-0.359459	0.206844	-0.613443	0.0196409	0.427748	IB
ZFP36L1	COL16A1	-0.141778	0.628756	0.19295	0.508679	0.427775	DUxIB
ZNF277	TMEFF2	0.121601	0.678792	-0.210058	0.471038	0.431474	DUxIB
ZNF277	COL12A1	-0.41343	0.141729	-0.107141	0.71544	0.435951	DUxIB
CDCA7	SFRP2	0.433802	0.121211	0.135605	0.643917	0.441584	DUxIB
FOSB	SFRP2	0.451575	0.105042	0.161042	0.582323	0.447036	DUxIB
DACH1	COL1A1	-0.254038	0.380807	-0.525412	0.0536737	0.44726	DUxIB
IRF2	ITGA2	-0.426472	0.128346	-0.650347	0.0117947	0.452516	DUxIB
CDCA7	MYOC	0.076696	0.794403	-0.238191	0.412193	0.453394	DUxIB
KLF11	MRC2	0.050658	0.863452	-0.26261	0.364378	0.453523	IB
NIF3L1	AEBP1	-0.163092	0.577464	0.153289	0.600842	0.45429	DUxIB
IRF2	AEBP1	-0.252698	0.383412	0.0596418	0.839501	0.455796	DUxIB
SOX4	AGK	0.207902	0.475707	0.484077	0.0794361	0.45677	DUxIB
ZFP36L1	MRC2	-0.0384847	0.896077	0.270426	0.349741	0.458887	IB
MSTN	UBA5	0.532667	0.0498703	0.271647	0.347483	0.459753	DUxIB
CEBPD	COL24A1	0.0272866	0.926226	-0.276473	0.338643	0.465564	DUxIB
ATF4	POSTN	-0.385579	0.17334	-0.615161	0.0192057	0.466377	DUxIB
PPARGC1B	UBA5	0.226045	0.437118	0.493125	0.0731736	0.466983	DUxIB
MN1	POSTN	-0.647498	0.0122961	-0.432038	0.122903	0.46926	DUxIB
ZHX2	MRC2	-0.323237	0.259624	-0.0280169	0.924257	0.471201	IB
LMO2	MATN2	0.294658	0.306471	0.543384	0.0446154	0.474016	DUxIB
CDCA7	MATN2	0.406735	0.148946	0.127694	0.663541	0.4769	DUxIB
IRX3	AGK	-0.426071	0.128744	-0.640089	0.0136767	0.476987	DUxIB
MN1	LOX	-0.135294	0.644685	0.165023	0.572903	0.477806	DUxIB
MSTN	MRC2	0.0558151	0.849688	-0.2418	0.404932	0.477976	IB
ATF4	RRBP1	-0.220059	0.449674	0.0779829	0.791022	0.478993	DUxIB
NFE2L3	LOX	-0.0921206	0.754118	-0.374767	0.18675	0.479407	DUxIB
ZFP36L1	ITGA6	0.0063931	0.982695	-0.285819	0.321881	0.48112	DUxIB
CEBPD	UBA5	-0.0134206	0.963681	-0.301978	0.294037	0.484232	DUxIB
NFE2L3	COL16A1	-0.0628245	0.831046	-0.344429	0.227849	0.487273	DUxIB
DACH1	AEBP1	0.234507	0.419674	-0.0528373	0.857631	0.493706	DUxIB
CEBPD	COL12A1	-0.243708	0.40112	0.0414703	0.88806	0.496128	DUxIB
SOX4	POSTN	0.459033	0.0987232	0.655853	0.0108702	0.497302	DUxIB
LMO2	THBS4	-0.0775028	0.792283	-0.346112	0.225434	0.506344	DUxIB
LMO2	RRBP1	-0.333461	0.243978	-0.0663517	0.821695	0.510997	DUxIB
NIF3L1	UBA5	0.0673991	0.818922	0.33224	0.245816	0.51466	DUxIB
ZHX2	THBS4	-0.321676	0.262064	-0.0599755	0.838614	0.521302	DUxIB
EYA2	LOX	-0.0616	0.834297	0.205582	0.480756	0.526244	DUxIB
IRX3	MYOC	0.29645	0.3034	0.518646	0.0574056	0.52834	DUxIB
NIF3L1	COL5A1	0.109722	0.708855	-0.15635	0.593502	0.529961	DUxIB
SIX4	MATN2	-0.150916	0.606556	0.114929	0.695625	0.530408	DUxIB
FOSB	COL24A1	-0.335664	0.240684	-0.0816786	0.781332	0.530685	DUxIB
ZFP36L1	TMEFF2	-0.331925	0.246292	-0.0781941	0.790468	0.531764	DUxIB
CEBPD	MATN2	-0.143986	0.623362	-0.387553	0.170961	0.535947	DUxIB
EYA2	AEBP1	-0.447413	0.108687	-0.214432	0.461635	0.53637	DUxIB
EYA2	MRC2	-0.121811	0.678265	-0.365748	0.198431	0.540338	IB
CDCA7	AEBP1	0.223212	0.443039	-0.0322902	0.912741	0.543058	DUxIB
NFE2L3	POSTN	-0.407927	0.147644	-0.174841	0.549947	0.54753	DUxIB
IRX3	AEBP1	-0.210548	0.46998	0.0419512	0.886769	0.548694	DUxIB
PPARGC1B	ITGAV	0.268897	0.35258	0.481532	0.0812638	0.558772	DUxIB
BAZ1A	AEBP1	-0.00511408	0.986157	-0.247827	0.392953	0.560857	DUxIB
MAX	ITGA2	-0.374028	0.18769	-0.565562	0.0350429	0.561024	DUxIB
BAZ1A	COL12A1	-0.0716953	0.807571	0.172743	0.554821	0.5635	DUxIB
BAZ1A	RRBP1	-0.509313	0.0628565	-0.306366	0.286726	0.565149	DUxIB
MN1	TMEFF2	-0.181561	0.534467	-0.40121	0.155083	0.571154	DUxIB
MTA3	COL1A1	0.153037	0.601449	-0.0845228	0.773895	0.575178	DUxIB
KLF11	UBA5	0.292756	0.30975	0.0633983	0.829523	0.576583	DUxIB
ZFP36L1	AGK	0.00766273	0.979259	-0.225813	0.437602	0.577639	DUxIB
PPARGC1B	MRC2	-0.309833	0.281026	-0.506326	0.0646763	0.577671	IB
BAZ1A	ITGA6	0.453331	0.10353	0.620613	0.0178728	0.578152	DUxIB
IRF2	LOX	-0.385775	0.173102	-0.168265	0.565281	0.578423	DUxIB
KLF11	ITGA6	0.115301	0.694683	-0.119581	0.683875	0.579988	DUxIB
CDCA7	ALDH7A1	0.111074	0.705411	0.328995	0.250741	0.589344	DUxIB
CEBPD	COL16A1	-0.152763	0.602107	-0.366189	0.197849	0.589537	DUxIB
CEBPD	AEBP1	-0.157523	0.5907	0.0689762	0.814751	0.592964	DUxIB
CEBPD	AGK	-0.342544	0.230572	-0.13058	0.656358	0.596682	DUxIB
MSTN	ITGAV	0.390587	0.167346	0.184707	0.527288	0.596684	DUxIB
MYCN	AGK	0.235993	0.416649	0.433389	0.121606	0.600113	DUxIB
MTA3	LOX	0.529288	0.0516163	0.352568	0.216317	0.604611	DUxIB
NFE2L3	ITGAV	0.00942583	0.974488	-0.207436	0.47672	0.606029	DUxIB
EYA2	ITGA2	0.148155	0.613232	-0.0705308	0.810645	0.606054	DUxIB
SIX4	MRC2	-0.00731063	0.980212	-0.220134	0.449516	0.611661	IB
MXI1	UBA5	0.00411101	0.988872	0.215878	0.458547	0.613748	DUxIB
EYA2	COL16A1	0.000237407	0.999357	-0.21036	0.470385	0.616109	DUxIB
SOX4	AEBP1	0.47792	0.0839082	0.300945	0.295774	0.622823	DUxIB
BAZ1A	LOX	-0.164115	0.575046	0.044006	0.881258	0.622955	DUxIB
ZFP36L1	MATN2	-0.26117	0.367112	-0.0586579	0.842118	0.62463	DUxIB
DACH1	SFRP2	-0.218023	0.453983	-0.0145304	0.960679	0.627271	DUxIB
IRF2	MATN2	-0.555205	0.0393022	-0.680725	0.0073671	0.631367	DUxIB
NIF3L1	SFRP2	-0.130488	0.656586	0.072994	0.804147	0.631748	DUxIB
ZNF277	MATN2	0.388355	0.17	0.205399	0.481154	0.636531	DUxIB
EYA2	ALDH7A1	0.457619	0.0999009	0.285029	0.323279	0.637117	DUxIB
ZNF277	COL16A1	0.151265	0.605714	0.339457	0.235077	0.637292	DUxIB
ZFP36L1	ITGA2	-0.0649636	0.825372	-0.259968	0.369402	0.637334	DUxIB
ATF4	LOX	-0.121006	0.680287	-0.308384	0.283401	0.643814	DUxIB
CDCA7	AGK	0.567483	0.0342921	0.423752	0.131064	0.653275	DUxIB
FOSB	MYOC	0.166246	0.570022	0.34451	0.227732	0.653528	DUxIB
IRX3	UBA5	-0.470343	0.0896503	-0.604886	0.0219204	0.655375	DUxIB
MSTN	BCL2L14	0.615946	0.0190092	0.485324	0.0785512	0.658402	DUxIB
IRX3	POSTN	-0.535185	0.0485973	-0.390152	0.167861	0.6637	DUxIB
SOX4	SFRP2	0.659006	0.0103666	0.542058	0.0452426	0.666111	DUxIB
EYA2	TMEFF2	0.202199	0.488162	0.0214184	0.942064	0.66677	DUxIB
RORA	ALDH7A1	0.160071	0.58463	0.331152	0.24746	0.668373	DUxIB
LHX6	COL12A1	0.188011	0.519793	0.00862184	0.976663	0.670099	DUxIB
MAX	TMEFF2	-0.504466	0.0658286	-0.62632	0.016554	0.672825	DUxIB
DACH1	THBS4	-0.00658281	0.982181	-0.183515	0.530002	0.674577	DUxIB
MN1	MRC2	0.0709388	0.809567	0.244927	0.398694	0.674722	IB
RORA	ITGA2	-0.0108306	0.970687	0.16491	0.573171	0.67762	DUxIB
DACH1	RRBP1	-0.412759	0.142441	-0.25662	0.375818	0.67902	DUxIB
ZFP36L1	BCL2L14	0.133247	0.649744	-0.0415319	0.887894	0.680472	DUxIB
NFE2L3	MRC2	0.31529	0.272191	0.150364	0.607889	0.681683	IB
KLF11	AGK	-0.0226417	0.93876	0.15026	0.60814	0.683136	DUxIB
MXI1	ITGA6	-0.0710221	0.809348	-0.238018	0.412543	0.687482	DUxIB
LHX6	LOX	0.144018	0.623286	-0.0235907	0.936198	0.69251	DUxIB
LMO2	AEBP1	0.0723592	0.80582	-0.0909868	0.757061	0.701001	DUxIB
EYA2	AGK	0.223172	0.443123	0.0654074	0.824196	0.704889	DUxIB
CDCA7	POSTN	0.388766	0.169509	0.246909	0.394767	0.71058	DUxIB
ZHX2	COL16A1	0.302708	0.292813	0.155104	0.596485	0.714244	DUxIB
DACH1	MRC2	-0.604994	0.0218906	-0.694388	0.0058584	0.715536	IB
MXI1	BCL2L14	0.318044	0.267797	0.173546	0.552953	0.717718	DUxIB
MYCN	COL16A1	0.135701	0.643681	-0.0172646	0.953287	0.718312	DUxIB
FOSB	COL5A1	0.283929	0.325231	0.137995	0.638032	0.71961	DUxIB
MSTN	ITGA6	0.267272	0.355609	0.120427	0.681744	0.719892	DUxIB
ZNF277	POSTN	0.057996	0.84388	0.207497	0.476586	0.720622	DUxIB
ATF4	MRC2	0.405203	0.150632	0.520564	0.0563293	0.729837	IB
SIX4	ITGAV	0.25355	0.381755	0.112297	0.702301	0.731291	DUxIB
IRF2	UBA5	-0.471781	0.08854	-0.577483	0.0305744	0.731485	DUxIB
MN1	AGK	-0.304494	0.289833	-0.427811	0.127021	0.737793	DUxIB
KLF11	MYOC	-0.113873	0.698301	0.0256311	0.930692	0.742653	DUxIB
MXI1	MATN2	-0.130203	0.657294	0.00799802	0.978351	0.744534	DUxIB
NFE2L3	BCL2L14	0.262777	0.364062	0.129472	0.659112	0.744638	DUxIB
BAZ1A	SFRP2	-0.0934599	0.750646	-0.226183	0.436832	0.749002	DUxIB
NFE2L3	TMEFF2	-0.0927548	0.752473	0.0422279	0.886027	0.751055	DUxIB
MN1	COL16A1	-0.281309	0.32991	-0.396928	0.159953	0.758864	DUxIB
MXI1	ITGAV	0.174009	0.551878	0.04563	0.876906	0.760216	DUxIB
KLF11	ALDH7A1	0.199928	0.493162	0.320278	0.264262	0.761712	DUxIB
MSTN	LOX	0.002277	0.993836	-0.126039	0.667671	0.762264	DUxIB
SIX4	BCL2L14	0.417267	0.137699	0.307525	0.284813	0.766597	DUxIB
DACH1	COL12A1	0.325054	0.256801	0.208583	0.47423	0.768335	DUxIB
MTA3	AEBP1	0.165887	0.570867	0.0452562	0.877907	0.774525	DUxIB
MYCN	MATN2	-0.0463682	0.874929	0.0755883	0.797315	0.774549	DUxIB
MYCN	MRC2	-0.00895335	0.975766	-0.130201	0.657301	0.774807	IB
PPARGC1B	ITGA6	0.420849	0.134007	0.515522	0.0591909	0.775691	DUxIB
LMO2	MRC2	-0.584224	0.0282435	-0.498757	0.0694571	0.776223	IB
RORA	ITGA6	0.0825004	0.779182	-0.033916	0.908364	0.784475	DUxIB
ATF4	SFRP2	-0.00391988	0.989389	-0.119279	0.684634	0.785714	DUxIB
NIF3L1	ITGA6	-0.328648	0.251271	-0.222308	0.444937	0.786979	DUxIB
FOSB	RRBP1	0.377975	0.182703	0.470466	0.0895551	0.791052	DUxIB
DACH1	LOX	0.11729	0.689654	0.00534267	0.985538	0.791926	DUxIB
PPARGC1B	AGK	0.497767	0.0701003	0.577102	0.0307104	0.79322	DUxIB
MAX	COL16A1	-0.572777	0.0322847	-0.492989	0.073265	0.793453	DUxIB
MN1	MATN2	-0.527075	0.0527838	-0.602678	0.0225398	0.794156	DUxIB
PPARGC1B	MATN2	0.391792	0.165924	0.478937	0.0831574	0.800614	DUxIB
SOX4	COL12A1	0.43801	0.11724	0.348549	0.221964	0.803723	DUxIB
SIX4	ITGA2	-0.0417926	0.887195	0.0616083	0.834275	0.808209	DUxIB
CEBPD	ALDH7A1	0.0517066	0.86065	-0.0503484	0.864279	0.81068	DUxIB
NIF3L1	LOX	0.331988	0.246196	0.419216	0.135681	0.811525	DUxIB
LHX6	RRBP1	0.0378985	0.897653	-0.062964	0.830675	0.812826	DUxIB
SOX4	LOX	0.17452	0.550692	0.0757222	0.796963	0.813747	DUxIB
ZNF277	SFRP2	-0.151022	0.606301	-0.0526052	0.858251	0.815432	DUxIB
ZNF277	MRC2	-0.225052	0.43919	-0.316121	0.270861	0.817567	IB
MXI1	ITGA2	-0.207767	0.476	-0.29954	0.298146	0.817901	DUxIB
NIF3L1	THBS4	0.065983	0.822671	0.159932	0.58496	0.823262	DUxIB
PPARGC1B	ITGA2	0.41423	0.140882	0.489102	0.0759133	0.825206	DUxIB
SIX4	ITGA6	0.136713	0.641187	0.0464326	0.874756	0.830806	DUxIB
SIX4	UBA5	0.0558604	0.849568	-0.0348144	0.905946	0.831467	DUxIB
ZNF277	RRBP1	-0.498287	0.0697616	-0.429535	0.125331	0.837047	DUxIB
CEBPD	TMEFF2	-0.14836	0.612734	-0.231563	0.425704	0.83947	DUxIB
SIX4	MYOC	-0.0840013	0.775257	0.00202563	0.994517	0.839748	DUxIB
RORA	COL24A1	0.506992	0.0642671	0.441463	0.114047	0.84268	DUxIB
IRF2	POSTN	-0.543923	0.0443623	-0.482743	0.0803906	0.845379	DUxIB
MAX	POSTN	-0.629248	0.0159068	-0.57769	0.0305009	0.849005	DUxIB
IRX3	COL16A1	-0.397516	0.159279	-0.463041	0.095438	0.850293	DUxIB
MXI1	MRC2	0.0085066	0.976975	0.0848892	0.772939	0.857457	IB
BAZ1A	COL5A1	-0.633397	0.0150229	-0.676987	0.00782808	0.857687	DUxIB
IRX3	MATN2	-0.504058	0.0660834	-0.554982	0.0393978	0.868086	DUxIB
IRF2	TMEFF2	-0.421364	0.133481	-0.475759	0.0855184	0.873037	DUxIB
ZNF277	LOX	-0.175498	0.548426	-0.109441	0.70957	0.874306	DUxIB
IRF2	COL16A1	-0.49869	0.0695001	-0.547453	0.0427305	0.874817	DUxIB
MSTN	TMEFF2	0.0962979	0.743303	0.160296	0.584093	0.878668	DUxIB
NIF3L1	COL1A1	0.132671	0.651171	0.195938	0.502008	0.878755	DUxIB
NFE2L3	ITGA2	0.00765984	0.979267	0.0721176	0.806457	0.879612	DUxIB
CDCA7	MRC2	-0.161578	0.581051	-0.0988428	0.736736	0.880988	IB
MSTN	ITGA2	0.134355	0.647005	0.192874	0.508848	0.887823	DUxIB
LHX6	SFRP2	-0.0310389	0.916112	0.0274834	0.925695	0.890804	DUxIB
RORA	ITGAV	0.284182	0.324782	0.229914	0.429099	0.891569	DUxIB
NIF3L1	ITGA2	-0.0958507	0.744459	-0.045193	0.878076	0.904941	DUxIB
MTA3	THBS4	0.0264054	0.928603	-0.0224881	0.939175	0.908692	DUxIB
LMO2	COL12A1	0.00624158	0.983105	0.0540193	0.854477	0.910687	DUxIB
PPARGC1B	POSTN	0.659932	0.0102221	0.685907	0.00676306	0.911314	DUxIB
SIX4	AGK	-0.0280531	0.924159	0.01836	0.950327	0.913305	DUxIB
ZHX2	AEBP1	-0.108227	0.712666	-0.064973	0.825347	0.91858	DUxIB
PPARGC1B	COL16A1	0.337387	0.238127	0.373204	0.188742	0.923399	DUxIB
ZHX2	COL12A1	0.0245994	0.933476	-0.0114185	0.969096	0.932673	DUxIB
KLF11	TMEFF2	0.139385	0.634617	0.171468	0.55779	0.938535	DUxIB
CEBPD	POSTN	-0.428827	0.126023	-0.453433	0.103443	0.942875	DUxIB
CDCA7	UBA5	0.255028	0.37889	0.282255	0.328216	0.945128	DUxIB
BAZ1A	THBS4	-0.360025	0.206078	-0.334327	0.242679	0.945362	DUxIB
NIF3L1	RRBP1	-0.0499066	0.865461	-0.0760689	0.796051	0.950878	DUxIB
KLF11	ITGA2	-0.0181576	0.950874	0.0065926	0.982155	0.953709	DUxIB
EYA2	SFRP2	-0.364684	0.199839	-0.343643	0.228982	0.955002	DUxIB
MTA3	RRBP1	-0.0413791	0.888304	-0.0174087	0.952898	0.955129	DUxIB
PPARGC1B	LOX	0.236477	0.415667	0.258799	0.371635	0.955522	DUxIB
ZHX2	POSTN	0.197621	0.498269	0.175431	0.548582	0.957001	DUxIB
MXI1	TMEFF2	-0.249657	0.389353	-0.230452	0.427988	0.961879	DUxIB
MXI1	LOX	-0.492324	0.0737134	-0.478468	0.0835031	0.96609	DUxIB
BAZ1A	COL1A1	-0.561795	0.0365504	-0.573943	0.0318543	0.966458	DUxIB
EYA2	POSTN	-0.0173436	0.953074	-0.0341158	0.907826	0.968602	DUxIB
BAZ1A	BCL2L14	0.633668	0.0149666	0.626178	0.0165859	0.976768	DUxIB
KLF11	MATN2	0.137391	0.639519	0.126116	0.66748	0.978532	DUxIB
NIF3L1	TMEFF2	-0.0747709	0.799466	-0.0645808	0.826387	0.980841	DUxIB
IRX3	TMEFF2	-0.312338	0.27695	-0.319409	0.265634	0.985303	DUxIB
LMO2	LOX	-0.18737	0.521242	-0.179967	0.538122	0.985664	DUxIB
NFE2L3	ITGA6	0.0862039	0.769508	0.0793524	0.787428	0.987091	DUxIB
RORA	TMEFF2	0.151034	0.606271	0.144336	0.62251	0.987188	DUxIB
MSTN	MATN2	0.158141	0.589225	0.160542	0.58351	0.995391	DUxIB

## Sheet: Network 3 Proteolysis
Regulatory factor	DE gene	Correlation rIB	Nominal P-value (H0:rIB=0)	Correlation rDUxIB	Nominal P-value (H0:rDUxIB=0)	Nominal P-value (H0:rIB = rDUxIB)	Upregulation of DE gene
ZHX2	NGLY1	0.927492	1.79212e-06	-0.174857	0.549911	2.03702e-05	IB
ZHX2	HOMER3	-0.909624	6.4591e-06	0.212216	0.466387	4.45312e-05	IB
ZHX2	CBFB	0.909068	6.69291e-06	-0.20303	0.486338	5.0658e-05	IB
ZHX2	TIAL1	0.885506	2.53038e-05	-0.115438	0.694337	0.000375257	IB
ZNF699	RNF19B	0.664893	0.00947433	-0.611271	0.0202017	0.000389522	IB
LHX6	CBFB	-0.335464	0.240983	0.804084	0.000527524	0.000622221	IB
LHX6	NGLY1	-0.463798	0.0948268	0.739955	0.00248113	0.000658111	IB
MAX	UBE2D4	-0.0510785	0.862328	0.87586	4.02292e-05	0.000953177	IB
HOXB7	PLA1A	-0.801286	0.000570656	0.286841	0.320077	0.00104917	IB
ETV5	PLA1A	-0.790569	0.000762814	0.308165	0.283761	0.00110133	IB
MSTN	STXBP3	0.898429	1.26956e-05	0.0894212	0.761129	0.00126794	IB
LHX6	HOMER3	0.401128	0.155176	-0.734833	0.00275533	0.00137807	IB
MAX	AKAP7	0.552183	0.0406138	-0.622135	0.0175136	0.00154539	IB
ZHX2	UBE2D4	-0.854201	0.000100537	0.0712016	0.808874	0.00163735	IB
EYA2	PSME4	0.82379	0.000292267	-0.148993	0.611202	0.00198538	IB
LHX6	PLAA	-0.264408	0.360983	0.77922	0.00101955	0.00205526	IB
SIX4	PLA1A	0.78576	0.000864377	-0.248439	0.391747	0.00205889	IB
NIF3L1	CASP4	-0.760716	0.00158209	0.267379	0.355408	0.00285447	IB
EYA2	CBFB	0.870554	5.10981e-05	0.0865089	0.768713	0.00340807	IB
NIF3L1	PLA1A	-0.236481	0.415658	0.762447	0.00152086	0.0035538	IB
MAX	CBFB	-0.0961063	0.743798	-0.864631	6.59429e-05	0.00437965	IB
MSTN	PSME4	0.865076	6.47183e-05	0.11303	0.70044	0.00490133	IB
ZNF699	PLA1A	0.737962	0.00258512	-0.232964	0.42283	0.00551829	IB
PAX2	PLAA	-0.753576	0.00185573	0.180506	0.536887	0.00635111	IB
ZHX2	PLAA	0.772305	0.00120706	-0.133818	0.648332	0.00648996	IB
LHX6	PSME4	-0.211416	0.468109	0.737801	0.00259366	0.00650608	IB
EYA2	TIAL1	0.761739	0.00154567	-0.150313	0.608013	0.00690854	IB
SREBF2	STXBP3	-0.824354	0.000287072	-0.0202269	0.945282	0.00699571	IB
LHX6	TIAL1	-0.380055	0.18011	0.623105	0.0172874	0.00803658	IB
MAX	PSME4	0.206389	0.478996	-0.726161	0.00327356	0.00804971	IB
DEDD	MYLIP	-0.178484	0.541533	0.739448	0.00250729	0.00806527	IB
RFX1	PLA1A	-0.49742	0.0703265	0.520673	0.0562689	0.00843896	IB
KLF11	STXBP3	0.815935	0.000372874	0.0308232	0.916693	0.00900513	IB
DACH1	PLAA	0.244296	0.399948	0.873069	4.56815e-05	0.0101248	IB
HOXB7	AKAP7	-0.753562	0.00185628	0.0997199	0.734476	0.0112242	IB
EYA2	UBE2D4	-0.810441	0.000439223	-0.0472489	0.87257	0.0112371	IB
ZNF277	NGLY1	0.8312	0.000229732	0.120984	0.680343	0.0120604	IB
ETV5	RNF19B	-0.443858	0.111869	0.527175	0.0527304	0.0126475	IB
LMO2	RNF19B	0.28625	0.321119	-0.6428	0.0131586	0.0131441	IB
ZHX2	PSME4	0.703989	0.00495125	-0.170974	0.558942	0.013995	IB
SIX4	AKAP7	0.753417	0.00186219	-0.0609615	0.835993	0.0145514	IB
ZHX2	STXBP3	0.788904	0.000796835	0.0397048	0.8928	0.015833	IB
EYA2	NEDD4	0.620055	0.0180058	-0.294063	0.307495	0.0159039	IB
LMO2	PLA1A	0.669506	0.00881771	-0.214676	0.461114	0.0159231	IB
ZHX2	PDCD6IP	0.400842	0.155498	-0.538447	0.0469834	0.0160563	IB
PAX2	HOMER3	0.607765	0.0211324	-0.308797	0.282722	0.0162672	IB
ZNF184	CYP3A4	0.669144	0.00886792	-0.211748	0.467394	0.0163082	IB
ZNF277	STXBP3	0.85809	8.62402e-05	0.256276	0.37648	0.0163351	IB
KLF11	PSME4	0.834901	0.000202833	0.179612	0.538939	0.016484	IB
LHX6	NEDD4	-0.508575	0.0633027	0.423557	0.13126	0.0175355	IB
MXI1	AKAP7	0.695596	0.00573769	-0.146164	0.618063	0.0183181	IB
LHX6	UBE2D4	0.162838	0.578066	-0.684149	0.00696353	0.0188767	IB
MXI1	PSME4	0.805549	0.00050602	0.112759	0.701128	0.0188998	IB
EYA2	NGLY1	0.816094	0.000371087	0.145159	0.620507	0.0191585	IB
LMO2	PLAA	0.142609	0.626724	0.814084	0.000394258	0.0195697	IB
ZNF133	DNAJB9	0.251309	0.386119	-0.623567	0.0171806	0.0205475	IB
LHX6	PSMD11	0.139335	0.63474	-0.688906	0.0064316	0.0207418	IB
EYA2	STXBP3	0.850394	0.000116337	0.276851	0.337956	0.0224534	IB
ZNF277	CBFB	0.821554	0.000313621	0.188848	0.517901	0.0228535	IB
PAX2	NGLY1	-0.761105	0.00156817	-0.0288277	0.92207	0.0229149	IB
DEDD	PSMD11	0.467278	0.0920491	0.899728	1.1786e-05	0.0237425	IB
KCNIP2	PLA1A	-0.543576	0.0445254	0.336604	0.239286	0.0244383	IB
MSTN	PLAA	0.818613	0.000343605	0.196291	0.501223	0.0253069	IB
ZFP30	RNF19B	0.461272	0.0968784	-0.423413	0.131405	0.0257639	IB
SIX4	STXBP3	0.683659	0.00702018	-0.114072	0.697797	0.0258024	IB
STAT5B	PSME4	0.00754549	0.979576	-0.736178	0.00268114	0.0259422	IB
RXRB	TIAL1	-0.240518	0.407504	-0.831107	0.000230446	0.0264554	IB
NIF3L1	PSMD11	0.597829	0.0239458	-0.250918	0.386884	0.0264916	IB
MSTN	NGLY1	0.790235	0.000769552	0.125317	0.669478	0.0265038	IB
MAX	CASP4	0.17374	0.552503	-0.646333	0.0125058	0.0267574	IB
LHX6	MYLIP	0.244123	0.400292	-0.59973	0.0233869	0.0271814	IB
MAX	NUB1	0.391927	0.165766	-0.475009	0.0860828	0.0290774	IB
PAX2	TIAL1	-0.695947	0.00570297	0.0618027	0.833758	0.0307271	IB
ZFP30	TIAL1	0.774182	0.00115364	0.112047	0.702938	0.0312962	IB
PAX2	NEDD4	-0.861879	7.39443e-05	-0.3659	0.19823	0.0315251	IB
SREBF2	PLA1A	-0.583537	0.0284749	0.241965	0.404601	0.0319457	IB
MXI1	PLA1A	0.829173	0.000245646	0.265876	0.358223	0.0322481	IB
ZNF277	PSME4	0.758669	0.00165702	0.0867344	0.768125	0.0335836	IB
PAX2	CYP3A4	-0.579477	0.0298704	0.239439	0.409674	0.0336352	IB
ZNF277	HOMER3	-0.711057	0.00435667	0.0113193	0.969365	0.0346707	IB
RFX1	CASP4	-0.18052	0.536853	0.613356	0.019663	0.0354489	IB
LMO2	TIAL1	0.0516093	0.86091	0.736892	0.00264235	0.0364473	IB
MXI1	RNF19B	0.830842	0.000232477	0.294264	0.307149	0.0373737	IB
LMO2	MYLIP	0.333831	0.243424	-0.489834	0.0754095	0.0383813	IB
NIF3L1	AKAP7	-0.251561	0.385626	0.555211	0.0392997	0.0383841	IB
MSTN	CBFB	0.826493	0.000268036	0.286814	0.320124	0.0386227	IB
ZFP30	STXBP3	0.833511	0.000212619	0.30852	0.283178	0.0389005	IB
PER2	CYP3A4	0.605295	0.021807	-0.169332	0.562781	0.0407509	IB
STAT5B	UBE2D4	0.212999	0.464705	0.796139	0.000657383	0.04093	IB
ZHX2	PSMD11	-0.52229	0.0553732	0.281672	0.32926	0.0415559	IB
ZNF277	PLAA	0.712679	0.00422843	0.0237201	0.935849	0.0415787	IB
LMO2	NEDD4	0.222338	0.444874	0.797088	0.000640637	0.0426272	IB
ZFP30	CBFB	0.893674	1.65297e-05	0.526139	0.0532835	0.044924	IB
MAX	PLAA	-0.0771546	0.793197	-0.730181	0.00302458	0.0457533	IB
EYA2	HOMER3	-0.748701	0.0020632	-0.120121	0.682514	0.0463978	IB
PAX2	CBFB	-0.688942	0.00642775	-0.00303641	0.99178	0.0480664	IB
KLF11	UBE2D4	-0.733161	0.00284985	-0.0927525	0.752479	0.0481712	IB
ZNF133	PSMD11	0.0300017	0.918906	-0.670289	0.00870978	0.0484985	IB
KCNIP2	RNF19B	-0.502491	0.0670681	0.279846	0.332537	0.0488015	IB
PAX2	PSME4	-0.640549	0.0135877	0.0805143	0.784382	0.0488968	IB
DACH1	TIAL1	0.178606	0.541251	0.769156	0.00130107	0.0494586	IB
ZFP30	PSME4	0.852054	0.000109215	0.406862	0.148807	0.0510993	IB
ZHX2	AKAP7	0.548911	0.0420699	-0.211306	0.468346	0.0512108	IB
STAT5B	PLAA	-0.138566	0.636628	-0.748792	0.00205915	0.0513852	IB
LMO2	CBFB	0.363605	0.201273	0.836962	0.000188998	0.0516178	IB
SIX4	PSME4	0.787412	0.000828341	0.230856	0.427158	0.0517355	IB
HOXA9	PLA1A	-0.202443	0.487625	0.55078	0.0412333	0.0530788	IB
ZHX2	DCTN4	-0.64713	0.0123621	0.0536203	0.855541	0.0532989	IB
DEDD	TIAL1	-0.326877	0.253986	-0.820507	0.000324042	0.054755	IB
HOXB7	RNF19B	-0.7644	0.00145402	-0.188899	0.517786	0.0558035	IB
DACH1	RNF19B	-0.0408539	0.889714	-0.694107	0.00588683	0.0559721	IB
EYA2	PLAA	0.676149	0.00793439	0.0239959	0.935105	0.0612838	IB
MSTN	AKAP7	0.689214	0.00639829	0.050581	0.863658	0.0619863	IB
HOXA7	TIAL1	0.513983	0.0600843	-0.223032	0.443416	0.0622687	IB
RFX1	PDCD6IP	-0.175503	0.548415	0.545425	0.0436628	0.0641982	IB
MSTN	HOMER3	-0.653832	0.0112029	0.00455453	0.987671	0.0651035	IB
RXRB	RNF19B	0.0908622	0.757384	0.703311	0.00501142	0.0664145	IB
MXI1	UBE2D4	-0.670604	0.00866675	-0.0337291	0.908867	0.0680312	IB
KLF11	CBFB	0.681684	0.00725224	0.0595731	0.839684	0.0699969	IB
HOXA7	PLA1A	-0.226786	0.435578	0.494109	0.0725141	0.0701164	IB
STAT5B	TIAL1	-0.213826	0.462932	-0.756684	0.00173233	0.0704969	IB
RXRB	PLAA	-0.0905363	0.758231	-0.695031	0.00579396	0.0721148	IB
MAX	NGLY1	-0.207762	0.476011	-0.749843	0.00201301	0.0740186	IB
ZFP30	CYP3A4	0.6457	0.012621	0.00673302	0.981775	0.0742506	IB
DACH1	MYLIP	0.079615	0.786739	-0.591572	0.0258564	0.0747424	IB
HOXA9	NEDD4	0.536878	0.0477544	-0.158505	0.588356	0.0748392	IB
ZNF133	MYLIP	0.203054	0.486283	-0.502962	0.0667709	0.0750049	IB
ETV5	NEDD4	-0.282538	0.32771	-0.780475	0.000988175	0.0761757	IB
ZNF184	STXBP3	0.760321	0.00159633	0.236324	0.415977	0.0761941	IB
KLF4	CYP3A4	-0.205614	0.480686	0.489263	0.0758018	0.081145	IB
EYA2	NUB1	0.626614	0.016488	-0.00172543	0.995329	0.0836835	IB
SREBF2	DNAJB9	-0.250614	0.387478	0.446626	0.109386	0.0841043	IB
PAX2	STXBP3	-0.756857	0.00172566	-0.247085	0.394418	0.0841191	IB
ZFP30	UBE2D4	-0.859601	8.11514e-05	-0.504541	0.0657821	0.0841507	IB
SIX4	RNF19B	0.721737	0.00356595	0.179245	0.539782	0.0868711	IB
MSTN	PLA1A	0.555653	0.0391103	-0.102753	0.726679	0.0870523	IB
DACH1	NGLY1	0.369605	0.19338	0.805117	0.000512286	0.089068	IB
LHX6	STXBP3	-0.299806	0.297695	0.389235	0.16895	0.0912136	IB
SREBF2	UBE2D4	0.825767	0.000274383	0.42571	0.129103	0.0912901	IB
ZFP30	MYLIP	0.0670716	0.819789	-0.57086	0.0330013	0.0931331	IB
HOXA9	TIAL1	0.660399	0.0101498	0.0785583	0.789511	0.0936682	IB
MSTN	UBE2D4	-0.768159	0.00133201	-0.295406	0.305187	0.0952664	IB
NIF3L1	NGLY1	-0.243664	0.401206	0.431964	0.122974	0.095438	IB
RFX1	STXBP3	-0.157022	0.591897	0.499496	0.0689793	0.097321	IB
MAX	TIAL1	-0.167523	0.56702	-0.704241	0.00492897	0.097519	IB
HOXB7	CASP4	-0.793686	0.000702263	-0.359438	0.206872	0.0982197	IB
DEDD	DNAJB9	-0.49446	0.0722801	0.161181	0.581992	0.0984723	IB
MSTN	TIAL1	0.780773	0.000980842	0.33293	0.244777	0.100068	IB
ZNF699	PSMD11	-0.127117	0.66498	-0.679587	0.00750511	0.100402	IB
KCNIP2	CYP3A4	-0.438844	0.116463	0.222607	0.444308	0.102035	IB
ZNF699	CYP3A4	0.572599	0.0323505	-0.0444974	0.879941	0.102669	IB
LHX6	CASP4	0.00119336	0.99677	0.598471	0.0237559	0.105839	IB
MXI1	CBFB	0.587693	0.027097	-0.00994022	0.973096	0.108648	IB
ZFP30	HOMER3	-0.775845	0.00110793	-0.337552	0.237883	0.108936	IB
ZNF277	NEDD4	0.818227	0.000347701	0.444873	0.110954	0.114416	IB
STAT5B	CBFB	-0.294851	0.306139	-0.751592	0.00193805	0.114635	IB
MXI1	STXBP3	0.708204	0.00458949	0.209128	0.473049	0.115403	IB
KLF4	PLA1A	-0.231987	0.424831	0.405136	0.150706	0.118272	IB
DACH1	DNAJB9	0.629335	0.0158878	0.075182	0.798384	0.118868	IB
RFX1	PSME4	-0.279373	0.333391	0.358656	0.207934	0.120343	IB
ZNF133	RNF19B	0.322402	0.260928	-0.314549	0.273381	0.121712	IB
MAX	HOMER3	0.172767	0.554766	0.679351	0.00753401	0.125439	IB
SREBF2	PSME4	-0.808814	0.000460603	-0.439328	0.116014	0.126135	IB
PAX2	AKAP7	-0.454168	0.102815	0.158956	0.587282	0.127264	IB
HOXB7	NUB1	-0.817007	0.000360922	-0.462185	0.0961334	0.128786	IB
MSTN	DCTN4	-0.331312	0.247218	0.293939	0.307708	0.129076	IB
LMO2	NGLY1	0.340844	0.233046	0.75913	0.00163989	0.133913	IB
MAX	NEDD4	-0.305349	0.288412	-0.741374	0.00240916	0.13452	IB
MAX	STXBP3	0.100047	0.733634	-0.490603	0.0748828	0.135058	IB
PAX2	DCTN4	0.477303	0.084366	-0.116912	0.690609	0.135243	IB
SREBF2	MYLIP	-0.48775	0.0768499	0.102566	0.727158	0.135797	IB
DACH1	NEDD4	0.160451	0.583725	0.662714	0.00979748	0.135948	IB
NIF3L1	NUB1	-0.40449	0.151421	0.202406	0.487706	0.136899	IB
MXI1	NUB1	0.78967	0.000781035	0.411389	0.143904	0.137502	IB
KLF11	NEDD4	0.414602	0.140489	-0.188142	0.519497	0.138566	IB
ZNF277	DNAJB9	0.0358532	0.903152	-0.533566	0.0494128	0.138928	IB
RXRB	CBFB	-0.235024	0.418621	-0.699183	0.00539043	0.141949	IB
ETV5	AKAP7	-0.651103	0.0116643	-0.150743	0.606973	0.142517	IB
ETV5	PSMD11	-0.157194	0.591484	0.435485	0.119612	0.142617	IB
ZNF699	NUB1	0.677583	0.00775314	0.200413	0.492093	0.144986	IB
DEDD	CBFB	-0.538072	0.0471667	-0.838605	0.000178522	0.149207	IB
PAX2	PLA1A	-0.585492	0.0278204	-0.0584936	0.842555	0.151066	IB
SREBF2	AKAP7	-0.675261	0.00804839	-0.205196	0.481598	0.151077	IB
ZFP30	PLAA	0.756303	0.00174712	0.359904	0.206241	0.152052	IB
RFX1	PLAA	-0.14256	0.626842	0.431587	0.123338	0.155681	IB
KLF11	PLA1A	0.628136	0.0161503	0.132212	0.652308	0.15571	IB
LMO2	HOMER3	-0.216454	0.457319	-0.677349	0.00778254	0.156445	IB
ETV5	MYLIP	-0.41029	0.145084	0.16667	0.569025	0.15649	IB
KCNIP2	PSMD11	-0.261555	0.366379	0.322811	0.260288	0.157618	IB
LMO2	PSME4	0.388137	0.170261	0.765492	0.00141772	0.159569	IB
ZNF277	TIAL1	0.749865	0.00201205	0.356719	0.210579	0.15972	IB
HOXA9	AKAP7	0.00445928	0.987929	0.538939	0.0467433	0.160646	IB
ZNF277	UBE2D4	-0.726959	0.00322291	-0.314336	0.273725	0.161558	IB
PAX2	UBE2D4	0.50144	0.0677343	-0.0450497	0.878461	0.161973	IB
ZFP30	NUB1	0.477352	0.0843296	-0.0751054	0.798586	0.16304	IB
SREBF2	PLAA	-0.692756	0.00602469	-0.253823	0.381224	0.163787	IB
NIF3L1	STXBP3	-0.109051	0.710564	0.448337	0.107871	0.164953	IB
KLF4	DNAJB9	0.452661	0.104105	-0.103002	0.726037	0.165447	IB
SIX4	UBE2D4	-0.727208	0.00320721	-0.320326	0.264187	0.165909	IB
MXI1	PLAA	0.458486	0.0991776	-0.0946037	0.747684	0.166258	IB
DEDD	HOMER3	0.520972	0.0561021	0.823532	0.000294672	0.166444	IB
LHX6	AKAP7	-0.166156	0.570234	0.397742	0.15902	0.167413	IB
KLF11	PLAA	0.662228	0.00987056	0.206675	0.478375	0.168568	IB
ZNF699	MYLIP	0.174041	0.551804	-0.389464	0.168678	0.168625	IB
HOXA7	NEDD4	0.316032	0.271004	-0.252541	0.383716	0.169819	IB
KCNIP2	MYLIP	-0.206484	0.47879	0.358602	0.208008	0.170244	IB
ZFP30	NGLY1	0.805318	0.000509365	0.484739	0.0789657	0.170518	IB
MSTN	RNF19B	0.504529	0.0657891	-0.0289017	0.921871	0.170611	IB
PER2	PLA1A	0.0713718	0.808425	-0.465066	0.0938076	0.177311	IB
SIX4	NGLY1	0.451165	0.105397	-0.0853207	0.771812	0.180007	IB
RXRB	PSME4	0.0523942	0.858814	-0.475468	0.0857373	0.18164	IB
MAX	DNAJB9	-0.108831	0.711124	0.430302	0.124584	0.181658	IB
ZNF184	RNF19B	0.23504	0.418588	-0.318218	0.267519	0.181926	IB
ETV5	NUB1	-0.637357	0.0142146	-0.182712	0.531837	0.182124	IB
KLF11	NGLY1	0.489708	0.0754961	-0.0313012	0.915405	0.183616	IB
SREBF2	RNF19B	-0.377613	0.183157	0.159431	0.58615	0.1906	IB
DEDD	RNF19B	-0.00377072	0.989793	0.502062	0.0673394	0.192391	IB
MSTN	PDCD6IP	0.359311	0.207045	-0.177726	0.54328	0.192474	IB
STAT5B	NEDD4	-0.5578	0.0382008	-0.829119	0.000246082	0.192515	IB
ZHX2	CYP3A4	0.590038	0.0263417	0.122837	0.675688	0.193647	IB
ZNF184	CBFB	0.828204	0.000253558	0.560016	0.037279	0.197477	IB
DACH1	CBFB	0.371821	0.190516	0.735103	0.00274031	0.197745	IB
ZNF133	STXBP3	0.726927	0.00322488	0.358057	0.20875	0.19912	IB
NIF3L1	HOMER3	0.287132	0.319564	-0.246878	0.394826	0.199122	IB
ZNF184	TIAL1	0.795933	0.000661063	0.495022	0.0719059	0.201429	IB
LMO2	PSMD11	-0.288186	0.317712	-0.68633	0.00671557	0.201699	IB
ZNF184	HOMER3	-0.750006	0.00200595	-0.404259	0.151676	0.201831	IB
DACH1	HOMER3	-0.424904	0.129908	-0.756527	0.00173842	0.21012	IB
RFX1	NGLY1	0.041099	0.889056	0.513458	0.0603918	0.217104	IB
EYA2	RNF19B	0.430367	0.12452	-0.0618251	0.833699	0.220655	IB
ZFP30	PDCD6IP	0.482373	0.0806568	0.00492978	0.986655	0.221637	IB
ZNF277	AKAP7	0.634534	0.0147873	0.225894	0.437432	0.223443	IB
SIX4	DCTN4	-0.117334	0.689542	0.380529	0.179523	0.223939	IB
STAT5B	CASP4	-0.393057	0.16444	-0.732085	0.00291196	0.224618	IB
STAT5B	HOMER3	0.454298	0.102704	0.763275	0.00149223	0.228114	IB
KCNIP2	NUB1	-0.267416	0.355339	0.234041	0.420627	0.229359	IB
RFX1	AKAP7	-0.122804	0.675771	0.366303	0.197698	0.233902	IB
KLF4	PSME4	0.174031	0.551828	-0.319524	0.265451	0.234489	IB
KLF4	UBE2D4	-0.323	0.259993	0.170051	0.561098	0.234697	IB
MAX	CYP3A4	-0.000196607	0.999468	-0.466652	0.0925441	0.235739	IB
ZNF133	PDCD6IP	0.458781	0.0989324	-0.00921073	0.97507	0.236304	IB
DACH1	PSME4	0.281675	0.329254	0.659627	0.0102694	0.238467	IB
DACH1	CASP4	0.417859	0.137084	0.737278	0.00262162	0.241526	IB
HOXA7	PLAA	0.408518	0.147002	-0.0650094	0.825251	0.241961	IB
PER2	STXBP3	0.583778	0.0283934	0.168442	0.564864	0.242736	IB
KLF11	TIAL1	0.539924	0.0462658	0.106272	0.71766	0.243436	IB
SREBF2	NGLY1	-0.637883	0.0141099	-0.254925	0.379089	0.24672	IB
NIF3L1	DCTN4	0.559293	0.0375778	0.141079	0.630466	0.250708	IB
HOXA9	PLAA	0.656471	0.0107701	0.290813	0.313122	0.253276	IB
NIF3L1	PDCD6IP	0.217308	0.455502	0.608571	0.0209157	0.254559	IB
HOXA9	CASP4	-0.289977	0.314578	0.184891	0.526869	0.254789	IB
LHX6	RNF19B	-0.123374	0.674342	-0.543299	0.0446556	0.255538	IB
STAT5B	DNAJB9	-0.356348	0.211088	0.108979	0.710748	0.258204	IB
ZFP30	PLA1A	0.409417	0.146027	-0.0461864	0.875415	0.259173	IB
HOXB7	NGLY1	-0.530087	0.0511995	-0.111746	0.703702	0.262232	IB
MXI1	NGLY1	0.428081	0.126756	-0.0146184	0.960442	0.268154	IB
ZNF184	PLAA	0.797272	0.000637431	0.551631	0.0408568	0.269988	IB
RXRB	UBE2D4	0.214308	0.4619	0.596666	0.0242926	0.270077	IB
LMO2	NUB1	0.620694	0.0178535	0.252046	0.38468	0.271849	IB
STAT5B	STXBP3	-0.12492	0.67047	-0.530211	0.0511353	0.275626	IB
ZNF184	NGLY1	0.729065	0.00309213	0.437974	0.117274	0.283819	IB
KLF4	PLAA	0.170228	0.560684	-0.276884	0.337896	0.284666	IB
PAX2	MYLIP	0.196403	0.500972	-0.250713	0.387284	0.285769	IB
RFX1	UBE2D4	0.199921	0.493178	-0.245886	0.39679	0.287341	IB
PER2	RNF19B	0.104416	0.722413	-0.333199	0.244372	0.289962	IB
MAX	PLA1A	0.382403	0.177212	-0.0474387	0.872062	0.290897	IB
NIF3L1	DNAJB9	-0.186881	0.522351	0.254635	0.379651	0.291841	IB
EYA2	MYLIP	0.185843	0.524706	-0.253845	0.381182	0.293907	IB
ZNF699	STXBP3	0.784247	0.000898463	0.544538	0.0440751	0.295874	IB
HOXB7	DNAJB9	0.163961	0.575411	0.544768	0.0439678	0.296167	IB
ZNF184	DCTN4	-0.30244	0.293263	0.130356	0.656915	0.298506	IB
ZHX2	DNAJB9	0.308104	0.283861	-0.123779	0.673326	0.298985	IB
LMO2	CASP4	0.82185	0.000310726	0.616986	0.0187513	0.299531	IB
PAX2	CASP4	-0.308223	0.283664	0.122805	0.675769	0.29992	IB
DEDD	PLAA	-0.378262	0.182345	-0.683178	0.00707614	0.305408	IB
ZFP30	NEDD4	0.614734	0.0193132	0.275308	0.340765	0.308878	IB
KLF4	CBFB	0.201775	0.489093	-0.224336	0.440685	0.310103	IB
MXI1	HOMER3	-0.25236	0.384068	0.171502	0.557711	0.311956	IB
DEDD	PSME4	-0.467249	0.092072	-0.733248	0.00284482	0.314176	IB
RXRB	AKAP7	-0.288215	0.317661	-0.620104	0.017994	0.314871	IB
KLF11	NUB1	0.543319	0.0446461	0.178689	0.541061	0.315246	IB
ZNF699	AKAP7	0.739708	0.00249386	0.479688	0.0826064	0.316342	IB
SIX4	CBFB	0.592976	0.025418	0.251564	0.385621	0.318719	IB
KCNIP2	AKAP7	-0.299552	0.298124	0.115298	0.69469	0.319085	IB
PAX2	DNAJB9	-0.0571003	0.846264	0.351825	0.217355	0.31926	IB
STAT5B	AKAP7	0.102544	0.727215	-0.31091	0.279269	0.319521	IB
SREBF2	HOMER3	0.548531	0.0422415	0.19112	0.512784	0.32144	IB
KLF4	NGLY1	0.22881	0.43138	-0.186853	0.522414	0.322323	IB
NIF3L1	UBE2D4	0.216649	0.456904	-0.198765	0.495734	0.322809	IB
HOXB7	MYLIP	-0.240801	0.406936	0.173863	0.552216	0.323168	IB
DEDD	NGLY1	-0.493289	0.0730629	-0.744285	0.00226659	0.325068	IB
MSTN	CYP3A4	0.420404	0.134461	0.0292819	0.920846	0.325908	IB
ZHX2	CASP4	0.299282	0.298582	-0.10713	0.715468	0.328942	IB
KCNIP2	PLAA	-0.213086	0.464519	-0.55982	0.0373597	0.329063	IB
KLF11	MYLIP	0.41027	0.145106	0.020287	0.94512	0.329672	IB
ZNF699	PLAA	0.526546	0.0530659	0.76182	0.0015428	0.330208	IB
HOXA9	CBFB	0.431318	0.123598	0.0489039	0.868142	0.333261	IB
SIX4	CASP4	0.548182	0.0423994	0.200531	0.491833	0.333354	IB
KLF4	NEDD4	-0.0568792	0.846853	-0.437374	0.117834	0.333886	IB
EYA2	CYP3A4	0.528076	0.0522532	0.175719	0.547914	0.336387	IB
ZNF133	CASP4	0.126943	0.665415	0.490928	0.0746606	0.336694	IB
RXRB	NGLY1	-0.466859	0.0923804	-0.723457	0.00344989	0.337682	IB
ZNF184	UBE2D4	-0.759763	0.00161664	-0.528353	0.0521074	0.338887	IB
SREBF2	PSMD11	0.00652534	0.982337	0.391549	0.16621	0.339709	IB
HOXB7	PSMD11	0.155703	0.595052	0.510768	0.0619833	0.340082	IB
ZNF184	PSMD11	-0.121137	0.679958	-0.48402	0.0794769	0.340441	IB
EYA2	AKAP7	0.71421	0.00411022	0.454168	0.102815	0.341273	IB
HOXA7	HOMER3	-0.351884	0.217272	0.0357599	0.903403	0.344159	IB
ZNF277	DCTN4	-0.438285	0.116983	-0.0678721	0.817671	0.345641	IB
HOXA7	NGLY1	0.292602	0.310016	-0.0999897	0.733781	0.346115	IB
ZNF277	CASP4	0.457718	0.0998175	0.0926095	0.75285	0.346342	IB
SREBF2	CBFB	-0.737317	0.00261952	-0.495364	0.0716795	0.346479	IB
ZNF133	PSME4	0.801429	0.000568386	0.605596	0.0217241	0.347409	IB
KLF4	RNF19B	-0.231558	0.425714	0.158312	0.588816	0.353664	IB
HOXA7	MYLIP	-0.0555409	0.850419	0.32023	0.264338	0.363471	IB
PAX2	PSMD11	0.186042	0.524253	-0.196318	0.501163	0.363926	IB
DACH1	PSMD11	-0.398603	0.158036	-0.668357	0.0089778	0.365604	IB
SIX4	MYLIP	0.620208	0.0179693	0.327172	0.253533	0.365724	IB
PER2	DNAJB9	0.385342	0.173627	0.0213517	0.942244	0.366622	IB
LHX6	PDCD6IP	0.444682	0.111126	0.0930328	0.751753	0.366889	IB
ZNF277	PLA1A	0.618455	0.0183917	0.327064	0.253699	0.369119	IB
HOXA7	CBFB	0.217554	0.45498	-0.159468	0.586064	0.370413	IB
HOXB7	STXBP3	-0.550207	0.0414887	-0.234338	0.42002	0.372955	IB
KLF11	DCTN4	-0.174286	0.551235	0.19643	0.500912	0.379027	IB
PER2	CASP4	0.013042	0.964705	0.369299	0.193777	0.379704	IB
KLF11	AKAP7	0.430862	0.124039	0.0869731	0.767502	0.380732	IB
ZNF277	RNF19B	0.378558	0.181975	0.026092	0.929448	0.382627	IB
KCNIP2	PSME4	-0.388712	0.169574	-0.653982	0.011178	0.383054	IB
MXI1	CASP4	0.484164	0.0793745	0.158278	0.588899	0.387101	IB
KLF4	HOMER3	-0.186159	0.523987	0.178285	0.541991	0.387388	IB
DEDD	AKAP7	-0.287463	0.318982	-0.579702	0.0297919	0.390423	IB
RFX1	CBFB	-0.0541236	0.854199	0.300882	0.29588	0.392431	IB
SIX4	PLAA	0.467414	0.091942	0.142279	0.62753	0.393939	IB
SREBF2	NUB1	-0.687413	0.00659506	-0.446015	0.109931	0.394182	IB
RXRB	PDCD6IP	-0.0662466	0.821973	-0.403852	0.152128	0.396032	IB
ZHX2	PLA1A	0.258021	0.373126	-0.096057	0.743925	0.39807	IB
ZNF184	PLA1A	0.194919	0.504279	-0.160454	0.583719	0.399437	IB
MXI1	MYLIP	0.588502	0.0268347	0.30815	0.283784	0.402629	IB
KCNIP2	HOMER3	0.166782	0.568763	0.481677	0.0811585	0.402706	IB
ETV5	STXBP3	-0.597945	0.0239114	-0.323202	0.259679	0.405463	IB
SREBF2	PDCD6IP	-0.264149	0.36147	0.0812238	0.782523	0.409124	IB
PER2	HOMER3	-0.692368	0.00606479	-0.463158	0.095344	0.410191	IB
SIX4	PDCD6IP	0.0970813	0.74128	-0.247668	0.393266	0.411326	IB
NIF3L1	PLAA	0.0687182	0.815433	0.39593	0.161102	0.411765	IB
PER2	NUB1	0.311149	0.27888	-0.0272263	0.926389	0.413017	IB
EYA2	CASP4	0.453964	0.102989	0.140125	0.632803	0.413581	IB
DEDD	CYP3A4	-0.296782	0.302833	-0.574582	0.0316205	0.413955	IB
ZNF133	PLAA	0.725628	0.00330776	0.516828	0.0584398	0.415192	IB
MAX	PSMD11	0.613077	0.0197345	0.786086	0.000857173	0.415408	IB
NIF3L1	CYP3A4	-0.222646	0.444225	0.11568	0.693723	0.421651	IB
LHX6	DCTN4	0.0311019	0.915942	-0.300325	0.296818	0.42389	IB
STAT5B	PDCD6IP	0.293318	0.30878	-0.0360772	0.902549	0.427574	IB
ETV5	TIAL1	-0.257938	0.373285	-0.538151	0.0471278	0.42844	IB
KCNIP2	NEDD4	-0.218008	0.454016	-0.505463	0.065209	0.432002	IB
LMO2	UBE2D4	-0.580441	0.0295346	-0.759401	0.00162992	0.436667	IB
ETV5	PDCD6IP	-0.253205	0.382425	0.0722503	0.806107	0.437301	IB
SREBF2	DCTN4	0.285238	0.322909	-0.0372164	0.899486	0.438135	IB
ETV5	PLAA	-0.451366	0.105224	-0.673401	0.0082911	0.43825	IB
ZNF184	PDCD6IP	0.407733	0.147856	0.102571	0.727146	0.439039	IB
ETV5	HOMER3	0.199601	0.493886	0.486978	0.0773884	0.439291	IB
HOXA7	DNAJB9	-0.144874	0.621199	0.180512	0.536872	0.441184	IB
HOXA9	HOMER3	-0.562896	0.0361049	-0.300071	0.297247	0.442503	IB
STAT5B	NGLY1	-0.458105	0.099495	-0.676056	0.00794638	0.443286	IB
ZNF184	CASP4	-0.0242191	0.934502	0.293388	0.308658	0.443858	IB
RFX1	RNF19B	-0.284579	0.324078	0.0321014	0.913249	0.446268	IB
PER2	NGLY1	0.639144	0.0138611	0.408076	0.147482	0.448154	IB
KLF4	PSMD11	-0.28468	0.323898	0.0273771	0.925982	0.45276	IB
RXRB	STXBP3	-0.10089	0.731464	-0.395902	0.161134	0.456448	IB
EYA2	DCTN4	-0.45381	0.103121	-0.171497	0.557724	0.458244	IB
ZFP30	AKAP7	0.600429	0.023184	0.362026	0.203383	0.460632	IB
KLF11	PSMD11	0.182364	0.532632	-0.12944	0.659193	0.460639	IB
DACH1	AKAP7	0.326688	0.254278	0.573625	0.0319713	0.461785	IB
RFX1	HOMER3	-0.25647	0.376107	-0.518968	0.0572239	0.463489	IB
DACH1	UBE2D4	-0.536999	0.0476946	-0.720141	0.00367631	0.470083	IB
DACH1	STXBP3	0.352121	0.21694	0.587713	0.0270903	0.472546	IB
SIX4	PSMD11	0.164131	0.575008	-0.138524	0.63673	0.474358	IB
SREBF2	CYP3A4	-0.380736	0.179266	-0.0956825	0.744894	0.474511	IB
ZHX2	NEDD4	0.674502	0.00814671	0.474394	0.0865468	0.476996	IB
LHX6	NUB1	-0.342039	0.231306	-0.0557666	0.849818	0.480866	IB
HOXA7	AKAP7	0.0614627	0.834661	0.346533	0.224831	0.481766	IB
KCNIP2	NGLY1	-0.206545	0.478656	-0.469083	0.0906314	0.482679	IB
HOXA7	CASP4	-0.330074	0.249097	-0.0464289	0.874766	0.486909	IB
SREBF2	TIAL1	-0.641955	0.0133185	-0.434432	0.120611	0.487355	IB
RXRB	MYLIP	0.28271	0.327403	0.527446	0.052587	0.487606	IB
MXI1	PSMD11	0.271098	0.348497	-0.016482	0.955403	0.489729	IB
PER2	PSMD11	-0.146579	0.617054	-0.415375	0.139676	0.489854	IB
DEDD	PDCD6IP	-0.144064	0.623173	-0.409722	0.145697	0.496132	IB
KLF4	AKAP7	-0.048805	0.868406	0.232908	0.422944	0.502235	IB
NIF3L1	NEDD4	-0.293434	0.308579	-0.0186888	0.949438	0.505942	IB
ZNF133	NEDD4	0.421532	0.13331	0.624772	0.0169042	0.506525	IB
STAT5B	NUB1	-0.0680384	0.817231	-0.337046	0.238632	0.507468	IB
NIF3L1	CBFB	-0.134672	0.646223	0.145188	0.620436	0.508816	IB
ZNF699	CBFB	0.76717	0.0013633	0.85902	8.30765e-05	0.517178	IB
LHX6	CYP3A4	-0.228843	0.431311	0.0426329	0.88494	0.518018	IB
HOXA7	UBE2D4	-0.0764401	0.795075	0.192842	0.50892	0.523729	IB
KLF4	NUB1	-0.0280442	0.924183	0.238026	0.412528	0.525479	IB
ZNF184	PSME4	0.781999	0.000951111	0.652625	0.0114053	0.525621	IB
HOXA9	CYP3A4	0.414008	0.141116	0.168272	0.565262	0.525756	IB
KCNIP2	STXBP3	-0.498101	0.0698825	-0.273506	0.344063	0.532545	IB
MSTN	DNAJB9	-0.170554	0.559922	-0.412033	0.143215	0.533019	IB
HOXA7	DCTN4	-0.0614367	0.83473	0.199666	0.493741	0.535984	IB
ZNF699	HOMER3	-0.529956	0.0512677	-0.692337	0.00606803	0.538386	IB
NIF3L1	TIAL1	0.00840191	0.977258	0.264005	0.361742	0.538911	IB
SIX4	CYP3A4	0.279915	0.332414	0.027738	0.925008	0.542267	IB
ZFP30	DNAJB9	-0.0597557	0.839198	-0.308439	0.28331	0.543591	IB
RXRB	PSMD11	0.745895	0.00219068	0.607633	0.0211679	0.544394	IB
HOXA7	RNF19B	-0.256694	0.375675	-0.00609119	0.983512	0.547515	IB
KLF4	STXBP3	0.0620461	0.833112	-0.188183	0.519404	0.553617	IB
MXI1	TIAL1	0.392245	0.165392	0.162769	0.578229	0.557324	IB
DEDD	DCTN4	0.536985	0.0477017	0.690058	0.0063077	0.56058	IB
SREBF2	CASP4	-0.382806	0.176717	-0.155792	0.594837	0.563562	IB
SIX4	HOMER3	-0.341747	0.231731	-0.110844	0.705996	0.565948	IB
DEDD	PLA1A	-0.200472	0.491963	0.0402359	0.891373	0.567989	IB
LMO2	DCTN4	-0.488	0.076676	-0.283243	0.326453	0.569985	IB
STAT5B	DCTN4	0.669773	0.0087808	0.51424	0.0599349	0.570579	IB
HOXB7	DCTN4	0.225708	0.437821	0.438771	0.116531	0.571868	IB
ETV5	CYP3A4	-0.178429	0.54166	0.0601844	0.838058	0.572553	IB
PER2	AKAP7	0.229612	0.429722	-0.0038086	0.98969	0.577394	IB
ZNF184	AKAP7	0.449178	0.107131	0.242103	0.404324	0.578879	IB
KLF11	CYP3A4	0.298871	0.299278	0.0725565	0.8053	0.580592	IB
ZNF133	PLA1A	0.410975	0.144348	0.199588	0.493914	0.582385	IB
EYA2	DNAJB9	0.137941	0.638165	-0.0950667	0.746486	0.582867	IB
ZHX2	MYLIP	-0.050082	0.864991	0.181862	0.533779	0.583106	IB
STAT5B	PLA1A	-0.00267961	0.992746	0.226834	0.435477	0.583916	IB
ZNF133	TIAL1	0.620498	0.0179001	0.456817	0.100572	0.585521	IB
HOXA9	UBE2D4	-0.245	0.398549	-0.0211303	0.942842	0.591308	IB
LHX6	PLA1A	-0.0391454	0.894302	-0.260982	0.367469	0.592858	IB
HOXB7	PDCD6IP	0.130016	0.657759	-0.0960863	0.74385	0.594248	IB
DEDD	NUB1	-0.422822	0.132001	-0.222521	0.444489	0.598025	IB
KLF11	RNF19B	0.490398	0.0750229	0.306788	0.286029	0.606567	IB
ZFP30	PSMD11	-0.231204	0.426441	-0.425752	0.129061	0.607144	IB
MXI1	CYP3A4	0.272062	0.346719	0.059953	0.838673	0.607426	IB
DEDD	CASP4	-0.475226	0.0859193	-0.626278	0.0165635	0.608404	IB
LMO2	DNAJB9	0.108312	0.712448	-0.107797	0.713763	0.610887	IB
RXRB	DNAJB9	-0.208511	0.474386	0.0039671	0.989261	0.613149	IB
KCNIP2	DNAJB9	-0.0599474	0.838688	-0.26851	0.353299	0.613715	IB
RFX1	TIAL1	0.0297922	0.919471	0.239945	0.408655	0.614247	IB
NIF3L1	RNF19B	-0.0245364	0.933646	-0.234552	0.419583	0.614997	IB
HOXA7	CYP3A4	0.162101	0.579811	-0.0477948	0.871109	0.620094	IB
RFX1	NUB1	-0.250541	0.387622	-0.0449528	0.87872	0.620703	IB
ZNF184	NEDD4	0.64706	0.0123747	0.508541	0.0633232	0.623258	IB
ZNF133	UBE2D4	-0.695327	0.00576441	-0.788342	0.000808581	0.624292	IB
RFX1	PSMD11	-0.161535	0.581151	-0.354641	0.21344	0.626056	IB
KLF11	CASP4	0.307104	0.285507	0.477339	0.0843387	0.635377	IB
RXRB	NUB1	-0.28805	0.31795	-0.0951734	0.74621	0.637404	IB
HOXA7	NUB1	-0.0845127	0.773922	0.115636	0.693834	0.637581	IB
HOXA7	PDCD6IP	0.246697	0.395185	0.054354	0.853584	0.643262	IB
DEDD	UBE2D4	0.735346	0.00272686	0.81365	0.000399411	0.643292	IB
PER2	TIAL1	0.608965	0.0208102	0.474645	0.0863577	0.653818	IB
ZNF277	PDCD6IP	-0.106238	0.717748	0.0837768	0.775844	0.654854	IB
ZNF699	PDCD6IP	0.175822	0.547678	0.352175	0.216865	0.655458	IB
DACH1	PDCD6IP	0.331089	0.247555	0.15266	0.602354	0.655575	IB
HOXB7	TIAL1	-0.283677	0.325681	-0.445834	0.110093	0.659604	IB
DACH1	DCTN4	-0.535975	0.0482027	-0.390647	0.167275	0.662809	IB
SIX4	NEDD4	0.393735	0.163648	0.537535	0.0474303	0.66529	IB
STAT5B	PSMD11	0.766258	0.00139266	0.680285	0.00742019	0.670264	IB
ZNF133	CYP3A4	0.231947	0.424915	0.394329	0.162957	0.671779	IB
ZNF699	DNAJB9	-0.182855	0.531509	-0.00444881	0.987957	0.672092	IB
MXI1	DNAJB9	-0.202324	0.487886	-0.36392	0.200854	0.67937	IB
HOXA9	NGLY1	0.475317	0.0858511	0.33644	0.23953	0.695589	IB
HOXA9	DNAJB9	0.326258	0.25494	0.46594	0.0931098	0.696638	IB
KCNIP2	UBE2D4	0.256398	0.376245	0.403403	0.152628	0.697992	IB
KLF4	TIAL1	0.218393	0.453198	0.0592599	0.840517	0.70289	IB
ZNF699	TIAL1	0.575968	0.0311175	0.67431	0.00817173	0.703657	IB
DACH1	NUB1	0.316378	0.270449	0.164137	0.574994	0.704033	IB
ETV5	NGLY1	-0.391838	0.16587	-0.51863	0.0574147	0.706624	IB
PAX2	NUB1	-0.491084	0.0745545	-0.36223	0.203109	0.710913	IB
ZNF699	CASP4	0.564917	0.0352978	0.448586	0.107651	0.712557	IB
PER2	NEDD4	0.68429	0.00694726	0.591808	0.0257823	0.713262	IB
ZNF699	NGLY1	0.704181	0.00493432	0.774604	0.0011419	0.71414	IB
LHX6	DNAJB9	-0.0926896	0.752642	0.0611327	0.835538	0.717688	IB
STAT5B	CYP3A4	-0.286027	0.321514	-0.419293	0.135602	0.720432	IB
NIF3L1	PSME4	0.0861514	0.769645	0.233947	0.420819	0.721496	IB
PER2	CBFB	0.634372	0.0148207	0.535642	0.0483685	0.723815	IB
RXRB	HOMER3	0.473886	0.0869323	0.581823	0.029058	0.724748	IB
PER2	PDCD6IP	-0.0447917	0.879152	0.104281	0.722758	0.725911	IB
PAX2	PDCD6IP	-0.0276788	0.925168	0.120303	0.682056	0.727511	IB
ZHX2	NUB1	0.408368	0.147164	0.524102	0.054382	0.727946	IB
ZNF699	UBE2D4	-0.713457	0.00416801	-0.777308	0.00106889	0.734977	IB
RXRB	NEDD4	-0.30196	0.294068	-0.426101	0.128714	0.736556	IB
RFX1	NEDD4	-0.0309355	0.91639	-0.172268	0.555925	0.737247	IB
HOXA9	RNF19B	-0.316169	0.270784	-0.43678	0.118391	0.741138	IB
ETV5	DNAJB9	0.0650617	0.825112	-0.0729269	0.804323	0.745838	IB
MXI1	DCTN4	0.048504	0.869212	0.184372	0.52805	0.746278	IB
MAX	PDCD6IP	0.0766597	0.794498	-0.0609396	0.836051	0.746521	IB
EYA2	PLA1A	0.579959	0.0297024	0.481314	0.0814218	0.746731	IB
HOXA7	PSMD11	-0.159933	0.584958	-0.023766	0.935725	0.747016	IB
NIF3L1	MYLIP	-0.0425766	0.885091	0.0940568	0.7491	0.748098	IB
HOXA9	MYLIP	-0.243557	0.401421	-0.113305	0.699742	0.751976	IB
KLF4	PDCD6IP	0.286189	0.321228	0.404224	0.151715	0.75283	IB
HOXA9	PSMD11	-0.172757	0.554787	-0.296148	0.303916	0.759059	IB
KCNIP2	CASP4	-0.3669	0.196914	-0.474007	0.0868403	0.759764	IB
SIX4	NUB1	0.775897	0.00110652	0.719295	0.00373591	0.762614	IB
KLF4	MYLIP	-0.0178087	0.951817	0.110219	0.707588	0.763178	IB
HOXB7	NEDD4	-0.372108	0.190147	-0.476561	0.0849186	0.764647	IB
RFX1	DCTN4	-0.170361	0.560374	-0.0488219	0.868361	0.772676	IB
LMO2	AKAP7	0.551192	0.0410508	0.462294	0.0960448	0.778624	IB
KCNIP2	PDCD6IP	0.0945377	0.747855	-0.0241668	0.934643	0.780197	IB
SIX4	TIAL1	0.392369	0.165246	0.292101	0.310885	0.789674	IB
ZNF184	DNAJB9	-0.111665	0.703908	0.0013116	0.996449	0.7902	IB
EYA2	PDCD6IP	0.135018	0.645368	0.244239	0.400061	0.790227	IB
PER2	DCTN4	-0.277272	0.337191	-0.169821	0.561636	0.790566	IB
RXRB	CYP3A4	-0.33606	0.240095	-0.432393	0.122561	0.790656	IB
HOXA9	NUB1	-0.0509952	0.862551	-0.16035	0.583965	0.795149	IB
ETV5	CBFB	-0.471182	0.0890015	-0.552708	0.0403838	0.795192	IB
MXI1	NEDD4	0.370086	0.192756	0.459173	0.0986069	0.80052	IB
LMO2	STXBP3	0.391618	0.166128	0.478518	0.0834663	0.801228	IB
HOXB7	PLAA	-0.208837	0.47368	-0.105301	0.720146	0.8032	IB
HOXA7	STXBP3	0.196622	0.500487	0.0939482	0.749381	0.80551	IB
PER2	PLAA	0.606774	0.0214012	0.536983	0.0477028	0.807501	IB
KLF4	CASP4	-0.162621	0.578578	-0.261505	0.366474	0.807951	IB
HOXB7	PSME4	-0.509163	0.062947	-0.430716	0.124181	0.813082	IB
ETV5	DCTN4	0.23065	0.427581	0.133354	0.64948	0.813265	IB
ETV5	PSME4	-0.71135	0.00433325	-0.658073	0.0105137	0.813662	IB
RFX1	DNAJB9	0.369443	0.19359	0.279793	0.332634	0.813997	IB
RFX1	CYP3A4	0.195308	0.50341	0.0978236	0.739364	0.815104	IB
STAT5B	MYLIP	0.550567	0.0413281	0.616087	0.018974	0.815528	IB
KLF11	HOMER3	-0.347861	0.222941	-0.431705	0.123225	0.816435	IB
MSTN	NEDD4	0.635457	0.0145983	0.690773	0.00623175	0.816554	IB
RXRB	CASP4	-0.355823	0.211809	-0.436903	0.118276	0.821321	IB
ZFP30	CASP4	0.302394	0.29334	0.212949	0.464814	0.822064	IB
MAX	MYLIP	0.69297	0.00600267	0.63988	0.0137174	0.822458	IB
STAT5B	RNF19B	0.405771	0.150006	0.482326	0.0806904	0.822832	IB
PER2	PSME4	0.590898	0.026069	0.648861	0.0120542	0.825001	IB
ZNF133	NUB1	0.530323	0.0510769	0.461114	0.0970081	0.829415	IB
ZNF133	NGLY1	0.62755	0.0162796	0.570452	0.0331551	0.834349	IB
SIX4	DNAJB9	-0.258871	0.371496	-0.339262	0.235364	0.835837	IB
ETV5	CASP4	-0.479737	0.0825706	-0.412627	0.142582	0.84407	IB
KLF11	DNAJB9	0.257236	0.374633	0.333626	0.24373	0.844275	IB
ZNF184	MYLIP	0.0127192	0.965578	0.0960544	0.743932	0.844506	IB
DEDD	STXBP3	-0.463476	0.0950863	-0.52572	0.0535081	0.846616	IB
HOXA7	PSME4	0.0570363	0.846435	-0.023858	0.935477	0.849411	IB
PAX2	RNF19B	-0.0971911	0.740996	-0.176347	0.546463	0.84987	IB
KLF4	DCTN4	-0.0587193	0.841955	0.0202482	0.945225	0.852946	IB
LMO2	PDCD6IP	0.0461765	0.875442	-0.0319366	0.913693	0.854567	IB
ZNF277	PSMD11	-0.163835	0.575707	-0.237122	0.414358	0.857807	IB
HOXB7	UBE2D4	0.519832	0.0567387	0.571946	0.0325939	0.861668	IB
KCNIP2	DCTN4	0.103771	0.724065	0.175736	0.547877	0.863268	IB
ZNF699	DCTN4	-0.31578	0.271406	-0.37829	0.182309	0.867552	IB
KCNIP2	TIAL1	-0.271784	0.347232	-0.334736	0.242069	0.870777	IB
HOXB7	CYP3A4	-0.374317	0.187321	-0.314024	0.274226	0.872499	IB
KLF11	PDCD6IP	0.29458	0.306605	0.352869	0.215898	0.878577	IB
EYA2	PSMD11	-0.139922	0.6333	-0.0764846	0.794958	0.880299	IB
HOXA9	PSME4	0.275296	0.340787	0.215429	0.459505	0.881194	IB
HOXB7	CBFB	-0.518438	0.0575236	-0.470444	0.0895722	0.881504	IB
MAX	DCTN4	0.297369	0.301831	0.354045	0.214264	0.881744	IB
ZNF133	CBFB	0.654272	0.0111298	0.688679	0.00645622	0.883084	IB
ZNF133	HOMER3	-0.501845	0.0674768	-0.453658	0.103251	0.883516	IB
SREBF2	NEDD4	-0.497413	0.0703315	-0.542107	0.0452195	0.885741	IB
ZFP30	DCTN4	-0.441556	0.113962	-0.39453	0.162724	0.893642	IB
MSTN	CASP4	0.235746	0.417151	0.185579	0.525305	0.90199	IB
MXI1	PDCD6IP	0.0293063	0.92078	-0.0227567	0.93845	0.902798	IB
DACH1	PLA1A	0.102865	0.72639	0.0539394	0.85469	0.908069	IB
PER2	UBE2D4	-0.502829	0.0668548	-0.537153	0.0476188	0.91212	IB
ZNF133	AKAP7	0.526348	0.0531714	0.492537	0.0735697	0.914693	IB
ZNF699	NEDD4	0.512933	0.0607	0.542232	0.0451602	0.924126	IB
HOXA9	PDCD6IP	0.319113	0.266101	0.283279	0.326388	0.926351	IB
RXRB	PLA1A	0.0624505	0.832038	0.0271419	0.926616	0.933866	IB
HOXA9	DCTN4	-0.325298	0.256422	-0.295135	0.305651	0.937604	IB
ZNF277	NUB1	0.720336	0.0036627	0.735855	0.00269879	0.938243	IB
ETV5	UBE2D4	0.618621	0.0183513	0.597988	0.0238987	0.938762	IB
MSTN	PSMD11	0.00932452	0.974762	-0.021446	0.94199	0.942465	IB
DACH1	CYP3A4	0.382487	0.17711	0.404308	0.151622	0.951716	IB
ZNF699	PSME4	0.725961	0.00328636	0.7375	0.00260973	0.953543	IB
ZNF133	DCTN4	-0.221627	0.446368	-0.201514	0.489666	0.960616	IB
HOXB7	HOMER3	0.342852	0.230126	0.360525	0.205402	0.962274	IB
RFX1	MYLIP	-0.366686	0.197194	-0.383119	0.176334	0.964233	IB
LMO2	CYP3A4	0.182117	0.533196	0.167427	0.567246	0.971652	IB
PER2	MYLIP	-0.237816	0.412952	-0.223551	0.442329	0.971812	IB
HOXA9	STXBP3	0.458311	0.0993233	0.467605	0.0917913	0.977868	IB
ZNF184	NUB1	0.294277	0.307126	0.303526	0.291445	0.980997	IB
ZHX2	RNF19B	0.0350414	0.905336	0.0451632	0.878157	0.981031	IB
DEDD	NEDD4	-0.402103	0.154081	-0.409418	0.146025	0.983614	IB
ZNF277	MYLIP	0.121456	0.679156	0.114835	0.695863	0.987435	IB
RXRB	DCTN4	0.409053	0.146421	0.41332	0.141846	0.990391	IB
KCNIP2	CBFB	-0.395894	0.161144	-0.39279	0.164753	0.993122	IB
MSTN	NUB1	0.628005	0.0161791	0.62651	0.0165113	0.995389	IB
ZNF277	CYP3A4	0.476906	0.084661	0.475297	0.0858659	0.996106	IB
MSTN	MYLIP	0.185387	0.525741	0.183713	0.529552	0.996757	IB
MAX	RNF19B	0.525248	0.0537617	0.52535	0.0537071	0.999738	IB
