# Supplementary material for: Longissimus dorsi transcriptome analysis of purebred and crossbred Iberian pigs differing in muscle characteristics
Source: BMC Genomics. 2014 May 31;15:413. doi: 10.1186/1471-2164-15-413 (PMC4070551; doi:10.1186/1471-2164-15-413)
Supplement: Supplementary file 6 — Additional file 6: Regulatory factors employed for the RIF analysis. Annotated list of 310 regulatory factors with probes available in the filtered array and employed for the RIF analysis. The list includes sequence-specific DNA-binding transcription factors, other transcription factors and cofactors. Also MSTN is included,despite not being a TF, because of its known involvement in muscle growth regulation. Gene ontology and Genomatix annotation information is provided. (XLSX 469 KB) [file 12864_2013_6121_MOESM6_ESM.xlsx]

## Sheet: Regulatory factors
Gene symbol	Affymetrix probeset	Source	Gene product	Ensembl Gene ID
AEBP1	Ssc.16584.1.A1_at	Ravasi et al (2010) [107]	adipocyte enhancer binding protein 1 precursor; aortic carboxypeptidase-like protein; AE-binding protein 1 [Homo sapiens]. [Source:RefSeq;Acc:NM_001129]	ENSG00000106624
AFF4	Ssc.13568.1.A1_at	Vaquerizas et al (2009), Ravasi et al (2010) [106,107]	ALL1 fused gene from 5q31 [Homo sapiens]. [Source:RefSeq;Acc:NM_014423]	ENSG00000072364
AKNA	Ssc.12596.1.A1_at	Vaquerizas et al (2009) [106]	AT-hook transcription factor [Source:HGNC Symbol;Acc:24108]	ENSG00000106948
ARID1B	Ssc.5347.1.A1_at	Ravasi et al (2010) [107]	AT rich interactive domain 1B (SWI1-like) isoform 1; BRG1-binding protein ELD/OSA1; Eld (eyelid)/Osa protein [Homo sapiens]. [Source:RefSeq;Acc:NM_017519]	ENSG00000049618
ARID4A	Ssc.24407.1.S1_at	Ravasi et al (2010) [107]	Retinoblastoma-binding protein 1 (RBBP-1). [Source:Uniprot/SWISSPROT;Acc:P29374]	ENSG00000032219
ARID4B	Ssc.2575.2.S1_at	Ravasi et al (2010) [107]	Probable RNA-binding protein KIAA0117 (HAL845). [Source:Uniprot/SWISSPROT;Acc:P42696]	ENSG00000054267
ARID5B	Ssc.14353.1.A1_at	Vaquerizas et al (2009), Ravasi et al (2010) [106,107]	AT-rich interactive domain-containing protein 5B (ARID domain- containing protein 5B) (Mrf1-like) (Modulator recognition factor 2) (Mrf-2). [Source:Uniprot/SWISSPROT;Acc:Q14865]	ENSG00000150347
ARNTL	Ssc.25227.1.S1_at	Vaquerizas et al (2009), Ravasi et al (2010) [106,107]	Aryl hydrocarbon receptor nuclear translocator-like protein 1 (Brain and muscle ARNT-like 1) (Member of PAS protein 3) (Basic-helix-loop- helix-PAS orphan MOP3) (bHLH-PAS protein JAP3). [Source:Uniprot/SWISSPROT;Acc:O00327]	ENSG00000133794
ARX	Ssc.22770.1.A1_at	Vaquerizas et al (2009), Ravasi et al (2010) [106,107]	Homeobox protein ARX (Aristaless related homeobox). [Source:Uniprot/SWISSPROT;Acc:Q96QS3]	ENSG00000004848
ASH1L	Ssc.13713.1.A1_at	Vaquerizas et al (2009), Ravasi et al (2010) [106,107]	ash1 (absent, small, or homeotic)-like [Homo sapiens]. [Source:RefSeq;Acc:NM_018489]	ENSG00000116539
ASXL2	Ssc.12991.1.A1_at	Pérez-Montarelo et al (2012) [105]	additional sex combs like 2; polycomb group protein ASXH2 [Homo sapiens]. [Source:RefSeq;Acc:NM_018263]	ENSG00000143970
ATF1	Ssc.10762.1.A1_at	Vaquerizas et al (2009), Ravasi et al (2010) [106,107]	Cyclic-AMP-dependent transcription factor ATF-1 (Activating transcription factor 1) (TREB36 protein). [Source:Uniprot/SWISSPROT;Acc:P18846]	ENSG00000123268
ATF2	Ssc.8318.1.A1_at	Vaquerizas et al (2009), Ravasi et al (2010) [106,107]	Cyclic-AMP-dependent transcription factor ATF-2 (Activating transcription factor 2) (cAMP response element binding protein CRE- BP1) (HB16). [Source:Uniprot/SWISSPROT;Acc:P15336]	ENSG00000115966
ATF3	Ssc.16466.1.A1_at	Vaquerizas et al (2009), Ravasi et al (2010) [106,107]	Cyclic-AMP-dependent transcription factor ATF-3 (Activating transcription factor 3). [Source:Uniprot/SWISSPROT;Acc:P18847]	ENSG00000162772
ATF4	Ssc.11072.1.S1_at	Vaquerizas et al (2009), Ravasi et al (2010) [106,107]	Cyclic-AMP-dependent transcription factor ATF-4 (Activating transcription factor 4) (DNA-binding protein TAXREB67) (Cyclic AMP response element-binding protein 2) (CREB2). [Source:Uniprot/SWISSPROT;Acc:P18848]	ENSG00000128272
BAZ1A	Ssc.6274.1.A1_at	Ravasi et al (2010) [107]	Bromodomain adjacent to zinc finger domain protein 1A (ATP-utilizing chromatin assembly and remodeling factor 1) (hACF1) (ATP-dependent chromatin remodelling protein) (Williams syndrome transcription factor-related chromatin remodeling factor 180) (WCRF18	ENSG00000198604
BAZ2B	Ssc.25337.1.S1_at	Vaquerizas et al (2009), Ravasi et al (2010) [106,107]	Bromodomain adjacent to zinc finger domain 2B (hWALp4). [Source:Uniprot/SWISSPROT;Acc:Q9UIF8]	ENSG00000123636
BBX	Ssc.1026.1.S1_at	Vaquerizas et al (2009), Ravasi et al (2010) [106,107]	HMG-BOX transcription factor BBX; x 001 protein [Homo sapiens]. [Source:RefSeq;Acc:NM_020235]	ENSG00000114439
BCL6	Ssc.15518.1.A1_at	Vaquerizas et al (2009), Ravasi et al (2010) [106,107]	B-cell lymphoma 6 protein (BCL-6) (Zinc finger protein 51) (LAZ-3 protein) (BCL-5) (Zinc finger and BTB domain containing protein 27). [Source:Uniprot/SWISSPROT;Acc:P41182]	ENSG00000113916
BCLAF1	Ssc.10944.1.A1_at	Vaquerizas et al (2009), Ravasi et al (2010) [106,107]	Bcl-2-associated transcription factor 1 (Btf). [Source:Uniprot/SWISSPROT;Acc:Q9NYF8]	ENSG00000029363
BDP1	Ssc.24553.2.S1_a_at	Vaquerizas et al (2009), Ravasi et al (2010) [106,107]	transcription factor-like nuclear regulator; TATA box binding protein (TBP)-associated factor, RNA polymerase III, GTF3B subunit 1; putative transcription regulation nuclear protein; putative transcription factor-like nuclear regulator; B90 component [H	ENSG00000145734
BHLHB2	Ssc.8861.1.A1_at	Vaquerizas et al (2009), Ravasi et al (2010) [106,107]	Class B basic helix-loop-helix protein 2 (bHLHB2) (Differentially expressed in chondrocytes protein 1) (DEC1) (Enhancer-of-split and hairy-related protein 2) (SHARP-2) (Stimulated with retinoic acid 13). [Source:Uniprot/SWISSPROT;Acc:O14503]	ENSG00000134107
BRMS1L	Ssc.13929.1.S1_at	Pérez-Montarelo et al (2012) [105]	breast cancer metastasis-suppressor 1-like [Homo sapiens]. [Source:RefSeq;Acc:NM_032352]	ENSG00000100916
BTAF1	Ssc.2418.1.A1_at	Ravasi et al (2010) [107]	TBP-associated factor 172 (TAF-172) (TAF(II)170). [Source:Uniprot/SWISSPROT;Acc:O14981]	ENSG00000095564
C16orf80	Ssc.7554.2.S1_at	Pérez-Montarelo et al (2012) [105]	transcription factor IIB [Homo sapiens]. [Source:RefSeq;Acc:NM_013242]	ENSG00000070761
CBFB	Ssc.29108.1.S1_at	Vaquerizas et al (2009), Ravasi et al (2010) [106,107]	Core-binding factor, beta subunit (CBF-beta) (Polyomavirus enhancer binding protein 2 beta subunit) (PEBP2-beta) (PEA2-beta) (SL3-3 enhancer factor 1 beta subunit) (SL3/AKV core-binding factor beta subunit). [Source:Uniprot/SWISSPROT;Acc:Q13951]	ENSG00000067955
CBX3	Ssc.6875.1.A1_at	Ravasi et al (2010) [107]	Chromobox protein homolog 3 (Heterochromatin protein 1 homolog gamma) (HP1 gamma) (Modifier 2 protein) (HECH). [Source:Uniprot/SWISSPROT;Acc:Q13185]	ENSG00000122565
CBX6	Ssc.21848.1.S1_at	Ravasi et al (2010) [107]	Chromobox protein homolog 6. [Source:Uniprot/SWISSPROT;Acc:O95503]	ENSG00000100261
CCDC59	Ssc.1855.1.A1_at	Pérez-Montarelo et al (2012) [105]	coiled-coil domain containing 59 [Source:HGNC Symbol;Acc:25005]	ENSG00000133773
CCNT2	Ssc.14409.1.A1_at	Pérez-Montarelo et al (2012) [105]	cyclin T2 [Source:HGNC Symbol;Acc:1600]	ENSG00000082258
CCRN4L	Ssc.9136.1.S1_at	Ravasi et al (2010) [107]	Nocturnin (CCR4 protein homolog). [Source:Uniprot/SWISSPROT;Acc:Q9UK39]	ENSG00000151014
CDCA7	Ssc.29855.1.A1_at	Pérez-Montarelo et al (2012) [105]	cell division cycle associated protein 7 isoform 2; c-Myc target JPO1 [Homo sapiens]. [Source:RefSeq;Acc:NM_145810]	ENSG00000144354
CDK8	Ssc.7933.1.A1_at	Pérez-Montarelo et al (2012) [105]	cyclin-dependent kinase 8 [Source:HGNC Symbol;Acc:1779]	ENSG00000132964
CEBPD	Ssc.10025.3.S1_at	Ravasi et al (2010) [107]	CCAAT/enhancer binding protein delta (C/EBP delta) (Nuclear factor NF- IL6-beta) (NF-IL6-beta). [Source:Uniprot/SWISSPROT;Acc:P49716]	ENSG00000221869
CEBPZ	Ssc.4153.1.A1_at	Vaquerizas et al (2009), Ravasi et al (2010) [106,107]	CCAAT/enhancer binding protein zeta (CCAAT-box-binding transcription factor) (CCAAT-binding factor) (CBF). [Source:Uniprot/SWISSPROT;Acc:Q03701]	ENSG00000115816
CHD1	Ssc.27324.1.A1_at	Vaquerizas et al (2009), Ravasi et al (2010) [106,107]	Chromodomain-helicase-DNA-binding protein 1 (CHD-1). [Source:Uniprot/SWISSPROT;Acc:O14646]	ENSG00000153922
CHD9	Ssc.13364.1.A1_at	Vaquerizas et al (2009) [106]	chromodomain helicase DNA binding protein 9; 1810014J18Rik; proteinx0008 [Homo sapiens]. [Source:RefSeq;Acc:NM_025134]	ENSG00000177200
CITED2	Ssc.9718.1.A1_at	Ravasi et al (2010) [107]	Cbp/p300-interacting transactivator 2 (MSG-related protein 1) (MRG1 protein) (P35srj). [Source:Uniprot/SWISSPROT;Acc:Q99967]	ENSG00000164442
CLOCK	Ssc.3619.1.S1_at	Vaquerizas et al (2009), Ravasi et al (2010) [106,107]	Circadian locomoter output cycles kaput protein (hCLOCK). [Source:Uniprot/SWISSPROT;Acc:O15516]	ENSG00000134852
CNOT6	Ssc.31040.1.A1_at	Ravasi et al (2010) [107]	Carbon catabolite repressor protein 4 homolog (EC 3.1.-.-) (Cytoplasmic deadenylase) (CCR4 carbon catabolite repression 4-like) (Nocturnin homolog). [Source:Uniprot/SWISSPROT;Acc:Q9ULM6]	ENSG00000113300
COPS2	Ssc.13757.1.S1_at	Vaquerizas et al (2009), Ravasi et al (2010) [106,107]	COP9 signalosome complex subunit 2 (Signalosome subunit 2) (SGN2) (Thyroid receptor interacting protein 15) (TRIP15). [Source:Uniprot/SWISSPROT;Acc:P61201]	ENSG00000166200
CREB5	Ssc.27120.1.A1_at	Vaquerizas et al (2009), Ravasi et al (2010) [106,107]	cAMP response element binding protein 5 (CRE-BPa). [Source:Uniprot/SWISSPROT;Acc:Q02930]	ENSG00000146592
CREBL2	Ssc.13134.1.A1_at	Vaquerizas et al (2009), Ravasi et al (2010) [106,107]	cAMP responsive element binding protein-like 2 [Homo sapiens]. [Source:RefSeq;Acc:NM_001310]	ENSG00000111269
CREG1	Ssc.1078.2.A1_at	Ravasi et al (2010) [107]	cellular repressor of E1A-stimulated genes [Homo sapiens]. [Source:RefSeq;Acc:NM_003851]	ENSG00000143162
CREM	Ssc.2841.1.S1_at	Vaquerizas et al (2009), Ravasi et al (2010) [106,107]	cAMP responsive element modulator. [Source:Uniprot/SWISSPROT;Acc:Q03060]	ENSG00000095794
CRY1	Ssc.2033.1.S1_at	Ravasi et al (2010) [107]	cryptochrome 1 (photolyase-like) [Homo sapiens]. [Source:RefSeq;Acc:NM_004075]	ENSG00000008405
CSNK2B	Ssc.395.1.A1_at	Pérez-Montarelo et al (2012) [105]	Casein kinase II beta chain (CK II) (Phosvitin) (G5a). [Source:Uniprot/SWISSPROT;Acc:P13862]	ENSG00000111968
CTDSP1	Ssc.3465.1.A1_at	Pérez-Montarelo et al (2012) [105]	Carboxy-terminal domain RNA polymerase II polypeptide A small phosphatase 1 (EC 3.1.3.16) (Nuclear LIM interactor-interacting factor 3) (NLI-interacting factor 3) (NLI-IF). [Source:Uniprot/SWISSPROT;Acc:Q9GZU7]	ENSG00000144579
DACH1	Ssc.30799.1.A1_at	Vaquerizas et al (2009), Ravasi et al (2010) [106,107]	Dachshund homolog 1 (Dach1). [Source:Uniprot/SWISSPROT;Acc:Q9UI36]	ENSG00000165659
DBP	Ssc.5837.1.S1_at	Vaquerizas et al (2009), Ravasi et al (2010) [106,107]	D-site-binding protein (Albumin D box-binding protein) (TAXREB302). [Source:Uniprot/SWISSPROT;Acc:Q10586]	ENSG00000105516
DDIT3	Ssc.16605.1.S1_at	Vaquerizas et al (2009), Ravasi et al (2010) [106,107]	Growth arrest and DNA-damage-inducible protein GADD153 (DNA-damage inducible transcript 3) (DDIT3) (C/EBP-homologous protein) (CHOP). [Source:Uniprot/SWISSPROT;Acc:P35638]	ENSG00000175197
DDX17	Ssc.10996.1.A1_at	Pérez-Montarelo et al (2012) [105]	Probable RNA-dependent helicase p72 (DEAD-box protein p72) (DEAD-box protein 17). [Source:Uniprot/SWISSPROT;Acc:Q92841]	ENSG00000100201
DDX21	Ssc.20522.1.S1_at	Pérez-Montarelo et al (2012) [105]	Nucleolar RNA helicase II (Nucleolar RNA helicase Gu) (RH II/Gu) (DEAD-box protein 21). [Source:Uniprot/SWISSPROT;Acc:Q9NR30]	ENSG00000165732
DDX5	Ssc.16644.1.A1_at	Ravasi et al (2010) [107]	Probable RNA-dependent helicase p68 (DEAD-box protein p68) (DEAD-box protein 5). [Source:Uniprot/SWISSPROT;Acc:P17844]	ENSG00000108654
DEAF1	Ssc.18350.1.S1_at	Vaquerizas et al (2009), Ravasi et al (2010) [106,107]	Deformed epidermal autoregulatory factor 1 homolog (Nuclear DEAF-1 related transcriptional regulator) (NUDR) (Suppressin) (Zinc finger MYND domain containing protein 5). [Source:Uniprot/SWISSPROT;Acc:O75398]	ENSG00000177030
DEDD	Ssc.3062.1.S1_at	Ravasi et al (2010) [107]	Death effector domain-containing protein (Death effector domain- containing testicular molecule) (DEDPro1) (FLDED-1) (KE05). [Source:Uniprot/SWISSPROT;Acc:O75618]	ENSG00000158796
DEK	Ssc.8014.1.S1_at	Vaquerizas et al (2009), Ravasi et al (2010) [106,107]	DEK protein. [Source:Uniprot/SWISSPROT;Acc:P35659]	ENSG00000124795
DMAP1	Ssc.18169.1.A1_at	Vaquerizas et al (2009), Ravasi et al (2010) [106,107]	DNA methyltransferase 1-associated protein 1 (DNMT1-associated protein 1) (DNMAP1). [Source:Uniprot/SWISSPROT;Acc:Q9NPF5]	ENSG00000178028
DMTF1	Ssc.6631.2.A1_at	Vaquerizas et al (2009), Ravasi et al (2010) [106,107]	cyclin D binding myb-like transcription factor 1; cyclin D-binding Myb-like protein [Homo sapiens]. [Source:RefSeq;Acc:NM_021145]	ENSG00000135164
DPF2	Ssc.16838.2.S1_at	Vaquerizas et al (2009), Ravasi et al (2010) [106,107]	Zinc-finger protein ubi-d4 (Requiem) (Apoptosis response zinc finger protein) (D4, zinc and double PHD fingers family 2). [Source:Uniprot/SWISSPROT;Acc:Q92785]	ENSG00000133884
DR1	Ssc.5433.2.A1_at	Vaquerizas et al (2009), Ravasi et al (2010) [106,107]	TATA-binding protein-associated phosphoprotein (Down-regulator of transcription 1) (DR1 protein). [Source:Uniprot/SWISSPROT;Acc:Q01658]	ENSG00000117505
DRAP1	Ssc.19168.1.S1_at	Vaquerizas et al (2009), Ravasi et al (2010) [106,107]	DR1-associated protein 1; negative cofactor 2 alpha; DR1-associated corepressor [Homo sapiens]. [Source:RefSeq;Acc:NM_006442]	ENSG00000175550
DRGX	Ssc.16652.1.S1_at	Vaquerizas et al (2009) [106]	dorsal root ganglia homeobox [Source:HGNC Symbol;Acc:21536]	ENSG00000165606
E2F1	Ssc.1859.1.S1_at	Vaquerizas et al (2009), Ravasi et al (2010) [106,107]	Transcription factor E2F1 (E2F-1) (Retinoblastoma binding protein 3) (RBBP-3) (PRB-binding protein E2F-1) (PBR3) (Retinoblastoma-associated protein 1) (RBAP-1). [Source:Uniprot/SWISSPROT;Acc:Q01094]	ENSG00000101412
E2F3	Ssc.19225.1.S1_at	Vaquerizas et al (2009), Ravasi et al (2010) [106,107]	Transcription factor E2F3 (E2F-3). [Source:Uniprot/SWISSPROT;Acc:O00716]	ENSG00000112242
E2F5	Ssc.5914.1.S1_at	Vaquerizas et al (2009), Ravasi et al (2010) [106,107]	Transcription factor E2F5 (E2F-5). [Source:Uniprot/SWISSPROT;Acc:Q15329]	ENSG00000133740
E2F8	Ssc.7517.1.A1_at	Vaquerizas et al (2009), Ravasi et al (2010) [106,107]	E2F transcription factor 8 [Source:HGNC Symbol;Acc:24727]	ENSG00000129173
EBF3	Ssc.1185.1.S1_at	Vaquerizas et al (2009), Ravasi et al (2010) [106,107]	Transcription factor COE3 (Early B-cell factor 3) (EBF-3) (Olf-1/EBF- like 2) (OE-2) (O/E-2). [Source:Uniprot/SWISSPROT;Acc:Q9H4W6]	ENSG00000108001
EGR1	Ssc.19629.1.A1_at	Vaquerizas et al (2009), Ravasi et al (2010) [106,107]	Early growth response protein 1 (EGR-1) (Krox-24 protein) (ZIF268) (Nerve growth factor-induced protein A) (NGFI-A) (Transcription factor ETR103) (Zinc finger protein 225) (AT225). [Source:Uniprot/SWISSPROT;Acc:P18146]	ENSG00000120738
ELF2	Ssc.29714.1.A1_at	Vaquerizas et al (2009), Ravasi et al (2010) [106,107]	E74-like factor 2 (ets domain transcription factor) isoform 2; new Ets-related factor [Homo sapiens]. [Source:RefSeq;Acc:NM_006874]	ENSG00000109381
ELK1	Ssc.28672.1.S1_at	Vaquerizas et al (2009), Ravasi et al (2010) [106,107]	ETS-domain protein Elk-1. [Source:Uniprot/SWISSPROT;Acc:P19419]	ENSG00000126767
ELK3	Ssc.4212.1.A1_at	Vaquerizas et al (2009), Ravasi et al (2010) [106,107]	ETS-domain protein Elk-3 (ETS-related protein NET) (ETS-related protein ERP) (SRF accessory protein 2) (SAP-2). [Source:Uniprot/SWISSPROT;Acc:P41970]	ENSG00000111145
ELL2	Ssc.26269.1.S1_at	Ravasi et al (2010) [107]	elongation factor, RNA polymerase II, 2 [Source:HGNC Symbol;Acc:17064]	ENSG00000118985
ERG	Ssc.9771.1.A1_at	Vaquerizas et al (2009), Ravasi et al (2010) [106,107]	Transcriptional regulator ERG (Transforming protein ERG). [Source:Uniprot/SWISSPROT;Acc:P11308]	ENSG00000157554
ESF1	Ssc.24145.1.S1_at	Pérez-Montarelo et al (2012) [105]	ESF1, nucleolar pre-rRNA processing protein, homolog (S. cerevisiae) [Source:HGNC Symbol;Acc:15898]	ENSG00000089048
ESRRG	Ssc.28547.1.S1_at	Vaquerizas et al (2009), Ravasi et al (2010) [106,107]	estrogen-related receptor gamma isoform 2 [Homo sapiens]. [Source:RefSeq;Acc:NM_206594]	ENSG00000196482
ETS2	Ssc.6163.1.A1_at	Vaquerizas et al (2009), Ravasi et al (2010) [106,107]	C-ets-2 protein. [Source:Uniprot/SWISSPROT;Acc:P15036]	ENSG00000157557
ETV1	Ssc.10686.1.S1_at	Vaquerizas et al (2009), Ravasi et al (2010) [106,107]	Ets translocation variant 1 (ER81 protein). [Source:Uniprot/SWISSPROT;Acc:P50549]	ENSG00000006468
ETV2	Ssc.24802.1.A1_at	Vaquerizas et al (2009), Ravasi et al (2010) [106,107]	Ets translocation variant 2 (Ets-related protein 71). [Source:Uniprot/SWISSPROT;Acc:O00321]	ENSG00000105672
ETV5	Ssc.22031.2.A1_at	Vaquerizas et al (2009), Ravasi et al (2010) [106,107]	Ets-related protein ERM (ETS translocation variant 5). [Source:Uniprot/SWISSPROT;Acc:P41161]	ENSG00000171656
EVI1	Ssc.22750.1.S1_at	Vaquerizas et al (2009), Ravasi et al (2010) [106,107]	Ecotropic virus integration 1 site protein. [Source:Uniprot/SWISSPROT;Acc:Q03112]	ENSG00000085276
EYA2	Ssc.14573.1.S1_at	Ravasi et al (2010) [107]	Eyes absent homolog 2 (EC 3.1.3.48). [Source:Uniprot/SWISSPROT;Acc:O00167]	ENSG00000064655
FBXO11	Ssc.7060.2.S1_at	Pérez-Montarelo et al (2012) [105]	F-box only protein 11 (Vitiligo-associated protein VIT-1). [Source:Uniprot/SWISSPROT;Acc:Q86XK2]	ENSG00000138081
FHL3	Ssc.3931.1.S1_at	Pérez-Montarelo et al (2012) [105]	Skeletal muscle LIM-protein 2 (SLIM 2) (Four and a half LIM domains protein 3) (FHL-3). [Source:Uniprot/SWISSPROT;Acc:Q13643]	ENSG00000183386
FOS	Ssc.1555.1.A1_at	Vaquerizas et al (2009), Ravasi et al (2010) [106,107]	Proto-oncogene protein c-fos (Cellular oncogene fos) (G0/G1 switch regulatory protein 7). [Source:Uniprot/SWISSPROT;Acc:P01100]	ENSG00000170345
FOSB	Ssc.9062.1.A1_at	Vaquerizas et al (2009), Ravasi et al (2010) [106,107]	Protein fosB (G0/G1 switch regulatory protein 3). [Source:Uniprot/SWISSPROT;Acc:P53539]	ENSG00000125740
FOSL2	Ssc.15224.1.S1_at	Vaquerizas et al (2009), Ravasi et al (2010) [106,107]	Fos-related antigen 2. [Source:Uniprot/SWISSPROT;Acc:P15408]	ENSG00000075426
FOXC2	Ssc.19569.1.S1_at	Vaquerizas et al (2009), Ravasi et al (2010) [106,107]	Forkhead box protein C2 (Forkhead-related protein FKHL14) (Mesenchyme fork head protein 1) (MFH-1 protein) (Transcription factor FKH-14). [Source:Uniprot/SWISSPROT;Acc:Q99958]	ENSG00000176692
FUBP1	Ssc.4376.1.S1_at	Ravasi et al (2010) [107]	Far upstream element binding protein 1 (FUSE binding protein 1) (FBP) (DNA helicase V) (HDH V). [Source:Uniprot/SWISSPROT;Acc:Q96AE4]	ENSG00000162613
GABPA	Ssc.7497.1.A1_at	Vaquerizas et al (2009), Ravasi et al (2010) [106,107]	GA binding protein alpha chain (GABP-alpha subunit) (Transcription factor E4TF1-60) (Nuclear respiratory factor-2 subunit alpha). [Source:Uniprot/SWISSPROT;Acc:Q06546]	ENSG00000154727
GABPB2	Ssc.6469.1.A1_at	Ravasi et al (2010) [107]	GA binding protein beta chain (GABP-beta-2 subunit) (GABP-2) (GABP- beta-1 subunit) (GABPB-1) (Transcription factor E4TF1-53) (Transcription factor E4TF1-47) (Nuclear respiratory factor-2). [Source:Uniprot/SWISSPROT;Acc:Q06547]	ENSG00000104064
GATA3	Ssc.27964.2.S1_at	Vaquerizas et al (2009), Ravasi et al (2010) [106,107]	Trans-acting T-cell specific transcription factor GATA-3. [Source:Uniprot/SWISSPROT;Acc:P23771]	ENSG00000107485
GATAD2A	Ssc.19271.1.S1_at	Vaquerizas et al (2009), Ravasi et al (2010) [106,107]	Transcriptional repressor p66 alpha (Hp66alpha). [Source:Uniprot/SWISSPROT;Acc:Q86YP4]	ENSG00000167491
GLI3	Ssc.9998.1.A1_at	Vaquerizas et al (2009), Ravasi et al (2010) [106,107]	Zinc finger protein GLI3. [Source:Uniprot/SWISSPROT;Acc:P10071]	ENSG00000106571
GMNN	Ssc.8064.1.A1_at	Pérez-Montarelo et al (2012) [105]	Geminin. [Source:Uniprot/SWISSPROT;Acc:O75496]	ENSG00000112312
GRHL3	Ssc.30288.1.A1_at	Vaquerizas et al (2009) [106]	sister-of-mammalian grainyhead protein isoform 1; transcription factor hSOM1; sister-of-mammalian grainyhead [Homo sapiens]. [Source:RefSeq;Acc:NM_021180]	ENSG00000158055
GTF2H1	Ssc.4839.1.A1_at	Ravasi et al (2010) [107]	TFIIH basal transcription factor complex p62 subunit (Basic transcription factor 62 kDa subunit) (BTF2-p62) (General transcription factor IIH polypeptide 1). [Source:Uniprot/SWISSPROT;Acc:P32780]	ENSG00000110768
GTF2H3	Ssc.8825.1.A1_at	Ravasi et al (2010) [107]	general transcription factor IIH, polypeptide 3, 34kDa [Source:HGNC Symbol;Acc:4657]	ENSG00000111358
HBP1	Ssc.6645.1.S1_at	Vaquerizas et al (2009), Ravasi et al (2010) [106,107]	HMG-box transcription factor 1; HMG-box containing protein 1 [Homo sapiens]. [Source:RefSeq;Acc:NM_012257]	ENSG00000105856
HDAC1	Ssc.3355.1.S1_at	Ravasi et al (2010) [107]	Histone deacetylase 1 (HD1). [Source:Uniprot/SWISSPROT;Acc:Q13547]	ENSG00000116478
HELLS	Ssc.7910.1.A1_at	Pérez-Montarelo et al (2012) [105]	helicase, lymphoid-specific; SWI/SNF2-related, matrix-associated, actin-dependent regulator of chromatin, subfamily A, member 6; proliferation-associated SNF2-like protein [Homo sapiens]. [Source:RefSeq;Acc:NM_018063]	ENSG00000119969
HEY1	Ssc.15661.1.S1_at	Vaquerizas et al (2009), Ravasi et al (2010) [106,107]	Hairy/enhancer-of-split related with YRPW motif 1 (Hairy and enhancer of split related-1) (HESR-1) (Cardiovascular helix-loop-helix factor 2) (HES-related repressor protein 2 HERP2). [Source:Uniprot/SWISSPROT;Acc:Q9Y5J3]	ENSG00000164683
HIF1A	Ssc.5542.1.A1_at	Vaquerizas et al (2009), Ravasi et al (2010) [106,107]	Hypoxia-inducible factor 1 alpha (HIF-1 alpha) (HIF1 alpha) (ARNT interacting protein) (Member of PAS protein 1) (MOP1). [Source:Uniprot/SWISSPROT;Acc:Q16665]	ENSG00000100644
HLF	Ssc.10664.1.S1_at	Vaquerizas et al (2009), Ravasi et al (2010) [106,107]	Hepatic leukemia factor. [Source:Uniprot/SWISSPROT;Acc:Q16534]	ENSG00000108924
HMG20B	Ssc.5678.1.A1_at	Vaquerizas et al (2009), Ravasi et al (2010) [106,107]	high-mobility group 20B; SWI/SNF-related matrix-associated actin-dependent regulator of chromatin subfamily E, member 1-related; Sox-like transcriptional factor [Homo sapiens]. [Source:RefSeq;Acc:NM_006339]	ENSG00000064961
HMGA1	Ssc.1289.1.S1_at	Vaquerizas et al (2009), Ravasi et al (2010) [106,107]	High mobility group protein HMG-I/HMG-Y (HMG-I(Y)) (High mobility group AT-hook 1). [Source:Uniprot/SWISSPROT;Acc:P17096]	ENSG00000137309
HMGB1	Ssc.11100.1.S1_at	Vaquerizas et al (2009) [106]	High mobility group protein 1 (HMG-1). [Source:Uniprot/SWISSPROT;Acc:P09429]	ENSG00000189403
HMGB2	Ssc.226.1.S1_at	Vaquerizas et al (2009), Ravasi et al (2010) [106,107]	High mobility group protein 2 (HMG-2). [Source:Uniprot/SWISSPROT;Acc:P26583]	ENSG00000164104
HOXA10	Ssc.27606.1.S1_at	Vaquerizas et al (2009), Ravasi et al (2010) [106,107]	Homeobox protein Hox-A10 (Hox-1H) (Hox-1.8) (PL). [Source:Uniprot/SWISSPROT;Acc:P31260]	ENSG00000153807
HOXA3	Ssc.25144.1.S1_at	Vaquerizas et al (2009), Ravasi et al (2010) [106,107]	Homeobox protein Hox-A3 (Hox-1E). [Source:Uniprot/SWISSPROT;Acc:O43365]	ENSG00000105997
HOXA7	Ssc.13853.1.A1_at	Vaquerizas et al (2009), Ravasi et al (2010) [106,107]	Homeobox protein Hox-A7 (Hox-1A) (Hox 1.1). [Source:Uniprot/SWISSPROT;Acc:P31268]	ENSG00000122592
HOXA9	Ssc.26748.1.A1_at	Vaquerizas et al (2009), Ravasi et al (2010) [106,107]	Homeobox protein Hox-A9 (Hox-1G). [Source:Uniprot/SWISSPROT;Acc:P31269]	ENSG00000078399
HOXB7	Ssc.22336.2.A1_at	Vaquerizas et al (2009), Ravasi et al (2010) [106,107]	Homeobox protein Hox-B7 (Hox-2C) (HHO.C1). [Source:Uniprot/SWISSPROT;Acc:P09629]	ENSG00000120087
HOXD8	Ssc.3450.1.S1_at	Vaquerizas et al (2009), Ravasi et al (2010) [106,107]	Homeobox protein Hox-D8 (Hox-4E) (Hox-5.4). [Source:Uniprot/SWISSPROT;Acc:P13378]	ENSG00000175879
HR	Ssc.5123.1.A1_at	Ravasi et al (2010) [107]	Hairless protein. [Source:Uniprot/SWISSPROT;Acc:O43593]	ENSG00000168453
HSBP1	Ssc.3126.1.A1_at	Ravasi et al (2010) [107]	Heat shock factor binding protein 1. [Source:Uniprot/SWISSPROT;Acc:O75506]	ENSG00000166530
HSF1	Ssc.5439.1.S1_at	Vaquerizas et al (2009), Ravasi et al (2010) [106,107]	Heat shock factor protein 1 (HSF 1) (Heat shock transcription factor 1) (HSTF 1). [Source:Uniprot/SWISSPROT;Acc:Q00613]	ENSG00000185122
HSF2	Ssc.6803.1.A1_at	Vaquerizas et al (2009), Ravasi et al (2010) [106,107]	Heat shock factor protein 2 (HSF 2) (Heat shock transcription factor 2) (HSTF 2). [Source:Uniprot/SWISSPROT;Acc:Q03933]	ENSG00000025156
HTATIP2	Ssc.4271.1.S1_at	Ravasi et al (2010) [107]	HIV-1 Tat interactive protein 2, 30kDa; Tat-interacting protein (30kD); HIV-1 Tat interactive protein 2, 30 kDa; HIV-1 Tat interactive protein 2, 30 kD [Homo sapiens]. [Source:RefSeq;Acc:NM_006410]	ENSG00000109854
ID2	Ssc.11694.1.S1_at	Vaquerizas et al (2009), Ravasi et al (2010) [106,107]	DNA-binding protein inhibitor ID-2. [Source:Uniprot/SWISSPROT;Acc:Q02363]	ENSG00000115738
ING2	Ssc.7913.1.S1_at	Ravasi et al (2010) [107]	inhibitor of growth family, member 1-like; inhibitor of growth 1-like [Homo sapiens]. [Source:RefSeq;Acc:NM_001564]	ENSG00000168556
ING3	Ssc.26415.1.A1_at	Ravasi et al (2010) [107]	inhibitor of growth family, member 3 isoform 1 [Homo sapiens]. [Source:RefSeq;Acc:NM_019071]	ENSG00000071243
IRF1	Ssc.19494.1.S1_at	Vaquerizas et al (2009), Ravasi et al (2010) [106,107]	Interferon regulatory factor 1 (IRF-1). [Source:Uniprot/SWISSPROT;Acc:P10914]	ENSG00000125347
IRF2	Ssc.19537.1.S1_at	Vaquerizas et al (2009), Ravasi et al (2010) [106,107]	Interferon regulatory factor 2 (IRF-2). [Source:Uniprot/SWISSPROT;Acc:P14316]	ENSG00000168310
IRX3	Ssc.9298.1.A1_at	Vaquerizas et al (2009), Ravasi et al (2010) [106,107]	Iroquois-class homeodomain protein IRX-3 (Iroquois homeobox protein 3) (Homeodomain protein IRXB1). [Source:Uniprot/SWISSPROT;Acc:P78415]	ENSG00000177508
ITGB3BP	Ssc.1336.1.A1_at	Pérez-Montarelo et al (2012) [105]	Nuclear receptor-interacting factor 3 (Integrin beta-3 binding protein) (Beta3-endonexin). [Source:Uniprot/SWISSPROT;Acc:Q13352]	ENSG00000142856
JAZF1	Ssc.11903.1.A1_at	Vaquerizas et al (2009) [106]	Juxtaposed with another zinc finger protein 1 (TAK1-interacting protein 27). [Source:Uniprot/SWISSPROT;Acc:Q86VZ6]	ENSG00000153814
JMJD1C	Ssc.4677.1.A1_at	Ravasi et al (2010) [107]	Jumonji domain containing protein 1C (Thyroid receptor interacting protein 8) (TRIP-8) (Fragment). [Source:Uniprot/SWISSPROT;Acc:Q15652]	ENSG00000171988
JUN	Ssc.9075.1.A1_at	Vaquerizas et al (2009), Ravasi et al (2010) [106,107]	jun proto-oncogene [Source:HGNC Symbol;Acc:6204]	ENSG00000177606
KCNIP2	Ssc.23333.1.S1_at	Pérez-Montarelo et al (2012) [105]	Kv channel interacting protein 2 isoform 1; A-type potassium channel modulatory protein 2; cardiac voltage gated potassium channel modulatory subunit; Kv channel-interacting protein 2 [Homo sapiens]. [Source:RefSeq;Acc:NM_014591]	ENSG00000120049
KLF10	Ssc.17289.1.A1_at	Vaquerizas et al (2009), Ravasi et al (2010) [106,107]	Transforming growth factor-beta-inducible early growth response protein 1 (TGFB-inducible early growth response protein 1) (TIEG-1) (Krueppel-like factor 10). [Source:Uniprot/SWISSPROT;Acc:Q13118]	ENSG00000155090
KLF11	Ssc.27622.1.S1_at	Vaquerizas et al (2009), Ravasi et al (2010) [106,107]	Transforming growth factor-beta-inducible early growth response protein 2 (TGFB-inducible early growth response protein 2) (TIEG-2) (Krueppel-like factor 11). [Source:Uniprot/SWISSPROT;Acc:O14901]	ENSG00000172059
KLF15	Ssc.26463.1.S1_at	Vaquerizas et al (2009), Ravasi et al (2010) [106,107]	Krueppel-like factor 15 (Kidney-enriched kruppel-like factor). [Source:Uniprot/SWISSPROT;Acc:Q9UIH9]	ENSG00000163884
KLF4	Ssc.9984.1.A1_at	Vaquerizas et al (2009), Ravasi et al (2010) [106,107]	Kruppel-like factor 4 (Epithelial zinc-finger protein EZF) (Gut- enriched Krueppel-like factor). [Source:Uniprot/SWISSPROT;Acc:O43474]	ENSG00000136826
KLF5	Ssc.13992.1.A1_at	Vaquerizas et al (2009), Ravasi et al (2010) [106,107]	Krueppel-like factor 5 (Intestinal-enriched krueppel-like factor) (Colon krueppel-like factor) (Transcription factor BTEB2) (Basic transcription element binding protein 2) (BTE-binding protein 2) (GC box binding protein 2). [Source:Uniprot/SWISSPROT;Acc:Q	ENSG00000102554
KLF9	Ssc.16664.1.A1_at	Vaquerizas et al (2009), Ravasi et al (2010) [106,107]	Transcription factor BTEB1 (Basic transcription element binding protein 1) (BTE-binding protein 1) (GC box binding protein 1) (Krueppel-like factor 9). [Source:Uniprot/SWISSPROT;Acc:Q13886]	ENSG00000119138
L3MBTL3	Ssc.30643.1.A1_at	Ravasi et al (2010) [107]	l(3)mbt-like 3 isoform b [Source:RefSeq_peptide;Acc:NP_001007103]	ENSG00000198945
LASS3	Ssc.26147.1.S1_at	Vaquerizas et al (2009), Ravasi et al (2010) [106,107]	LAG1 longevity assurance homolog 3. [Source:Uniprot/SWISSPROT;Acc:Q8IU89]	ENSG00000154227
LCORL	Ssc.26977.1.S1_at	Vaquerizas et al (2009) [106]	transcription factor MLR1 [Homo sapiens]. [Source:RefSeq;Acc:NM_153686]	ENSG00000178177
LHX6	Ssc.2001.1.A1_at	Vaquerizas et al (2009), Ravasi et al (2010) [106,107]	LIM/homeobox protein Lhx6.1 (Lhx6). [Source:Uniprot/SWISSPROT;Acc:Q9UPM6]	ENSG00000106852
LMO2	Ssc.12966.1.S1_at	Ravasi et al (2010) [107]	Rhombotin-2 (Cysteine-rich protein TTG-2) (T-cell translocation protein 2) (LIM-only protein 2). [Source:Uniprot/SWISSPROT;Acc:P25791]	ENSG00000135363
LZTFL1	Ssc.9371.1.A1_at	Pérez-Montarelo et al (2012) [105]	leucine zipper transcription factor-like 1 [Homo sapiens]. [Source:RefSeq;Acc:NM_020347]	ENSG00000163818
MAFF	Ssc.14224.1.A1_at	Vaquerizas et al (2009), Ravasi et al (2010) [106,107]	Transcription factor MafF (V-maf musculoaponeurotic fibrosarcoma oncogene homolog F) (U-Maf). [Source:Uniprot/SWISSPROT;Acc:Q9ULX9]	ENSG00000185022
MAX	Ssc.19313.1.A1_at	Vaquerizas et al (2009), Ravasi et al (2010) [106,107]	Max protein. [Source:Uniprot/SWISSPROT;Acc:P61244]	ENSG00000125952
MAZ	Ssc.12113.2.S1_at	Vaquerizas et al (2009), Ravasi et al (2010) [106,107]	Myc-associated zinc finger protein (MAZI) (Purine-binding transcription factor) (Pur-1) (ZF87) (ZIF87). [Source:Uniprot/SWISSPROT;Acc:P56270]	ENSG00000103495
MED11	Ssc.18018.1.S1_at	Pérez-Montarelo et al (2012) [105]	similar to HSPC296 [Homo sapiens]. [Source:RefSeq;Acc:NM_001001683]	ENSG00000161920
MED4	Ssc.17359.1.S1_at	Ravasi et al (2010) [107]	Vitamin D3 receptor-interacting protein complex 36 kDa component (DRIP36) (Activator-recruited cofactor 36 kDa component) (ARC36) (TRAP/SMCC/PC2 subunit p36 subunit) (HSPC126). [Source:Uniprot/SWISSPROT;Acc:Q9NPJ6]	ENSG00000136146
MEF2A	Ssc.12654.1.A1_at	Vaquerizas et al (2009), Ravasi et al (2010) [106,107]	Myocyte-specific enhancer factor 2A (Serum response factor-like protein 1). [Source:Uniprot/SWISSPROT;Acc:Q02078]	ENSG00000068305
MEOX1	Ssc.7203.1.S1_at	Vaquerizas et al (2009), Ravasi et al (2010) [106,107]	Homeobox protein MOX-1 (Mesenchyme homeobox 1). [Source:Uniprot/SWISSPROT;Acc:P50221]	ENSG00000005102
MGA	Ssc.30960.1.S1_at	Vaquerizas et al (2009) [106]	MAX gene associated (MGA), mRNA [Source:RefSeq_dna;Acc:XM_031689]	ENSG00000103555
MIXL1	Ssc.11363.1.S1_at	Vaquerizas et al (2009), Ravasi et al (2010) [106,107]	Mix-like homeobox protein 1; Mix1 homeobox (Xenopus laevis)-like 1 [Homo sapiens]. [Source:RefSeq;Acc:NM_031944]	ENSG00000185155
MKL1	Ssc.9382.1.A1_at	Ravasi et al (2010) [107]	Myocardin-related transcription factor A (MRTF-A) (Megakaryoblastic leukemia 1 protein) (Megacaryocytic acute leukemia protein). [Source:Uniprot/SWISSPROT;Acc:Q969V6]	ENSG00000196588
MLL	Ssc.13233.1.A1_at	Vaquerizas et al (2009), Ravasi et al (2010) [106,107]	Zinc finger protein HRX (ALL-1) (Trithorax-like protein). [Source:Uniprot/SWISSPROT;Acc:Q03164]	ENSG00000118058
MLL3	Ssc.5779.1.S1_at	Vaquerizas et al (2009), Ravasi et al (2010) [106,107]	Myeloid/lymphoid or mixed-lineage leukemia protein 3 homolog (Histone- lysine N-methyltransferase, H3 lysine-4 specific MLL3) (EC 2.1.1.43) (Homologous to ALR protein). [Source:Uniprot/SWISSPROT;Acc:Q8NEZ4]	ENSG00000055609
MN1	Ssc.27576.1.S1_at	Pérez-Montarelo et al (2012) [105]	Probable tumor suppressor protein MN1. [Source:Uniprot/SWISSPROT;Acc:Q10571]	ENSG00000169184
MSTN	Ssc.23498.1.S1_s_at	Pérez-Montarelo et al (2012) [105]	Growth/differentiation factor 8 precursor (GDF-8) (Myostatin). [Source:Uniprot/SWISSPROT;Acc:O14793]	ENSG00000138379
MTA1	Ssc.27323.1.A1_at	Vaquerizas et al (2009), Ravasi et al (2010) [106,107]	Metastasis-associated protein MTA1. [Source:Uniprot/SWISSPROT;Acc:Q13330]	ENSG00000182979
MTA3	Ssc.2719.1.A1_at	Vaquerizas et al (2009), Ravasi et al (2010) [106,107]	Metastasis associated protein MTA3. [Source:Uniprot/SWISSPROT;Acc:Q9BTC8]	ENSG00000057935
MTERFD3	Ssc.18609.1.A1_at	Pérez-Montarelo et al (2012) [105]	transcription termination factor-like protein [Homo sapiens]. [Source:RefSeq;Acc:NM_025198]	ENSG00000120832
MTF2	Ssc.6819.1.A1_at	Ravasi et al (2010) [107]	Metal-response element-binding transcription factor 2 (Metal-response element DNA-binding protein M96). [Source:Uniprot/SWISSPROT;Acc:Q9Y483]	ENSG00000143033
MXI1	Ssc.19163.1.S1_at	Vaquerizas et al (2009), Ravasi et al (2010) [106,107]	MAX interacting protein 1 (MXI1 protein). [Source:Uniprot/SWISSPROT;Acc:P50539]	ENSG00000119950
MYC	SscAffx.8.1.S1_s_at	Vaquerizas et al (2009), Ravasi et al (2010) [106,107]	Myc proto-oncogene protein (c-myc). [Source:Uniprot/SWISSPROT;Acc:P01106]	ENSG00000136997
MYCN	Ssc.27410.1.S1_at	Vaquerizas et al (2009), Ravasi et al (2010) [106,107]	N-myc proto-oncogene protein. [Source:Uniprot/SWISSPROT;Acc:P04198]	ENSG00000134323
MYF6	Ssc.16626.1.S1_at	Vaquerizas et al (2009), Ravasi et al (2010) [106,107]	Myogenic factor 6 (Myf-6). [Source:Uniprot/SWISSPROT;Acc:P23409]	ENSG00000111046
MYOD1	Ssc.22906.1.A1_at	Vaquerizas et al (2009), Ravasi et al (2010) [106,107]	Myoblast determination protein 1 (Myogenic factor 3) (Myf-3). [Source:Uniprot/SWISSPROT;Acc:P15172]	ENSG00000129152
NFAT5	Ssc.17745.1.S1_at	Vaquerizas et al (2009), Ravasi et al (2010) [106,107]	Nuclear factor of activated T cells 5 (T cell transcription factor NFAT5) (NF-AT5) (Tonicity-responsive enhancer-binding protein) (TonE- binding protein) (TonEBP). [Source:Uniprot/SWISSPROT;Acc:O94916]	ENSG00000102908
NFE2L2	Ssc.719.2.A1_at	Vaquerizas et al (2009), Ravasi et al (2010) [106,107]	Nuclear factor erythroid 2 related factor 2 (NF-E2 related factor 2) (NFE2-related factor 2) (Nuclear factor, erythroid derived 2, like 2) (HEBP1). [Source:Uniprot/SWISSPROT;Acc:Q16236]	ENSG00000116044
NFE2L3	Ssc.23959.1.S1_at	Vaquerizas et al (2009), Ravasi et al (2010) [106,107]	nuclear factor (erythroid-derived 2)-like 3; NF-E2-related factor 3 [Homo sapiens]. [Source:RefSeq;Acc:NM_004289]	ENSG00000050344
NFIC	Ssc.11562.1.S1_s_at	Vaquerizas et al (2009), Ravasi et al (2010) [106,107]	Nuclear factor 1 C-type (Nuclear factor 1/C) (NF1-C) (NFI-C) (NF-I/C) (CCAAT-box binding transcription factor) (CTF) (TGGCA-binding protein). [Source:Uniprot/SWISSPROT;Acc:P08651]	ENSG00000141905
NFIL3	Ssc.16882.1.A1_at	Vaquerizas et al (2009), Ravasi et al (2010) [106,107]	nuclear factor, interleukin 3 regulated; interleukin-3 promoter transcriptional activator [Homo sapiens]. [Source:RefSeq;Acc:NM_005384]	ENSG00000165030
NFYA	Ssc.29331.1.A1_at	Vaquerizas et al (2009), Ravasi et al (2010) [106,107]	CCAAT-binding transcription factor subunit B (CBF-B) (NF-Y protein chain A) (NF-YA) (CAAT-box DNA binding protein subunit A). [Source:Uniprot/SWISSPROT;Acc:P23511]	ENSG00000001167
NFYB	Ssc.10211.1.S1_at	Vaquerizas et al (2009), Ravasi et al (2010) [106,107]	Nuclear transcription factor Y subunit beta (NF-Y protein chain B) (NF-YB) (CCAAT-binding transcription factor subunit A) (CBF-A) (CAAT- box DNA binding protein subunit B). [Source:Uniprot/SWISSPROT;Acc:P25208]	ENSG00000120837
NIF3L1	Ssc.21721.1.A1_at	Pérez-Montarelo et al (2012) [105]	NIF3-like protein 1 (Amyotrophic lateral sclerosis 2 chromosomal region candidate gene protein 1) (My018 protein) (MDS015). [Source:Uniprot/SWISSPROT;Acc:Q9GZT8]	ENSG00000196290
NMI	Ssc.12918.2.A1_at	Ravasi et al (2010) [107]	N-myc-interactor (Nmi) (N-myc and STAT interactor). [Source:Uniprot/SWISSPROT;Acc:Q13287]	ENSG00000123609
NR1D2	Ssc.13870.1.A1_at	Vaquerizas et al (2009), Ravasi et al (2010) [106,107]	Orphan nuclear receptor NR1D2 (Rev-erb-beta) (EAR-1R) (Orphan nuclear hormone receptor BD73). [Source:Uniprot/SWISSPROT;Acc:Q14995]	ENSG00000174738
NR1H3	Ssc.16354.1.S1_at	Vaquerizas et al (2009), Ravasi et al (2010) [106,107]	Oxysterols receptor LXR-alpha (Liver X receptor alpha) (Nuclear orphan receptor LXR-alpha). [Source:Uniprot/SWISSPROT;Acc:Q13133]	ENSG00000025434
NR3C1	Ssc.21577.2.S1_at	Vaquerizas et al (2009), Ravasi et al (2010) [106,107]	Glucocorticoid receptor (GR). [Source:Uniprot/SWISSPROT;Acc:P04150]	ENSG00000113580
NR4A2	Ssc.4643.1.A1_at	Vaquerizas et al (2009), Ravasi et al (2010) [106,107]	Orphan nuclear receptor NR4A2 (Orphan nuclear receptor NURR1) (Immediate-early response protein NOT) (Transcriptionally inducible nuclear receptor). [Source:Uniprot/SWISSPROT;Acc:P43354]	ENSG00000153234
NR4A3	Ssc.8807.1.A1_at	Vaquerizas et al (2009), Ravasi et al (2010) [106,107]	Orphan nuclear receptor NR4A3 (Nuclear hormone receptor NOR-1) (Neuron-derived orphan receptor 1) (Mitogen induced nuclear orphan receptor). [Source:Uniprot/SWISSPROT;Acc:Q92570]	ENSG00000119508
OSGIN2	Ssc.5348.1.S1_at	Pérez-Montarelo et al (2012) [105]	Protein C8orf1 (hT41). [Source:Uniprot/SWISSPROT;Acc:Q9Y236]	ENSG00000164823
PAX2	Ssc.21096.1.S1_at	Vaquerizas et al (2009), Ravasi et al (2010) [106,107]	Paired box protein Pax-2. [Source:Uniprot/SWISSPROT;Acc:Q02962]	ENSG00000075891
PBRM1	Ssc.5809.1.A1_at	Vaquerizas et al (2009) [106]	polybromo 1 [Homo sapiens]. [Source:RefSeq;Acc:NM_018165]	ENSG00000163939
PBX1	Ssc.8798.1.A1_at	Vaquerizas et al (2009), Ravasi et al (2010) [106,107]	Pre-B-cell leukemia transcription factor-1 (Homeobox protein PBX1) (Homeobox protein PRL). [Source:Uniprot/SWISSPROT;Acc:P40424]	ENSG00000185630
PBX3	Ssc.22527.1.A1_at	Vaquerizas et al (2009), Ravasi et al (2010) [106,107]	Pre-B-cell leukemia transcription factor-3 (Homeobox protein PBX3). [Source:Uniprot/SWISSPROT;Acc:P40426]	ENSG00000167081
PCGF5	Ssc.11641.1.A1_at	Pérez-Montarelo et al (2012) [105]	polycomb group ring finger 5 [Source:HGNC Symbol;Acc:28264]	ENSG00000180628
PER2	Ssc.19174.1.A1_at	Ravasi et al (2010) [107]	Period circadian protein 2. [Source:Uniprot/SWISSPROT;Acc:O15055]	ENSG00000132326
PER3	Ssc.22470.1.S1_at	Ravasi et al (2010) [107]	Period circadian protein 3 (hPER3). [Source:Uniprot/SWISSPROT;Acc:P56645]	ENSG00000049246
PHF17	Ssc.29973.1.S1_at	Ravasi et al (2010) [107]	Jade1 protein long isoform; PHD protein Jade-1; gene for apoptosis and differentiation in epithelia [Homo sapiens]. [Source:RefSeq;Acc:NM_199320]	ENSG00000077684
PHF21A	Ssc.1967.1.A1_at	Vaquerizas et al (2009), Ravasi et al (2010) [106,107]	BRAF35/HDAC2 complex [Homo sapiens]. [Source:RefSeq;Acc:NM_016621]	ENSG00000135365
PHTF1	Ssc.30609.1.A1_at	Ravasi et al (2010) [107]	Putative homeodomain transcription factor 1. [Source:Uniprot/SWISSPROT;Acc:Q9UMS5]	ENSG00000116793
PIR	Ssc.3476.1.A1_at	Ravasi et al (2010) [107]	Pirin. [Source:Uniprot/SWISSPROT;Acc:O00625]	ENSG00000087842
PITX2	Ssc.6994.1.S1_at	Vaquerizas et al (2009), Ravasi et al (2010) [106,107]	Pituitary homeobox 2 (RIEG bicoid-related homeobox transcription factor) (Solurshin) (ALL1 responsive protein ARP1). [Source:Uniprot/SWISSPROT;Acc:Q99697]	ENSG00000164093
PKNOX2	Ssc.6951.1.A1_at	Vaquerizas et al (2009), Ravasi et al (2010) [106,107]	Homeobox protein PKNOX2 (PBX/knotted homeobox 2) (Homeobox protein PREP-2). [Source:Uniprot/SWISSPROT;Acc:Q96KN3]	ENSG00000165495
PLAGL1	Ssc.9617.1.A1_at	Vaquerizas et al (2009), Ravasi et al (2010) [106,107]	Zinc finger protein PLAGL1 (Pleiomorphic adenoma-like protein 1). [Source:Uniprot/SWISSPROT;Acc:Q9UM63]	ENSG00000118495
PNRC2	Ssc.7007.1.S1_at	Ravasi et al (2010) [107]	proline-rich nuclear receptor coactivator 2 [Homo sapiens]. [Source:RefSeq;Acc:NM_017761]	ENSG00000189266
POU2F1	Ssc.11077.1.S1_at	Vaquerizas et al (2009), Ravasi et al (2010) [106,107]	POU domain, class 2, transcription factor 1 (Octamer-binding transcription factor 1) (Oct-1) (OTF-1) (NF-A1). [Source:Uniprot/SWISSPROT;Acc:P14859]	ENSG00000143190
PPARD	Ssc.3251.1.A1_at	Vaquerizas et al (2009), Ravasi et al (2010) [106,107]	Peroxisome proliferator activated receptor delta (PPAR-delta) (PPAR- beta) (Nuclear hormone receptor 1) (NUC1) (NUCI). [Source:Uniprot/SWISSPROT;Acc:Q03181]	ENSG00000112033
PPARGC1A	Ssc.16864.1.S1_at	Ravasi et al (2010) [107]	Peroxisome proliferator activated receptor gamma coactivator 1 alpha (PPAR gamma coactivator-1 alpha) (PPARGC-1 alpha) (PGC-1 alpha) (Ligand effect modulator-6). [Source:Uniprot/SWISSPROT;Acc:Q9UBK2]	ENSG00000109819
PPARGC1B	Ssc.24606.1.A1_a_at	Ravasi et al (2010) [107]	PGC-1-related estrogen receptor alpha coactivator; peroxisome proliferator-activated receptor gamma coactivator 1 beta [Homo sapiens]. [Source:RefSeq;Acc:NM_133263]	ENSG00000155846
PQBP1	Ssc.1853.1.S1_at	Ravasi et al (2010) [107]	polyglutamine binding protein 1; nuclear protein containing WW domain 38 kD [Homo sapiens]. [Source:RefSeq;Acc:NM_005710]	ENSG00000102103
PRDM5	Ssc.26441.1.A1_at	Vaquerizas et al (2009), Ravasi et al (2010) [106,107]	PR-domain zinc finger protein 5. [Source:Uniprot/SWISSPROT;Acc:Q9NQX1]	ENSG00000138738
PROX1	Ssc.7296.1.A1_at	Vaquerizas et al (2009), Ravasi et al (2010) [106,107]	Homeobox prospero-like protein PROX1 (PROX 1). [Source:Uniprot/SWISSPROT;Acc:Q92786]	ENSG00000117707
PRRX1	Ssc.9813.1.A1_at	Vaquerizas et al (2009), Ravasi et al (2010) [106,107]	Paired mesoderm homeobox protein 1 (PRX-1) (Paired related homeobox protein 1) (Homeobox protein PHOX1). [Source:Uniprot/SWISSPROT;Acc:P54821]	ENSG00000116132
PRRX2	Ssc.17912.1.A1_s_at	Vaquerizas et al (2009), Ravasi et al (2010) [106,107]	Paired mesoderm homeobox protein 2 (PRX-2) (Paired related homeobox protein 2). [Source:Uniprot/SWISSPROT;Acc:Q99811]	ENSG00000167157
RBL1	Ssc.4313.1.S1_at	Ravasi et al (2010) [107]	Retinoblastoma-like protein 1 (107 kDa retinoblastoma-associated protein) (PRB1) (P107). [Source:Uniprot/SWISSPROT;Acc:P28749]	ENSG00000080839
RBM39	Ssc.1011.1.S1_at	Pérez-Montarelo et al (2012) [105]	RNA-binding region containing protein 2 (Hepatocellular carcinoma protein 1) (Splicing factor HCC1). [Source:Uniprot/SWISSPROT;Acc:Q14498]	ENSG00000131051
RBM4	Ssc.17331.1.S1_at	Pérez-Montarelo et al (2012) [105]	RNA binding motif protein 4 [Homo sapiens]. [Source:RefSeq;Acc:NM_002896]	ENSG00000173933
RCOR1	Ssc.4532.1.A1_at	Vaquerizas et al (2009) [106]	REST corepressor 1 [Homo sapiens]. [Source:RefSeq;Acc:NM_015156]	ENSG00000089902
RFX1	Ssc.29627.1.A1_at	Vaquerizas et al (2009), Ravasi et al (2010) [106,107]	MHC class II regulatory factor RFX1 (RFX) (Enhancer factor C) (EF-C). [Source:Uniprot/SWISSPROT;Acc:P22670]	ENSG00000132005
RING1	Ssc.5967.1.A1_at	Ravasi et al (2010) [107]	Polycomb complex protein RING1 (RNF1). [Source:Uniprot/SWISSPROT;Acc:Q06587]	ENSG00000112477
RNF2	Ssc.25344.1.S1_at	Ravasi et al (2010) [107]	ring finger protein 2 [Homo sapiens]. [Source:RefSeq;Acc:NM_007212]	ENSG00000121481
RNF4	Ssc.11606.1.S1_at	Ravasi et al (2010) [107]	RING finger protein 4. [Source:Uniprot/SWISSPROT;Acc:P78317]	ENSG00000063978
RORA	Ssc.26039.1.S1_at	Vaquerizas et al (2009), Ravasi et al (2010) [106,107]	Nuclear receptor ROR-alpha (Nuclear receptor RZR-alpha). [Source:Uniprot/SWISSPROT;Acc:P35398]	ENSG00000069667
RRN3	Ssc.16853.1.S1_at	Pérez-Montarelo et al (2012) [105]	RRN3 RNA polymerase I transcription factor homolog; RNA polymerase I transcription factor RRN3 [Homo sapiens]. [Source:RefSeq;Acc:NM_018427]	ENSG00000085721
RUVBL2	Ssc.2036.1.S1_at	Ravasi et al (2010) [107]	RuvB-like 2 (EC 3.6.1.-) (48-kDa TATA box-binding protein-interacting protein) (48-kDa TBP-interacting protein) (TIP49b) (Repressing pontin 52) (Reptin 52) (51 kDa erythrocyte cytosolic protein) (ECP-51) (TIP60-associated protein 54-beta) (TAP54-beta) (CG	ENSG00000183207
RXRB	Ssc.1598.1.S1_at	Vaquerizas et al (2009), Ravasi et al (2010) [106,107]	Retinoic acid receptor RXR-beta. [Source:Uniprot/SWISSPROT;Acc:P28702]	ENSG00000112472
RXRG	Ssc.19608.1.S1_at	Vaquerizas et al (2009), Ravasi et al (2010) [106,107]	Retinoic acid receptor RXR-gamma. [Source:Uniprot/SWISSPROT;Acc:P48443]	ENSG00000143171
SATB1	Ssc.30472.1.A1_at	Vaquerizas et al (2009), Ravasi et al (2010) [106,107]	DNA-binding protein SATB1 (Special AT-rich sequence binding protein 1). [Source:Uniprot/SWISSPROT;Acc:Q01826]	ENSG00000182568
SCMH1	Ssc.11725.1.A1_at	Ravasi et al (2010) [107]	sex comb on midleg homolog 1 [Homo sapiens]. [Source:RefSeq;Acc:NM_012236]	ENSG00000010803
SCML2	Ssc.13665.1.A1_at	Ravasi et al (2010) [107]	Sex comb on midleg-like protein 2. [Source:Uniprot/SWISSPROT;Acc:Q9UQR0]	ENSG00000102098
SERTAD1	Ssc.964.1.S1_at	Ravasi et al (2010) [107]	SERTA domain-containing protein 1 (Transcriptional regulator interacting with the PHD-bromodomain 1) (TRIP-Br1) (CDK4-binding protein p34SEI1) (SEI-1). [Source:Uniprot/SWISSPROT;Acc:Q9UHV2]	ENSG00000197019
SF1	Ssc.30179.1.A1_at	Ravasi et al (2010) [107]	Splicing factor 1 (Zinc finger protein 162) (Transcription factor ZFM1) (Zinc finger gene in MEN1 locus) (Mammalian branch point binding protein mBBP) (BBP). [Source:Uniprot/SWISSPROT;Acc:Q15637]	ENSG00000168066
SIX4	Ssc.10128.1.A1_at	Vaquerizas et al (2009), Ravasi et al (2010) [106,107]	SIX homeobox 4 [Source:HGNC Symbol;Acc:10890]	ENSG00000100625
SKI	Ssc.8991.1.S1_at	Vaquerizas et al (2009), Ravasi et al (2010) [106,107]	Ski oncogene (C-ski). [Source:Uniprot/SWISSPROT;Acc:P12755]	ENSG00000157933
SLC30A9	Ssc.7040.1.A1_at	Vaquerizas et al (2009) [106]	solute carrier family 30 (zinc transporter), member 9; expressed in human embryonic lung; chromosome 4 open reading frame 1 [Homo sapiens]. [Source:RefSeq;Acc:NM_006345]	ENSG00000014824
SMAD5	Ssc.7262.1.A1_at	Vaquerizas et al (2009), Ravasi et al (2010) [106,107]	Mothers against decapentaplegic homolog 5 (SMAD 5) (Mothers against DPP homolog 5) (Smad5) (hSmad5) (JV5-1). [Source:Uniprot/SWISSPROT;Acc:Q99717]	ENSG00000113658
SMARCA1	Ssc.12091.1.A1_at	Vaquerizas et al (2009), Ravasi et al (2010) [106,107]	Possible global transcription activator SNF2L1. [Source:Uniprot/SWISSPROT;Acc:P28370]	ENSG00000102038
SMARCA5	Ssc.13620.1.A1_at	Vaquerizas et al (2009), Ravasi et al (2010) [106,107]	SWI/SNF-related matrix-associated actin-dependent regulator of chromatin a5; sucrose nonfermenting-like 5 [Homo sapiens]. [Source:RefSeq;Acc:NM_003601]	ENSG00000153147
SMARCAD1	Ssc.9911.1.A1_at	Ravasi et al (2010) [107]	SWI/SNF-related, matrix associated, actin-dependent regulator of chromatin subfamily A containing DEAD/H box 1 (Helicase 1) (hHEL1). [Source:Uniprot/SWISSPROT;Acc:Q9H4L7]	ENSG00000163104
SMARCC1	Ssc.3828.1.S1_at	Vaquerizas et al (2009), Ravasi et al (2010) [106,107]	SWI/SNF-related matrix-associated actin-dependent regulator of chromatin c1; mammalian chromatin remodeling complex BRG1-associated factor 155; chromatin remodeling complex BAF155 subunit; SWI/SNF complex 155 kDa subunit [Homo sapiens]. [Source:RefSeq;Acc	ENSG00000173473
SNAPC5	Ssc.8835.1.A1_at	Ravasi et al (2010) [107]	snRNA activating protein complex 19 kDa subunit (SNAPc 19 kDa subunit). [Source:Uniprot/SWISSPROT;Acc:O75971]	ENSG00000174446
SOX4	Ssc.6697.1.S1_at	Vaquerizas et al (2009), Ravasi et al (2010) [106,107]	Transcription factor SOX-4. [Source:Uniprot/SWISSPROT;Acc:Q06945]	ENSG00000124766
SP1	Ssc.968.1.A1_at	Vaquerizas et al (2009), Ravasi et al (2010) [106,107]	Transcription factor Sp1. [Source:Uniprot/SWISSPROT;Acc:P08047]	ENSG00000185591
SP100	Ssc.7207.2.A1_at	Vaquerizas et al (2009), Ravasi et al (2010) [106,107]	Nuclear autoantigen Sp-100 (Speckled 100 kDa) (Nuclear dot-associated Sp100 protein) (Lysp100b). [Source:Uniprot/SWISSPROT;Acc:P23497]	ENSG00000067066
SP140	Ssc.11163.1.S1_at	Vaquerizas et al (2009), Ravasi et al (2010) [106,107]	LYSp100 protein (Lymphoid-restricted homolog of Sp100) (Nuclear autoantigen Sp-140) (Speckled 140 kDa) (Nuclear body protein Sp140). [Source:Uniprot/SWISSPROT;Acc:Q13342]	ENSG00000079263
SP3	Ssc.24929.1.S1_at	Vaquerizas et al (2009), Ravasi et al (2010) [106,107]	Transcription factor Sp3 (SPR-2). [Source:Uniprot/SWISSPROT;Acc:Q02447]	ENSG00000172845
SP6	Ssc.30021.1.A1_at	Vaquerizas et al (2009) [106]	Sp6 transcription factor; Kruppel-like factor 14 [Homo sapiens]. [Source:RefSeq;Acc:NM_199262]	ENSG00000189120
SREBF2	Ssc.16976.1.S1_at	Vaquerizas et al (2009), Ravasi et al (2010) [106,107]	Sterol regulatory element binding protein-2 (SREBP-2) (Sterol regulatory element-binding transcription factor 2). [Source:Uniprot/SWISSPROT;Acc:Q12772]	ENSG00000198911
SRF	Ssc.1577.1.S1_at	Vaquerizas et al (2009), Ravasi et al (2010) [106,107]	Serum response factor (SRF). [Source:Uniprot/SWISSPROT;Acc:P11831]	ENSG00000112658
SSBP2	Ssc.9398.2.S1_at	Ravasi et al (2010) [107]	Single-stranded DNA-binding protein 2 (Sequence-specific single- stranded-DNA-binding protein 2). [Source:Uniprot/SWISSPROT;Acc:P81877]	ENSG00000145687
STAT1	Ssc.6025.2.A1_at	Vaquerizas et al (2009), Ravasi et al (2010) [106,107]	Signal transducer and activator of transcription 1-alpha/beta (Transcription factor ISGF-3 components p91/p84). [Source:Uniprot/SWISSPROT;Acc:P42224]	ENSG00000115415
STAT5A	Ssc.16351.1.S2_at	Vaquerizas et al (2009), Ravasi et al (2010) [106,107]	Signal transducer and activator of transcription 5A. [Source:Uniprot/SWISSPROT;Acc:P42229]	ENSG00000126561
STAT5B	Ssc.16047.1.S1_at	Vaquerizas et al (2009), Ravasi et al (2010) [106,107]	Signal transducer and activator of transcription 5B. [Source:Uniprot/SWISSPROT;Acc:P51692]	ENSG00000173757
SUB1	Ssc.1222.1.S1_at	Ravasi et al (2010) [107]	Activated RNA polymerase II transcriptional coactivator p15 (Positive cofactor 4) (PC4) (p14). [Source:Uniprot/SWISSPROT;Acc:P53999]	ENSG00000113387
SUV39H2	Ssc.24424.1.A1_at	Ravasi et al (2010) [107]	Histone-lysine N-methyltransferase, H3 lysine-9 specific 2 (EC 2.1.1.43) (Histone H3-K9 methyltransferase 2) (H3-K9-HMTase 2) (Suppressor of variegation 3-9 homolog 2) (Su(var)3-9 homolog 2). [Source:Uniprot/SWISSPROT;Acc:Q9H5I1]	ENSG00000152455
SUZ12	Ssc.1286.1.A1_at	Vaquerizas et al (2009), Ravasi et al (2010) [106,107]	Polycomb protein SUZ12 (Suppressor of zeste 12 protein homolog) (Joined to JAZF1 protein) (Chromatin precipitated E2F target 9 protein) (ChET 9 protein). [Source:Uniprot/SWISSPROT;Acc:Q15022]	ENSG00000178691
TAF10	Ssc.12892.1.S1_at	Ravasi et al (2010) [107]	Transcription initiation factor TFIID subunit 10 (Transcription initiation factor TFIID 30 kDa subunit) (TAF(II)30) (TAFII-30) (TAFII30) (STAF28). [Source:Uniprot/SWISSPROT;Acc:Q12962]	ENSG00000166337
TAF13	Ssc.14254.1.A1_at	Ravasi et al (2010) [107]	Transcription initiation factor TFIID subunit 13 (Transcription initiation factor TFIID 18 kDa subunit) (TAF(II)18) (TAFII-18) (TAFII18). [Source:Uniprot/SWISSPROT;Acc:Q15543]	ENSG00000197780
TAF15	Ssc.10929.1.A1_at	Ravasi et al (2010) [107]	TATA-binding protein associated factor 2N (RNA-binding protein 56) (TAFII68) (TAF(II)68). [Source:Uniprot/SWISSPROT;Acc:Q92804]	ENSG00000172660
TAF1A	Ssc.29798.1.S1_at	Ravasi et al (2010) [107]	TBP-associated factor 1A isoform 1; SL1, 48kD subunit [Homo sapiens]. [Source:RefSeq;Acc:NM_005681]	ENSG00000143498
TAF9	Ssc.22016.1.S1_at	Ravasi et al (2010) [107]	Transcription initiation factor TFIID subunit 9 (Transcription initiation factor TFIID 31 kDa subunit) (TAFII-31) (TAFII-32) (TAFII32) (STAF31/32). [Source:Uniprot/SWISSPROT;Acc:Q16594]	ENSG00000085231
TARDBP	Ssc.7770.1.A1_at	Ravasi et al (2010) [107]	TAR DNA-binding protein-43 (TDP-43). [Source:Uniprot/SWISSPROT;Acc:Q13148]	ENSG00000120948
TBL1XR1	Ssc.30480.1.A1_at	Pérez-Montarelo et al (2012) [105]	transducin (beta)-like 1 X-linked receptor 1 [Source:HGNC Symbol;Acc:29529]	ENSG00000177565
TBX3	Ssc.6578.1.S1_at	Vaquerizas et al (2009), Ravasi et al (2010) [106,107]	T-box transcription factor TBX3 (T-box protein 3). [Source:Uniprot/SWISSPROT;Acc:O15119]	ENSG00000135111
TCEAL4	Ssc.27882.1.A1_at	Pérez-Montarelo et al (2012) [105]	transcription elongation factor A (SII)-like 4 [Source:RefSeq_peptide;Acc:NP_001006938]	ENSG00000133142
TCERG1	Ssc.981.1.S1_at	Ravasi et al (2010) [107]	transcription elongation regulator 1; transcription factor CA150; TATA box binding protein (TBP)-associated factor, RNA polymerase II, S, 150kD; TATA box-binding protein-associated factor 2S [Homo sapiens]. [Source:RefSeq;Acc:NM_006706]	ENSG00000113649
TCF19	Ssc.5595.1.S1_a_at	Vaquerizas et al (2009), Ravasi et al (2010) [106,107]	Transcription factor 19 (Transcription factor SC1). [Source:Uniprot/SWISSPROT;Acc:Q9Y242]	ENSG00000137310
TCF4	Ssc.1745.1.A1_at	Vaquerizas et al (2009), Ravasi et al (2010) [106,107]	Calponin, acidic isoform (Calponin 3). [Source:Uniprot/SWISSPROT;Acc:Q15417]	ENSG00000117519
TEAD4	Ssc.17904.1.A1_at	Vaquerizas et al (2009), Ravasi et al (2010) [106,107]	Transcriptional enhancer factor TEF-3 (TEA domain family member 4) (TEAD-4) (Transcription factor RTEF-1). [Source:Uniprot/SWISSPROT;Acc:Q15561]	ENSG00000197905
TEF	Ssc.12642.1.S1_at	Vaquerizas et al (2009), Ravasi et al (2010) [106,107]	Thyrotroph embryonic factor. [Source:Uniprot/SWISSPROT;Acc:Q10587]	ENSG00000167074
TFE3	Ssc.4131.1.S1_at	Vaquerizas et al (2009), Ravasi et al (2010) [106,107]	Transcription factor E3. [Source:Uniprot/SWISSPROT;Acc:P19532]	ENSG00000068323
TFEB	Ssc.18111.1.A1_at	Vaquerizas et al (2009), Ravasi et al (2010) [106,107]	Transcription factor EB. [Source:Uniprot/SWISSPROT;Acc:P19484]	ENSG00000112561
THRB	Ssc.26200.1.S1_at	Vaquerizas et al (2009), Ravasi et al (2010) [106,107]	Thyroid hormone receptor beta-1. [Source:Uniprot/SWISSPROT;Acc:P10828]	ENSG00000151090
TLE1	Ssc.18454.1.A1_at	Ravasi et al (2010) [107]	Transducin-like enhancer protein 1 (ESG1). [Source:Uniprot/SWISSPROT;Acc:Q04724]	ENSG00000196781
TMF1	Ssc.30558.1.A1_at	Ravasi et al (2010) [107]	TATA element modulatory factor 1 [Source:HGNC Symbol;Acc:11870]	ENSG00000144747
TP53	Ssc.15917.1.S1_at	Vaquerizas et al (2009), Ravasi et al (2010) [106,107]	Cellular tumor antigen p53 (Tumor suppressor p53) (Phosphoprotein p53) (Antigen NY-CO-13). [Source:Uniprot/SWISSPROT;Acc:P04637]	ENSG00000141510
TRIM28	Ssc.16837.1.S1_at	Ravasi et al (2010) [107]	Transcription intermediary factor 1-beta (TIF1-beta) (Tripartite motif protein 28) (Nuclear corepressor KAP-1) (KRAB-associated protein 1) (KAP-1) (KRAB-interacting protein 1) (KRIP-1). [Source:Uniprot/SWISSPROT;Acc:Q13263]	ENSG00000130726
TRIM33	Ssc.1668.1.S1_at	Ravasi et al (2010) [107]	Transcription intermediary factor 1-gamma (TIF1-gamma) (RET-fused gene 7 protein) (Rfg7 protein) (Tripartite motif protein 33). [Source:Uniprot/SWISSPROT;Acc:Q9UPN9]	ENSG00000197323
TTF2	Ssc.22547.1.S1_at	Ravasi et al (2010) [107]	transcription termination factor, RNA polymerase II; lodestar protein; human factor 2 [Homo sapiens]. [Source:RefSeq;Acc:NM_003594]	ENSG00000116830
UBN1	Ssc.11137.1.A1_at	Ravasi et al (2010) [107]	ubinuclein 1 [Homo sapiens]. [Source:RefSeq;Acc:NM_016936]	ENSG00000118900
USF2	Ssc.20441.2.S1_at	Vaquerizas et al (2009), Ravasi et al (2010) [106,107]	Upstream stimulatory factor 2 (Upstream transcription factor 2) (FOS- interacting protein) (FIP) (Major late transcription factor 2). [Source:Uniprot/SWISSPROT;Acc:Q15853]	ENSG00000105698
UTX	Ssc.8310.1.A1_at	Pérez-Montarelo et al (2012) [105]	lysine (K)-specific demethylase 6A [Source:HGNC Symbol;Acc:12637]	ENSG00000147050
YAF2	Ssc.2041.2.S1_at	Ravasi et al (2010) [107]	YY1-associated factor 2. [Source:Uniprot/SWISSPROT;Acc:Q8IY57]	ENSG00000015153
YEATS4	Ssc.1140.1.S1_at	Vaquerizas et al (2009), Ravasi et al (2010) [106,107]	glioma-amplified sequence-41; NuMA binding protein 1 [Homo sapiens]. [Source:RefSeq;Acc:NM_006530]	ENSG00000127337
ZBTB1	Ssc.24950.1.S1_at	Vaquerizas et al (2009), Ravasi et al (2010) [106,107]	Zinc finger and BTB domain containing protein 1. [Source:Uniprot/SWISSPROT;Acc:Q9Y2K1]	ENSG00000126804
ZBTB20	Ssc.6995.1.A1_at	Vaquerizas et al (2009), Ravasi et al (2010) [106,107]	Zinc finger and BTB domain containing protein 20 (Zinc finger protein 288) (Dendritic-derived BTB/POZ zinc finger protein). [Source:Uniprot/SWISSPROT;Acc:Q9HC78]	ENSG00000181722
ZBTB33	Ssc.14273.1.A1_at	Vaquerizas et al (2009), Ravasi et al (2010) [106,107]	kaiso; kaiso transcription factor; WUGSC:H_DJ525N14.1 [Homo sapiens]. [Source:RefSeq;Acc:NM_006777]	ENSG00000177485
ZDHHC16	Ssc.2316.1.S1_at	Ravasi et al (2010) [107]	Zinc finger DHHC domain containing protein 16 (UNQ2570/PRO6258). [Source:Uniprot/SWISSPROT;Acc:Q969W1]	ENSG00000171307
ZFP30	Ssc.30680.1.A1_at	Vaquerizas et al (2009), Ravasi et al (2010) [106,107]	ZFP30 zinc finger protein [Source:HGNC Symbol;Acc:29555]	ENSG00000120784
ZFP36L1	Ssc.8529.1.A1_at	Vaquerizas et al (2009), Ravasi et al (2010) [106,107]	ZFP36 ring finger protein-like 1 [Source:HGNC Symbol;Acc:1107]	ENSG00000185650
ZFP36L2	Ssc.3392.1.A1_at	Vaquerizas et al (2009), Ravasi et al (2010) [106,107]	Butyrate response factor 2 (TIS11D protein) (EGF-response factor 2) (ERF-2). [Source:Uniprot/SWISSPROT;Acc:P47974]	ENSG00000152518
ZFP64	Ssc.21551.1.A1_at	Vaquerizas et al (2009), Ravasi et al (2010) [106,107]	Zinc finger protein 64, isoforms 3 and 4 (Zinc finger protein 338). [Source:Uniprot/SWISSPROT;Acc:Q9NTW7]	ENSG00000020256
ZFY	Ssc.25078.1.S1_at	Vaquerizas et al (2009), Ravasi et al (2010) [106,107]	Zinc finger Y-chromosomal protein. [Source:Uniprot/SWISSPROT;Acc:P08048]	ENSG00000067646
ZHX1	Ssc.9470.1.S1_at	Vaquerizas et al (2009), Ravasi et al (2010) [106,107]	Zinc fingers and homeoboxes protein 1. [Source:Uniprot/SWISSPROT;Acc:Q9UKY1]	ENSG00000165156
ZHX2	Ssc.13567.1.A1_at	Vaquerizas et al (2009), Ravasi et al (2010) [106,107]	Zinc fingers and homeoboxes protein 2. [Source:Uniprot/SWISSPROT;Acc:Q9Y6X8]	ENSG00000178764
ZMYND11	Ssc.8660.1.A1_at	Ravasi et al (2010) [107]	Zinc finger MYND domain containing protein 11 (Adenovirus 5 E1A- binding protein) (BS69 protein). [Source:Uniprot/SWISSPROT;Acc:Q15326]	ENSG00000015171
ZNF131	Ssc.6837.1.A1_at	Vaquerizas et al (2009), Ravasi et al (2010) [106,107]	Zinc finger protein 131 (Fragment). [Source:Uniprot/SWISSPROT;Acc:P52739]	ENSG00000172262
ZNF133	Ssc.27583.1.S1_at	Vaquerizas et al (2009), Ravasi et al (2010) [106,107]	Zinc finger protein 133. [Source:Uniprot/SWISSPROT;Acc:P52736]	ENSG00000125846
ZNF142	Ssc.5522.1.S1_at	Vaquerizas et al (2009), Ravasi et al (2010) [106,107]	Zinc finger protein 142 (HA4654). [Source:Uniprot/SWISSPROT;Acc:P52746]	ENSG00000115568
ZNF146	Ssc.6436.2.S1_at	Vaquerizas et al (2009), Ravasi et al (2010) [106,107]	Zinc finger protein OZF. [Source:Uniprot/SWISSPROT;Acc:Q15072]	ENSG00000167635
ZNF148	Ssc.30750.1.A1_at	Vaquerizas et al (2009), Ravasi et al (2010) [106,107]	Zinc finger protein 148 (Zinc finger DNA binding protein 89) (Transcription factor ZBP-89). [Source:Uniprot/SWISSPROT;Acc:Q9UQR1]	ENSG00000114514
ZNF184	Ssc.29668.1.A1_at	Vaquerizas et al (2009), Ravasi et al (2010) [106,107]	Zinc finger protein 184. [Source:Uniprot/SWISSPROT;Acc:Q99676]	ENSG00000096654
ZNF192	Ssc.12060.1.A1_at	Vaquerizas et al (2009), Ravasi et al (2010) [106,107]	Zinc finger protein 192 (LD5-1). [Source:Uniprot/SWISSPROT;Acc:Q15776]	ENSG00000198315
ZNF250	Ssc.29719.1.A1_at	Vaquerizas et al (2009), Ravasi et al (2010) [106,107]	Zinc finger protein 647. [Source:Uniprot/SWISSPROT;Acc:P15622]	ENSG00000196150
ZNF271	Ssc.10709.1.A1_at	Vaquerizas et al (2009), Ravasi et al (2010) [106,107]	Epstein-Barr virus-induced zinc finger protein (ZNF-EB) (CT-ZFP48) (Zinc finger protein dp) (ZNF-dp). [Source:Uniprot/SWISSPROT;Acc:Q9UN33]	ENSG00000118267
ZNF277	Ssc.1012.1.S1_at	Vaquerizas et al (2009), Ravasi et al (2010) [106,107]	Zinc finger protein 277. [Source:Uniprot/SWISSPROT;Acc:Q9NRM2]	ENSG00000198839
ZNF282	Ssc.3440.1.S1_at	Vaquerizas et al (2009), Ravasi et al (2010) [106,107]	Zinc finger protein 282 (HTLV-I U5RE binding protein 1) (HUB-1). [Source:Uniprot/SWISSPROT;Acc:Q9UDV7]	ENSG00000170265
ZNF295	Ssc.30899.1.A1_at	Vaquerizas et al (2009), Ravasi et al (2010) [106,107]	Zinc finger protein 295 (Zinc finger and BTB domain containing protein 21). [Source:Uniprot/SWISSPROT;Acc:Q9ULJ3]	ENSG00000173276
ZNF300	Ssc.19284.1.A1_at	Vaquerizas et al (2009), Ravasi et al (2010) [106,107]	Zinc finger protein 300. [Source:Uniprot/SWISSPROT;Acc:Q96RE9]	ENSG00000145908
ZNF317	Ssc.27061.1.A1_at	Vaquerizas et al (2009), Ravasi et al (2010) [106,107]	Zinc finger protein 317. [Source:Uniprot/SWISSPROT;Acc:Q96PQ6]	ENSG00000130803
ZNF33B	Ssc.10655.1.S1_at	Vaquerizas et al (2009) [106]	Zinc finger protein 11B (Fragment). [Source:Uniprot/SWISSPROT;Acc:Q06732]	ENSG00000196693
ZNF354A	Ssc.27217.2.A1_at	Vaquerizas et al (2009), Ravasi et al (2010) [106,107]	Zinc finger protein 354A (Transcription factor 17) (Zinc finger protein eZNF). [Source:Uniprot/SWISSPROT;Acc:O60765]	ENSG00000169131
ZNF423	Ssc.27542.1.S1_at	Vaquerizas et al (2009), Ravasi et al (2010) [106,107]	zinc finger protein 423; Smad- and Olf-interacting zinc finger protein; OLF-1/EBF associated zinc finger gene [Homo sapiens]. [Source:RefSeq;Acc:NM_015069]	ENSG00000102935
ZNF445	Ssc.25782.1.S1_at	Vaquerizas et al (2009), Ravasi et al (2010) [106,107]	zinc finger protein 445 [Source:HGNC Symbol;Acc:21018]	ENSG00000185219
ZNF524	Ssc.26349.1.S1_at	Vaquerizas et al (2009), Ravasi et al (2010) [106,107]	zinc finger protein 524 [Homo sapiens]. [Source:RefSeq;Acc:NM_153219]	ENSG00000171443
ZNF547	Ssc.8205.1.A1_at	Vaquerizas et al (2009), Ravasi et al (2010) [106,107]	Sedlin (Trafficking protein particle complex protein 2) (MBP-1 interacting protein-2A) (MIP-2A). [Source:Uniprot/SWISSPROT;Acc:O14582]	ENSG00000152433
ZNF558	Ssc.1800.1.A1_at	Vaquerizas et al (2009), Ravasi et al (2010) [106,107]	zinc finger protein 558 [Homo sapiens]. [Source:RefSeq;Acc:NM_144693]	ENSG00000167785
ZNF582	Ssc.11908.1.A1_at	Vaquerizas et al (2009), Ravasi et al (2010) [106,107]	zinc finger protein 582 [Homo sapiens]. [Source:RefSeq;Acc:NM_144690]	ENSG00000018869
ZNF593	Ssc.21659.1.S1_at	Vaquerizas et al (2009), Ravasi et al (2010) [106,107]	Zinc finger protein 593 (Zinc finger protein T86). [Source:Uniprot/SWISSPROT;Acc:O00488]	ENSG00000142684
ZNF699	Ssc.22581.1.S1_at	Vaquerizas et al (2009) [106]	PREDICTED: FLJ38144 protein [Source:RefSeq_peptide;Acc:XP_371132]	ENSG00000196110

## Sheet: GO annotation
Ensembl Gene ID	Associated Gene Name	Description	GO Term Accession	GO Term Name	GO Term Definition	GO domain
ENSG00000106624	AEBP1	AE binding protein 1 [Source:HGNC Symbol;Acc:303]	GO:0005516	calmodulin binding	"Interacting selectively and non-covalently with calmodulin, a calcium-binding protein with many roles, both in the calcium-bound and calcium-free states." [GOC:krc]	molecular_function
ENSG00000106624	AEBP1	AE binding protein 1 [Source:HGNC Symbol;Acc:303]	GO:0004180	carboxypeptidase activity	"Catalysis of the hydrolysis of the terminal or penultimate peptide bond at the C-terminal end of a peptide or polypeptide." [ISBN:0198506732]	molecular_function
ENSG00000106624	AEBP1	AE binding protein 1 [Source:HGNC Symbol;Acc:303]	GO:0007155	cell adhesion	"The attachment of a cell, either to another cell or to an underlying substrate such as the extracellular matrix, via cell adhesion molecules." [GOC:hb, GOC:pf]	biological_process
ENSG00000106624	AEBP1	AE binding protein 1 [Source:HGNC Symbol;Acc:303]	GO:0003677	DNA binding	"Any molecular function by which a gene product interacts selectively and non-covalently with DNA (deoxyribonucleic acid)." [GOC:dph, GOC:jl, GOC:tb, GOC:vw]	molecular_function
ENSG00000106624	AEBP1	AE binding protein 1 [Source:HGNC Symbol;Acc:303]	GO:0004181	metallocarboxypeptidase activity	"Catalysis of the hydrolysis of C-terminal amino acid residues from a polypeptide chain by a mechanism in which water acts as a nucleophile, one or two metal ions hold the water molecule in place, and charged amino acid side chains are ligands for the metal ions." [http://merops.sanger.ac.uk/about/glossary.htm#CARBOXYPEPTIDASE, http://merops.sanger.ac.uk/about/glossary.htm#CATTYPE, ISBN:019850673…	molecular_function
ENSG00000106624	AEBP1	AE binding protein 1 [Source:HGNC Symbol;Acc:303]	GO:0007517	muscle organ development	"The process whose specific outcome is the progression of the muscle over time, from its formation to the mature structure. The muscle is an organ consisting of a tissue made up of various elongated cells that are specialized to contract and thus to produce movement and mechanical work." [GOC:jid, ISBN:0198506732]	biological_process
ENSG00000106624	AEBP1	AE binding protein 1 [Source:HGNC Symbol;Acc:303]	GO:0006508	proteolysis	"The hydrolysis of proteins into smaller polypeptides and/or amino acids by cleavage of their peptide bonds." [GOC:bf, GOC:mah]	biological_process
ENSG00000106624	AEBP1	AE binding protein 1 [Source:HGNC Symbol;Acc:303]	GO:0006355	regulation of transcription, DNA-dependent	"Any process that modulates the frequency, rate or extent of cellular DNA-dependent transcription." [GOC:go_curators, GOC:txnOH]	biological_process
ENSG00000106624	AEBP1	AE binding protein 1 [Source:HGNC Symbol;Acc:303]	GO:0003700	sequence-specific DNA binding transcription factor activity	"Interacting selectively and non-covalently with a specific DNA sequence in order to modulate transcription. The transcription factor may or may not also interact selectively with a protein or macromolecular complex." [GOC:curators, GOC:txnOH]	molecular_function
ENSG00000106624	AEBP1	AE binding protein 1 [Source:HGNC Symbol;Acc:303]	GO:0001501	skeletal system development	"The process whose specific outcome is the progression of the skeleton over time, from its formation to the mature structure. The skeleton is the bony framework of the body in vertebrates (endoskeleton) or the hard outer envelope of insects (exoskeleton or dermoskeleton)." [GOC:dph, GOC:jid, GOC:tb, http://www.stedmans.com/]	biological_process
ENSG00000106624	AEBP1	AE binding protein 1 [Source:HGNC Symbol;Acc:303]	GO:0003714	transcription corepressor activity	"Interacting selectively and non-covalently with a repressing transcription factor and also with the basal transcription machinery in order to stop, prevent, or reduce the frequency, rate or extent of transcription. Cofactors generally do not bind DNA, but rather mediate protein-protein interactions between repressive transcription factors and the basal transcription machinery." [GOC:txnOH, PMID:…	molecular_function
ENSG00000106624	AEBP1	AE binding protein 1 [Source:HGNC Symbol;Acc:303]	GO:0006351	transcription, DNA-templated	"The cellular synthesis of RNA on a template of DNA." [GOC:jl, GOC:txnOH]	biological_process
ENSG00000106624	AEBP1	AE binding protein 1 [Source:HGNC Symbol;Acc:303]	GO:0008270	zinc ion binding	"Interacting selectively and non-covalently with zinc (Zn) ions." [GOC:ai]	molecular_function
ENSG00000072364	AFF4	AF4/FMR2 family, member 4 [Source:HGNC Symbol;Acc:17869]	GO:0005515	protein binding	"Interacting selectively and non-covalently with any protein or protein complex (a complex of two or more proteins that may include other nonprotein molecules)." [GOC:go_curators]	molecular_function
ENSG00000072364	AFF4	AF4/FMR2 family, member 4 [Source:HGNC Symbol;Acc:17869]	GO:0003700	sequence-specific DNA binding transcription factor activity	"Interacting selectively and non-covalently with a specific DNA sequence in order to modulate transcription. The transcription factor may or may not also interact selectively with a protein or macromolecular complex." [GOC:curators, GOC:txnOH]	molecular_function
ENSG00000072364	AFF4	AF4/FMR2 family, member 4 [Source:HGNC Symbol;Acc:17869]	GO:0007286	spermatid development	"The process whose specific outcome is the progression of a spermatid over time, from its formation to the mature structure." [GOC:dph, GOC:go_curators]	biological_process
ENSG00000072364	AFF4	AF4/FMR2 family, member 4 [Source:HGNC Symbol;Acc:17869]	GO:0006366	transcription from RNA polymerase II promoter	"The synthesis of RNA from a DNA template by RNA polymerase II, originating at an RNA polymerase II promoter. Includes transcription of messenger RNA (mRNA) and certain small nuclear RNAs (snRNAs)." [GOC:jl, GOC:txnOH, ISBN:0321000382]	biological_process
ENSG00000106948	AKNA	AT-hook transcription factor [Source:HGNC Symbol;Acc:24108]	GO:0003677	DNA binding	"Any molecular function by which a gene product interacts selectively and non-covalently with DNA (deoxyribonucleic acid)." [GOC:dph, GOC:jl, GOC:tb, GOC:vw]	molecular_function
ENSG00000106948	AKNA	AT-hook transcription factor [Source:HGNC Symbol;Acc:24108]	GO:0006355	regulation of transcription, DNA-dependent	"Any process that modulates the frequency, rate or extent of cellular DNA-dependent transcription." [GOC:go_curators, GOC:txnOH]	biological_process
ENSG00000106948	AKNA	AT-hook transcription factor [Source:HGNC Symbol;Acc:24108]	GO:0006351	transcription, DNA-templated	"The cellular synthesis of RNA on a template of DNA." [GOC:jl, GOC:txnOH]	biological_process
ENSG00000049618	ARID1B	AT rich interactive domain 1B (SWI1-like) [Source:HGNC Symbol;Acc:18040]	GO:0005488	binding	"The selective, non-covalent, often stoichiometric, interaction of a molecule with one or more specific sites on another molecule." [GOC:ceb, GOC:mah, ISBN:0198506732]	molecular_function
ENSG00000049618	ARID1B	AT rich interactive domain 1B (SWI1-like) [Source:HGNC Symbol;Acc:18040]	GO:0048096	chromatin-mediated maintenance of transcription	"Maintenance of transcription by remodelling of chromatin into an 'open configuration'. Once established, this regulation is mitotically stable and is maintained over many cell divisions. It is also heritable." [GOC:jid]	biological_process
ENSG00000049618	ARID1B	AT rich interactive domain 1B (SWI1-like) [Source:HGNC Symbol;Acc:18040]	GO:0003677	DNA binding	"Any molecular function by which a gene product interacts selectively and non-covalently with DNA (deoxyribonucleic acid)." [GOC:dph, GOC:jl, GOC:tb, GOC:vw]	molecular_function
ENSG00000049618	ARID1B	AT rich interactive domain 1B (SWI1-like) [Source:HGNC Symbol;Acc:18040]	GO:0007399	nervous system development	"The process whose specific outcome is the progression of nervous tissue over time, from its formation to its mature state." [GOC:dgh]	biological_process
ENSG00000049618	ARID1B	AT rich interactive domain 1B (SWI1-like) [Source:HGNC Symbol;Acc:18040]	GO:0005515	protein binding	"Interacting selectively and non-covalently with any protein or protein complex (a complex of two or more proteins that may include other nonprotein molecules)." [GOC:go_curators]	molecular_function
ENSG00000049618	ARID1B	AT rich interactive domain 1B (SWI1-like) [Source:HGNC Symbol;Acc:18040]	GO:0003713	transcription coactivator activity	"Interacting selectively and non-covalently with a activating transcription factor and also with the basal transcription machinery in order to increase the frequency, rate or extent of transcription. Cofactors generally do not bind DNA, but rather mediate protein-protein interactions between activating transcription factors and the basal transcription machinery." [GOC:txnOH, PMID:10213677, PMID:1…	molecular_function
ENSG00000049618	ARID1B	AT rich interactive domain 1B (SWI1-like) [Source:HGNC Symbol;Acc:18040]	GO:0006351	transcription, DNA-templated	"The cellular synthesis of RNA on a template of DNA." [GOC:jl, GOC:txnOH]	biological_process
ENSG00000032219	ARID4A	AT rich interactive domain 4A (RBP1-like) [Source:HGNC Symbol;Acc:9885]	GO:0003677	DNA binding	"Any molecular function by which a gene product interacts selectively and non-covalently with DNA (deoxyribonucleic acid)." [GOC:dph, GOC:jl, GOC:tb, GOC:vw]	molecular_function
ENSG00000032219	ARID4A	AT rich interactive domain 4A (RBP1-like) [Source:HGNC Symbol;Acc:9885]	GO:0048821	erythrocyte development	"The process whose specific outcome is the progression of an erythrocyte over time, from its formation to the mature structure." [GOC:devbiol]	biological_process
ENSG00000032219	ARID4A	AT rich interactive domain 4A (RBP1-like) [Source:HGNC Symbol;Acc:9885]	GO:0080182	histone H3-K4 trimethylation	"The modification of histone H3 by addition of three methyl groups to lysine at position 4 of the histone." [GOC:BHF, GOC:se, GOC:tb]	biological_process
ENSG00000032219	ARID4A	AT rich interactive domain 4A (RBP1-like) [Source:HGNC Symbol;Acc:9885]	GO:0036124	histone H3-K9 trimethylation	"The modification of histone H3 by addition of three methyl groups to lysine at position 9 of the histone." [GOC:vw]	biological_process
ENSG00000032219	ARID4A	AT rich interactive domain 4A (RBP1-like) [Source:HGNC Symbol;Acc:9885]	GO:0034773	histone H4-K20 trimethylation	"The modification of histone H4 by addition of three methyl groups to lysine at position 20 of the histone." [GOC:mah]	biological_process
ENSG00000032219	ARID4A	AT rich interactive domain 4A (RBP1-like) [Source:HGNC Symbol;Acc:9885]	GO:0045892	negative regulation of transcription, DNA-dependent	"Any process that stops, prevents, or reduces the frequency, rate or extent of cellular DNA-dependent transcription." [GOC:go_curators, GOC:txnOH]	biological_process
ENSG00000032219	ARID4A	AT rich interactive domain 4A (RBP1-like) [Source:HGNC Symbol;Acc:9885]	GO:0006349	regulation of gene expression by genetic imprinting	"Heritable alterations in the activity of a gene that depend on whether it passed through the paternal or the maternal germline, but that are not encoded by DNA itself." [GOC:ems, ISBN:0198506732, PMID:11498578]	biological_process
ENSG00000032219	ARID4A	AT rich interactive domain 4A (RBP1-like) [Source:HGNC Symbol;Acc:9885]	GO:0003700	sequence-specific DNA binding transcription factor activity	"Interacting selectively and non-covalently with a specific DNA sequence in order to modulate transcription. The transcription factor may or may not also interact selectively with a protein or macromolecular complex." [GOC:curators, GOC:txnOH]	molecular_function
ENSG00000032219	ARID4A	AT rich interactive domain 4A (RBP1-like) [Source:HGNC Symbol;Acc:9885]	GO:0006366	transcription from RNA polymerase II promoter	"The synthesis of RNA from a DNA template by RNA polymerase II, originating at an RNA polymerase II promoter. Includes transcription of messenger RNA (mRNA) and certain small nuclear RNAs (snRNAs)." [GOC:jl, GOC:txnOH, ISBN:0321000382]	biological_process
ENSG00000054267	ARID4B	AT rich interactive domain 4B (RBP1-like) [Source:HGNC Symbol;Acc:15550]	GO:0008150	biological_process	"Any process specifically pertinent to the functioning of integrated living units: cells, tissues, organs, and organisms. A process is a collection of molecular events with a defined beginning and end." [GOC:go_curators, GOC:isa_complete]	biological_process
ENSG00000054267	ARID4B	AT rich interactive domain 4B (RBP1-like) [Source:HGNC Symbol;Acc:15550]	GO:0003677	DNA binding	"Any molecular function by which a gene product interacts selectively and non-covalently with DNA (deoxyribonucleic acid)." [GOC:dph, GOC:jl, GOC:tb, GOC:vw]	molecular_function
ENSG00000054267	ARID4B	AT rich interactive domain 4B (RBP1-like) [Source:HGNC Symbol;Acc:15550]	GO:0036124	histone H3-K9 trimethylation	"The modification of histone H3 by addition of three methyl groups to lysine at position 9 of the histone." [GOC:vw]	biological_process
ENSG00000054267	ARID4B	AT rich interactive domain 4B (RBP1-like) [Source:HGNC Symbol;Acc:15550]	GO:0034773	histone H4-K20 trimethylation	"The modification of histone H4 by addition of three methyl groups to lysine at position 20 of the histone." [GOC:mah]	biological_process
ENSG00000054267	ARID4B	AT rich interactive domain 4B (RBP1-like) [Source:HGNC Symbol;Acc:15550]	GO:0003674	molecular_function	"Elemental activities, such as catalysis or binding, describing the actions of a gene product at the molecular level. A given gene product may exhibit one or more molecular functions." [GOC:go_curators]	molecular_function
ENSG00000054267	ARID4B	AT rich interactive domain 4B (RBP1-like) [Source:HGNC Symbol;Acc:15550]	GO:0005515	protein binding	"Interacting selectively and non-covalently with any protein or protein complex (a complex of two or more proteins that may include other nonprotein molecules)." [GOC:go_curators]	molecular_function
ENSG00000054267	ARID4B	AT rich interactive domain 4B (RBP1-like) [Source:HGNC Symbol;Acc:15550]	GO:0006349	regulation of gene expression by genetic imprinting	"Heritable alterations in the activity of a gene that depend on whether it passed through the paternal or the maternal germline, but that are not encoded by DNA itself." [GOC:ems, ISBN:0198506732, PMID:11498578]	biological_process
ENSG00000054267	ARID4B	AT rich interactive domain 4B (RBP1-like) [Source:HGNC Symbol;Acc:15550]	GO:0006355	regulation of transcription, DNA-dependent	"Any process that modulates the frequency, rate or extent of cellular DNA-dependent transcription." [GOC:go_curators, GOC:txnOH]	biological_process
ENSG00000054267	ARID4B	AT rich interactive domain 4B (RBP1-like) [Source:HGNC Symbol;Acc:15550]	GO:0006351	transcription, DNA-templated	"The cellular synthesis of RNA on a template of DNA." [GOC:jl, GOC:txnOH]	biological_process
ENSG00000150347	ARID5B	AT rich interactive domain 5B (MRF1-like) [Source:HGNC Symbol;Acc:17362]	GO:0060612	adipose tissue development	"The process whose specific outcome is the progression of adipose tissue over time, from its formation to the mature structure. Adipose tissue is specialized tissue that is used to store fat." [GOC:dph]	biological_process
ENSG00000150347	ARID5B	AT rich interactive domain 5B (MRF1-like) [Source:HGNC Symbol;Acc:17362]	GO:0030325	adrenal gland development	"The process whose specific outcome is the progression of the adrenal gland over time, from its formation to the mature structure. This gland can either be a discrete structure located bilaterally above each kidney, or a cluster of cells in the head kidney that perform the functions of the adrenal gland. In either case, this organ consists of two cells types, aminergic chromaffin cells and steroi…	biological_process
ENSG00000150347	ARID5B	AT rich interactive domain 5B (MRF1-like) [Source:HGNC Symbol;Acc:17362]	GO:0048468	cell development	"The process whose specific outcome is the progression of the cell over time, from its formation to the mature structure. Cell development does not include the steps involved in committing a cell to a specific fate." [GOC:go_curators]	biological_process
ENSG00000150347	ARID5B	AT rich interactive domain 5B (MRF1-like) [Source:HGNC Symbol;Acc:17362]	GO:0003677	DNA binding	"Any molecular function by which a gene product interacts selectively and non-covalently with DNA (deoxyribonucleic acid)." [GOC:dph, GOC:jl, GOC:tb, GOC:vw]	molecular_function
ENSG00000150347	ARID5B	AT rich interactive domain 5B (MRF1-like) [Source:HGNC Symbol;Acc:17362]	GO:0060325	face morphogenesis	"The process in which the anatomical structures of the face are generated and organized. The face is the ventral division of the head." [GOC:dph]	biological_process
ENSG00000150347	ARID5B	AT rich interactive domain 5B (MRF1-like) [Source:HGNC Symbol;Acc:17362]	GO:0045444	fat cell differentiation	"The process in which a relatively unspecialized cell acquires specialized features of an adipocyte, an animal connective tissue cell specialized for the synthesis and storage of fat." [CL:0000136, GOC:go_curators]	biological_process
ENSG00000150347	ARID5B	AT rich interactive domain 5B (MRF1-like) [Source:HGNC Symbol;Acc:17362]	GO:0060613	fat pad development	"The progression of a fat pad from its initial formation to its mature structure. A fat pad is an accumulation of adipose tissue." [GOC:dph]	biological_process
ENSG00000150347	ARID5B	AT rich interactive domain 5B (MRF1-like) [Source:HGNC Symbol;Acc:17362]	GO:0008585	female gonad development	"The process whose specific outcome is the progression of the female gonad over time, from its formation to the mature structure." [GOC:dph, GOC:jid, GOC:tb]	biological_process
ENSG00000150347	ARID5B	AT rich interactive domain 5B (MRF1-like) [Source:HGNC Symbol;Acc:17362]	GO:0010761	fibroblast migration	"Cell migration that is accomplished by extension and retraction of a fibroblast pseudopodium. A fibroblast is a connective tissue cell which secretes an extracellular matrix rich in collagen and other macromolecules." [GOC:BHF, GOC:dph, GOC:tb]	biological_process
ENSG00000150347	ARID5B	AT rich interactive domain 5B (MRF1-like) [Source:HGNC Symbol;Acc:17362]	GO:0001822	kidney development	"The process whose specific outcome is the progression of the kidney over time, from its formation to the mature structure. The kidney is an organ that filters the blood and/or excretes the end products of body metabolism in the form of urine." [GOC:dph, GOC:mtg_kidney_jan10, ISBN:0124020607, ISBN:0721662544]	biological_process
ENSG00000150347	ARID5B	AT rich interactive domain 5B (MRF1-like) [Source:HGNC Symbol;Acc:17362]	GO:0001889	liver development	"The process whose specific outcome is the progression of the liver over time, from its formation to the mature structure. The liver is an exocrine gland which secretes bile and functions in metabolism of protein and carbohydrate and fat, synthesizes substances involved in the clotting of the blood, synthesizes vitamin A, detoxifies poisonous substances, stores glycogen, and breaks down worn-out …	biological_process
ENSG00000150347	ARID5B	AT rich interactive domain 5B (MRF1-like) [Source:HGNC Symbol;Acc:17362]	GO:0008584	male gonad development	"The process whose specific outcome is the progression of the male gonad over time, from its formation to the mature structure." [GOC:jid]	biological_process
ENSG00000150347	ARID5B	AT rich interactive domain 5B (MRF1-like) [Source:HGNC Symbol;Acc:17362]	GO:0035264	multicellular organism growth	"The increase in size or mass of an entire multicellular organism, as opposed to cell growth." [GOC:bf, GOC:curators, GOC:dph, GOC:tb]	biological_process
ENSG00000150347	ARID5B	AT rich interactive domain 5B (MRF1-like) [Source:HGNC Symbol;Acc:17362]	GO:0048644	muscle organ morphogenesis	"The process in which the anatomical structures of muscle are generated and organized." [GOC:jid]	biological_process
ENSG00000150347	ARID5B	AT rich interactive domain 5B (MRF1-like) [Source:HGNC Symbol;Acc:17362]	GO:0045892	negative regulation of transcription, DNA-dependent	"Any process that stops, prevents, or reduces the frequency, rate or extent of cellular DNA-dependent transcription." [GOC:go_curators, GOC:txnOH]	biological_process
ENSG00000150347	ARID5B	AT rich interactive domain 5B (MRF1-like) [Source:HGNC Symbol;Acc:17362]	GO:0006807	nitrogen compound metabolic process	"The chemical reactions and pathways involving organic or inorganic compounds that contain nitrogen, including (but not limited to) nitrogen fixation, nitrification, denitrification, assimilatory/dissimilatory nitrate reduction and the interconversion of nitrogenous organic matter and ammonium." [CHEBI:51143, GOC:go_curators, GOC:jl, ISBN:0198506732]	biological_process
ENSG00000150347	ARID5B	AT rich interactive domain 5B (MRF1-like) [Source:HGNC Symbol;Acc:17362]	GO:0060021	palate development	"The biological process whose specific outcome is the progression of the palate from an initial condition to its mature state. This process begins with the formation of the structure and ends with the mature structure. The palate is the partition that separates the nasal and oral cavities." [GOC:dph, ISBN:0721662544]	biological_process
ENSG00000150347	ARID5B	AT rich interactive domain 5B (MRF1-like) [Source:HGNC Symbol;Acc:17362]	GO:0048008	platelet-derived growth factor receptor signaling pathway	"The series of molecular signals generated as a consequence of a platelet-derived growth factor receptor binding to one of its physiological ligands." [GOC:ceb]	biological_process
ENSG00000150347	ARID5B	AT rich interactive domain 5B (MRF1-like) [Source:HGNC Symbol;Acc:17362]	GO:0051091	positive regulation of sequence-specific DNA binding transcription factor activity	"Any process that activates or increases the frequency, rate or extent of activity of a transcription factor, any factor involved in the initiation or regulation of transcription." [GOC:ai]	biological_process
ENSG00000150347	ARID5B	AT rich interactive domain 5B (MRF1-like) [Source:HGNC Symbol;Acc:17362]	GO:0009791	post-embryonic development	"The process whose specific outcome is the progression of the organism over time, from the completion of embryonic development to the mature structure. See embryonic development." [GOC:go_curators]	biological_process
ENSG00000150347	ARID5B	AT rich interactive domain 5B (MRF1-like) [Source:HGNC Symbol;Acc:17362]	GO:0005515	protein binding	"Interacting selectively and non-covalently with any protein or protein complex (a complex of two or more proteins that may include other nonprotein molecules)." [GOC:go_curators]	molecular_function
ENSG00000150347	ARID5B	AT rich interactive domain 5B (MRF1-like) [Source:HGNC Symbol;Acc:17362]	GO:0048705	skeletal system morphogenesis	"The process in which the anatomical structures of the skeleton are generated and organized." [GOC:dph, GOC:dsf, GOC:jid, GOC:tb]	biological_process
ENSG00000150347	ARID5B	AT rich interactive domain 5B (MRF1-like) [Source:HGNC Symbol;Acc:17362]	GO:0003713	transcription coactivator activity	"Interacting selectively and non-covalently with a activating transcription factor and also with the basal transcription machinery in order to increase the frequency, rate or extent of transcription. Cofactors generally do not bind DNA, but rather mediate protein-protein interactions between activating transcription factors and the basal transcription machinery." [GOC:txnOH, PMID:10213677, PMID:1…	molecular_function
ENSG00000150347	ARID5B	AT rich interactive domain 5B (MRF1-like) [Source:HGNC Symbol;Acc:17362]	GO:0044212	transcription regulatory region DNA binding	"Interacting selectively and non-covalently with a DNA region that regulates the transcription of a region of DNA, which may be a gene, cistron, or operon. Binding may occur as a sequence specific interaction or as an interaction observed only once a factor has been recruited to the DNA by other factors." [GOC:jl, GOC:txnOH, SO:0005836]	molecular_function
ENSG00000150347	ARID5B	AT rich interactive domain 5B (MRF1-like) [Source:HGNC Symbol;Acc:17362]	GO:0006351	transcription, DNA-templated	"The cellular synthesis of RNA on a template of DNA." [GOC:jl, GOC:txnOH]	biological_process
ENSG00000133794	ARNTL	aryl hydrocarbon receptor nuclear translocator-like [Source:HGNC Symbol;Acc:701]	GO:0017162	aryl hydrocarbon receptor binding	"Interacting selectively and non-covalently with an aryl hydrocarbon receptor." [GOC:ai]	molecular_function
ENSG00000133794	ARNTL	aryl hydrocarbon receptor nuclear translocator-like [Source:HGNC Symbol;Acc:701]	GO:0043425	bHLH transcription factor binding	"Interacting selectively and non-covalently with any of the basic Helix-Loop-Helix (bHLH) superfamily of transcription factors, important regulatory components in transcriptional networks of many developmental pathways." [PMID:9144210]	molecular_function
ENSG00000133794	ARNTL	aryl hydrocarbon receptor nuclear translocator-like [Source:HGNC Symbol;Acc:701]	GO:0032922	circadian regulation of gene expression	"Any process that modulates the frequency, rate or extent of gene expression such that an expression pattern recurs with a regularity of approximately 24 hours." [GOC:mah]	biological_process
ENSG00000133794	ARNTL	aryl hydrocarbon receptor nuclear translocator-like [Source:HGNC Symbol;Acc:701]	GO:0007623	circadian rhythm	"Any biological process in an organism that recurs with a regularity of approximately 24 hours." [GOC:bf, GOC:go_curators]	biological_process
ENSG00000133794	ARNTL	aryl hydrocarbon receptor nuclear translocator-like [Source:HGNC Symbol;Acc:701]	GO:0003677	DNA binding	"Any molecular function by which a gene product interacts selectively and non-covalently with DNA (deoxyribonucleic acid)." [GOC:dph, GOC:jl, GOC:tb, GOC:vw]	molecular_function
ENSG00000133794	ARNTL	aryl hydrocarbon receptor nuclear translocator-like [Source:HGNC Symbol;Acc:701]	GO:0051879	Hsp90 protein binding	"Interacting selectively and non-covalently with Hsp90 proteins, any of a group of heat shock proteins around 90kDa in size." [GOC:ai]	molecular_function
ENSG00000133794	ARNTL	aryl hydrocarbon receptor nuclear translocator-like [Source:HGNC Symbol;Acc:701]	GO:0045944	positive regulation of transcription from RNA polymerase II promoter	"Any process that activates or increases the frequency, rate or extent of transcription from an RNA polymerase II promoter." [GOC:go_curators, GOC:txnOH]	biological_process
ENSG00000133794	ARNTL	aryl hydrocarbon receptor nuclear translocator-like [Source:HGNC Symbol;Acc:701]	GO:0005515	protein binding	"Interacting selectively and non-covalently with any protein or protein complex (a complex of two or more proteins that may include other nonprotein molecules)." [GOC:go_curators]	molecular_function
ENSG00000133794	ARNTL	aryl hydrocarbon receptor nuclear translocator-like [Source:HGNC Symbol;Acc:701]	GO:0046983	protein dimerization activity	"The formation of a protein dimer, a macromolecular structure consists of two noncovalently associated identical or nonidentical subunits." [ISBN:0198506732]	molecular_function
ENSG00000133794	ARNTL	aryl hydrocarbon receptor nuclear translocator-like [Source:HGNC Symbol;Acc:701]	GO:0046982	protein heterodimerization activity	"Interacting selectively and non-covalently with a nonidentical protein to form a heterodimer." [GOC:ai]	molecular_function
ENSG00000133794	ARNTL	aryl hydrocarbon receptor nuclear translocator-like [Source:HGNC Symbol;Acc:701]	GO:0000060	protein import into nucleus, translocation	"A protein transport process that contributes to protein import into the nucleus, and that results in the vectorial transfer of a cargo-carrier protein complex through the nuclear pore complex from the cytoplasmic side to the nucleoplasmic side of the nuclear envelope." [GOC:curators, ISBN:0198506732, PMID:14570049, PMID:9126736]	biological_process
ENSG00000133794	ARNTL	aryl hydrocarbon receptor nuclear translocator-like [Source:HGNC Symbol;Acc:701]	GO:0042176	regulation of protein catabolic process	"Any process that modulates the frequency, rate or extent of the chemical reactions and pathways resulting in the breakdown of a protein by the destruction of the native, active configuration, with or without the hydrolysis of peptide bonds." [GOC:go_curators, GOC:jl]	biological_process
ENSG00000133794	ARNTL	aryl hydrocarbon receptor nuclear translocator-like [Source:HGNC Symbol;Acc:701]	GO:0006355	regulation of transcription, DNA-dependent	"Any process that modulates the frequency, rate or extent of cellular DNA-dependent transcription." [GOC:go_curators, GOC:txnOH]	biological_process
ENSG00000133794	ARNTL	aryl hydrocarbon receptor nuclear translocator-like [Source:HGNC Symbol;Acc:701]	GO:0000982	RNA polymerase II core promoter proximal region sequence-specific DNA binding transcription factor activity	"Interacting selectively and non-covalently with a sequence of DNA that is in cis with and relatively close to a core promoter for RNA polymerase II (RNAP II) in order to modulate transcription by RNAP II." [GOC:txnOH]	molecular_function
ENSG00000133794	ARNTL	aryl hydrocarbon receptor nuclear translocator-like [Source:HGNC Symbol;Acc:701]	GO:0001190	RNA polymerase II transcription factor binding transcription factor activity involved in positive regulation of transcription	"Interacting selectively and non-covalently with an RNA polymerase II transcription factor, which may be a single protein or a complex, in order to increase the frequency, rate or extent of transcription from an RNA polymerase II promoter. A protein binding transcription factor may or may not also interact with the template nucleic acid (either DNA or RNA) as well." [GOC:txnOH]	molecular_function
ENSG00000133794	ARNTL	aryl hydrocarbon receptor nuclear translocator-like [Source:HGNC Symbol;Acc:701]	GO:0003700	sequence-specific DNA binding transcription factor activity	"Interacting selectively and non-covalently with a specific DNA sequence in order to modulate transcription. The transcription factor may or may not also interact selectively with a protein or macromolecular complex." [GOC:curators, GOC:txnOH]	molecular_function
ENSG00000133794	ARNTL	aryl hydrocarbon receptor nuclear translocator-like [Source:HGNC Symbol;Acc:701]	GO:0004871	signal transducer activity	"Conveys a signal across a cell to trigger a change in cell function or state. A signal is a physical entity or change in state that is used to transfer information in order to trigger a response." [GOC:go_curators]	molecular_function
ENSG00000133794	ARNTL	aryl hydrocarbon receptor nuclear translocator-like [Source:HGNC Symbol;Acc:701]	GO:0007165	signal transduction	"The cellular process in which a signal is conveyed to trigger a change in the activity or state of a cell. Signal transduction begins with reception of a signal (e.g. a ligand binding to a receptor or receptor activation by a stimulus such as light), or for signal transduction in the absence of ligand, signal-withdrawal or the activity of a constitutively active receptor. Signal transduction end…	biological_process
ENSG00000133794	ARNTL	aryl hydrocarbon receptor nuclear translocator-like [Source:HGNC Symbol;Acc:701]	GO:0006351	transcription, DNA-templated	"The cellular synthesis of RNA on a template of DNA." [GOC:jl, GOC:txnOH]	biological_process
ENSG00000004848	ARX	aristaless related homeobox [Source:HGNC Symbol;Acc:18060]	GO:0007411	axon guidance	"The chemotaxis process that directs the migration of an axon growth cone to a specific target site in response to a combination of attractive and repulsive cues." [ISBN:0878932437]	biological_process
ENSG00000004848	ARX	aristaless related homeobox [Source:HGNC Symbol;Acc:18060]	GO:0021846	cell proliferation in forebrain	"The creation of greater cell numbers in the forebrain due to cell division of progenitor cells." [GO_REF:0000021, GOC:cls, GOC:dgh, GOC:dph, GOC:jid, GOC:mtg_15jun06]	biological_process
ENSG00000004848	ARX	aristaless related homeobox [Source:HGNC Symbol;Acc:18060]	GO:0021853	cerebral cortex GABAergic interneuron migration	"The migration of GABAergic interneuron precursors from the subpallium to the cerebral cortex." [GO_REF:0000021, GOC:cls, GOC:dgh, GOC:dph, GOC:jid, GOC:mtg_15jun06, PMID:12626695]	biological_process
ENSG00000004848	ARX	aristaless related homeobox [Source:HGNC Symbol;Acc:18060]	GO:0021800	cerebral cortex tangential migration	"The migration of cells in the cerebral cortex in which cells move orthogonally to the direction of radial migration and do not use radial glial cell processes as substrates for migration." [GO_REF:0000021, GOC:cls, GOC:dgh, GOC:dph, GOC:jid, GOC:mtg_15jun06, PMID:12626695]	biological_process
ENSG00000004848	ARX	aristaless related homeobox [Source:HGNC Symbol;Acc:18060]	GO:0003682	chromatin binding	"Interacting selectively and non-covalently with chromatin, the network of fibers of DNA, protein, and sometimes RNA, that make up the chromosomes of the eukaryotic nucleus during interphase." [GOC:jl, ISBN:0198506732, PMID:20404130]	molecular_function
ENSG00000004848	ARX	aristaless related homeobox [Source:HGNC Symbol;Acc:18060]	GO:0003677	DNA binding	"Any molecular function by which a gene product interacts selectively and non-covalently with DNA (deoxyribonucleic acid)." [GOC:dph, GOC:jl, GOC:tb, GOC:vw]	molecular_function
ENSG00000004848	ARX	aristaless related homeobox [Source:HGNC Symbol;Acc:18060]	GO:0021831	embryonic olfactory bulb interneuron precursor migration	"The directed movement of individual interneuron precursors during the embryonic development of the olfactory bulb." [GO_REF:0000021, GOC:cls, GOC:dgh, GOC:dph, GOC:jid, GOC:mtg_15jun06, PMID:12626695]	biological_process
ENSG00000004848	ARX	aristaless related homeobox [Source:HGNC Symbol;Acc:18060]	GO:0072148	epithelial cell fate commitment	"The process in which the developmental fate of a cell becomes restricted such that it will develop into an epithelial cell." [GOC:mtg_kidney_jan10]	biological_process
ENSG00000004848	ARX	aristaless related homeobox [Source:HGNC Symbol;Acc:18060]	GO:0030900	forebrain development	"The process whose specific outcome is the progression of the forebrain over time, from its formation to the mature structure. The forebrain is the anterior of the three primary divisions of the developing chordate brain or the corresponding part of the adult brain (in vertebrates, includes especially the cerebral hemispheres, the thalamus, and the hypothalamus and especially in higher vertebrate…	biological_process
ENSG00000004848	ARX	aristaless related homeobox [Source:HGNC Symbol;Acc:18060]	GO:0021759	globus pallidus development	"The progression of the globus pallidus over time from its initial formation until its mature state. The globus pallidus is one of the basal ganglia involved with control of voluntary movement in the brain." [GO_REF:0000021, GOC:cls, GOC:dgh, GOC:dph, GOC:jid, GOC:mtg_15jun06, ISBN:0878937420]	biological_process
ENSG00000004848	ARX	aristaless related homeobox [Source:HGNC Symbol;Acc:18060]	GO:0044241	lipid digestion	"The whole of the physical, chemical, and biochemical processes carried out by living organisms to break down ingested lipids into components that may be easily absorbed and directed into metabolism." [GOC:go_curators]	biological_process
ENSG00000004848	ARX	aristaless related homeobox [Source:HGNC Symbol;Acc:18060]	GO:0001764	neuron migration	"The characteristic movement of an immature neuron from germinal zones to specific positions where they will reside as they mature." [CL:0000540, GOC:go_curators]	biological_process
ENSG00000004848	ARX	aristaless related homeobox [Source:HGNC Symbol;Acc:18060]	GO:0021772	olfactory bulb development	"The progression of the olfactory bulb over time from its initial formation until its mature state. The olfactory bulb coordinates neuronal signaling involved in the perception of smell. It receives input from the sensory neurons and outputs to the olfactory cortex." [GO_REF:0000021, GOC:cls, GOC:dgh, GOC:dph, GOC:jid, GOC:mtg_15jun06, ISBN:0878937420]	biological_process
ENSG00000004848	ARX	aristaless related homeobox [Source:HGNC Symbol;Acc:18060]	GO:0046622	positive regulation of organ growth	"Any process that activates or increases the frequency, rate or extent of growth of an organ of an organism." [GOC:bf, GOC:tb]	biological_process
ENSG00000004848	ARX	aristaless related homeobox [Source:HGNC Symbol;Acc:18060]	GO:0042127	regulation of cell proliferation	"Any process that modulates the frequency, rate or extent of cell proliferation." [GOC:jl]	biological_process
ENSG00000004848	ARX	aristaless related homeobox [Source:HGNC Symbol;Acc:18060]	GO:0006355	regulation of transcription, DNA-dependent	"Any process that modulates the frequency, rate or extent of cellular DNA-dependent transcription." [GOC:go_curators, GOC:txnOH]	biological_process
ENSG00000004848	ARX	aristaless related homeobox [Source:HGNC Symbol;Acc:18060]	GO:0043565	sequence-specific DNA binding	"Interacting selectively and non-covalently with DNA of a specific nucleotide composition, e.g. GC-rich DNA binding, or with a specific sequence motif or type of DNA e.g. promotor binding or rDNA binding." [GOC:jl]	molecular_function
ENSG00000004848	ARX	aristaless related homeobox [Source:HGNC Symbol;Acc:18060]	GO:0003700	sequence-specific DNA binding transcription factor activity	"Interacting selectively and non-covalently with a specific DNA sequence in order to modulate transcription. The transcription factor may or may not also interact selectively with a protein or macromolecular complex." [GOC:curators, GOC:txnOH]	molecular_function
ENSG00000004848	ARX	aristaless related homeobox [Source:HGNC Symbol;Acc:18060]	GO:0006351	transcription, DNA-templated	"The cellular synthesis of RNA on a template of DNA." [GOC:jl, GOC:txnOH]	biological_process
ENSG00000116539	ASH1L	ash1 (absent, small, or homeotic)-like (Drosophila) [Source:HGNC Symbol;Acc:19088]	GO:0007267	cell-cell signaling	"Any process that mediates the transfer of information from one cell to another." [GOC:mah]	biological_process
ENSG00000116539	ASH1L	ash1 (absent, small, or homeotic)-like (Drosophila) [Source:HGNC Symbol;Acc:19088]	GO:0003682	chromatin binding	"Interacting selectively and non-covalently with chromatin, the network of fibers of DNA, protein, and sometimes RNA, that make up the chromosomes of the eukaryotic nucleus during interphase." [GOC:jl, ISBN:0198506732, PMID:20404130]	molecular_function
ENSG00000116539	ASH1L	ash1 (absent, small, or homeotic)-like (Drosophila) [Source:HGNC Symbol;Acc:19088]	GO:0003677	DNA binding	"Any molecular function by which a gene product interacts selectively and non-covalently with DNA (deoxyribonucleic acid)." [GOC:dph, GOC:jl, GOC:tb, GOC:vw]	molecular_function
ENSG00000116539	ASH1L	ash1 (absent, small, or homeotic)-like (Drosophila) [Source:HGNC Symbol;Acc:19088]	GO:0006323	DNA packaging	"Any process in which DNA and associated proteins are formed into a compact, orderly structure." [GOC:mah, ISBN:0815316194]	biological_process
ENSG00000116539	ASH1L	ash1 (absent, small, or homeotic)-like (Drosophila) [Source:HGNC Symbol;Acc:19088]	GO:0018024	histone-lysine N-methyltransferase activity	"Catalysis of the reaction: S-adenosyl-L-methionine + histone L-lysine = S-adenosyl-L-homocysteine + histone N6-methyl-L-lysine. The methylation of peptidyl-lysine in histones forms N6-methyl-L-lysine, N6,N6-dimethyl-L-lysine and N6,N6,N6-trimethyl-L-lysine derivatives." [EC:2.1.1.43, RESID:AA0074, RESID:AA0075, RESID:AA0076]	molecular_function
ENSG00000116539	ASH1L	ash1 (absent, small, or homeotic)-like (Drosophila) [Source:HGNC Symbol;Acc:19088]	GO:0005515	protein binding	"Interacting selectively and non-covalently with any protein or protein complex (a complex of two or more proteins that may include other nonprotein molecules)." [GOC:go_curators]	molecular_function
ENSG00000116539	ASH1L	ash1 (absent, small, or homeotic)-like (Drosophila) [Source:HGNC Symbol;Acc:19088]	GO:0006355	regulation of transcription, DNA-dependent	"Any process that modulates the frequency, rate or extent of cellular DNA-dependent transcription." [GOC:go_curators, GOC:txnOH]	biological_process
ENSG00000116539	ASH1L	ash1 (absent, small, or homeotic)-like (Drosophila) [Source:HGNC Symbol;Acc:19088]	GO:0006366	transcription from RNA polymerase II promoter	"The synthesis of RNA from a DNA template by RNA polymerase II, originating at an RNA polymerase II promoter. Includes transcription of messenger RNA (mRNA) and certain small nuclear RNAs (snRNAs)." [GOC:jl, GOC:txnOH, ISBN:0321000382]	biological_process
ENSG00000116539	ASH1L	ash1 (absent, small, or homeotic)-like (Drosophila) [Source:HGNC Symbol;Acc:19088]	GO:0008270	zinc ion binding	"Interacting selectively and non-covalently with zinc (Zn) ions." [GOC:ai]	molecular_function
ENSG00000143970	ASXL2	additional sex combs like 2 (Drosophila) [Source:HGNC Symbol;Acc:23805]	GO:0003677	DNA binding	"Any molecular function by which a gene product interacts selectively and non-covalently with DNA (deoxyribonucleic acid)." [GOC:dph, GOC:jl, GOC:tb, GOC:vw]	molecular_function
ENSG00000143970	ASXL2	additional sex combs like 2 (Drosophila) [Source:HGNC Symbol;Acc:23805]	GO:0046872	metal ion binding	"Interacting selectively and non-covalently with any metal ion." [GOC:ai]	molecular_function
ENSG00000143970	ASXL2	additional sex combs like 2 (Drosophila) [Source:HGNC Symbol;Acc:23805]	GO:0042975	peroxisome proliferator activated receptor binding	"Interacting selectively and non-covalently with any of the peroxisome proliferator activated receptors, alpha, beta or gamma." [GOC:jl, PMID:12769781]	molecular_function
ENSG00000143970	ASXL2	additional sex combs like 2 (Drosophila) [Source:HGNC Symbol;Acc:23805]	GO:0045600	positive regulation of fat cell differentiation	"Any process that activates or increases the frequency, rate or extent of adipocyte differentiation." [GOC:go_curators]	biological_process
ENSG00000143970	ASXL2	additional sex combs like 2 (Drosophila) [Source:HGNC Symbol;Acc:23805]	GO:0035360	positive regulation of peroxisome proliferator activated receptor signaling pathway	"Any process that activates or increases the frequency, rate or extent of the peroxisome proliferator activated receptor signaling pathway." [GOC:bf]	biological_process
ENSG00000143970	ASXL2	additional sex combs like 2 (Drosophila) [Source:HGNC Symbol;Acc:23805]	GO:0045944	positive regulation of transcription from RNA polymerase II promoter	"Any process that activates or increases the frequency, rate or extent of transcription from an RNA polymerase II promoter." [GOC:go_curators, GOC:txnOH]	biological_process
ENSG00000143970	ASXL2	additional sex combs like 2 (Drosophila) [Source:HGNC Symbol;Acc:23805]	GO:0006355	regulation of transcription, DNA-dependent	"Any process that modulates the frequency, rate or extent of cellular DNA-dependent transcription." [GOC:go_curators, GOC:txnOH]	biological_process
ENSG00000143970	ASXL2	additional sex combs like 2 (Drosophila) [Source:HGNC Symbol;Acc:23805]	GO:0006351	transcription, DNA-templated	"The cellular synthesis of RNA on a template of DNA." [GOC:jl, GOC:txnOH]	biological_process
ENSG00000123268	ATF1	activating transcription factor 1 [Source:HGNC Symbol;Acc:783]	GO:0043623	cellular protein complex assembly	"The aggregation, arrangement and bonding together of a set of components to form a protein complex, occurring at the level of an individual cell." [GOC:jl]	biological_process
ENSG00000123268	ATF1	activating transcription factor 1 [Source:HGNC Symbol;Acc:783]	GO:0003677	DNA binding	"Any molecular function by which a gene product interacts selectively and non-covalently with DNA (deoxyribonucleic acid)." [GOC:dph, GOC:jl, GOC:tb, GOC:vw]	molecular_function
ENSG00000123268	ATF1	activating transcription factor 1 [Source:HGNC Symbol;Acc:783]	GO:0045087	innate immune response	"Innate immune responses are defense responses mediated by germline encoded components that directly recognize components of potential pathogens." [GO_REF:0000022, GOC:add, GOC:ebc, GOC:mtg_15nov05, GOC:mtg_sensu]	biological_process
ENSG00000123268	ATF1	activating transcription factor 1 [Source:HGNC Symbol;Acc:783]	GO:0002755	MyD88-dependent toll-like receptor signaling pathway	"Any series of molecular signals generated as a consequence of binding to a toll-like receptor where the MyD88 adaptor molecule mediates transduction of the signal. Toll-like receptors directly bind pattern motifs from a variety of microbial sources to initiate innate immune response." [GOC:add, ISBN:0781735149, PMID:12467241, PMID:12524386, PMID:12855817, PMID:15585605, PMID:15728447]	biological_process
ENSG00000123268	ATF1	activating transcription factor 1 [Source:HGNC Symbol;Acc:783]	GO:0002756	MyD88-independent toll-like receptor signaling pathway	"Any series of molecular signals generated as a consequence of binding to a toll-like receptor not relying on the MyD88 adaptor molecule. Toll-like receptors directly bind pattern motifs from a variety of microbial sources to initiate innate immune response." [GOC:add, ISBN:0781735149, PMID:12467241, PMID:12524386, PMID:12855817, PMID:15585605, PMID:15728447]	biological_process
ENSG00000123268	ATF1	activating transcription factor 1 [Source:HGNC Symbol;Acc:783]	GO:0048011	neurotrophin TRK receptor signaling pathway	"A series of molecular signals initiated by the binding of a neurotrophin to a receptor on the surface of the target cell where the receptor possesses tyrosine kinase activity, and ending with regulation of a downstream cellular process, e.g. transcription." [GOC:bf, GOC:ceb, GOC:jc, GOC:signaling, PMID:12065629, Wikipedia:Trk_receptor]	biological_process
ENSG00000123268	ATF1	activating transcription factor 1 [Source:HGNC Symbol;Acc:783]	GO:0045740	positive regulation of DNA replication	"Any process that activates or increases the frequency, rate or extent of DNA replication." [GOC:go_curators]	biological_process
ENSG00000123268	ATF1	activating transcription factor 1 [Source:HGNC Symbol;Acc:783]	GO:0010976	positive regulation of neuron projection development	"Any process that increases the rate, frequency or extent of neuron projection development. Neuron projection development is the process whose specific outcome is the progression of a neuron projection over time, from its formation to the mature structure. A neuron projection is any process extending from a neural cell, such as axons or dendrites (collectively called neurites)." [GOC:dph, GOC:tb]	biological_process
ENSG00000123268	ATF1	activating transcription factor 1 [Source:HGNC Symbol;Acc:783]	GO:0045944	positive regulation of transcription from RNA polymerase II promoter	"Any process that activates or increases the frequency, rate or extent of transcription from an RNA polymerase II promoter." [GOC:go_curators, GOC:txnOH]	biological_process
ENSG00000123268	ATF1	activating transcription factor 1 [Source:HGNC Symbol;Acc:783]	GO:0005515	protein binding	"Interacting selectively and non-covalently with any protein or protein complex (a complex of two or more proteins that may include other nonprotein molecules)." [GOC:go_curators]	molecular_function
ENSG00000123268	ATF1	activating transcription factor 1 [Source:HGNC Symbol;Acc:783]	GO:0032403	protein complex binding	"Interacting selectively and non-covalently with any protein complex (a complex of two or more proteins that may include other nonprotein molecules)." [GOC:mah]	molecular_function
ENSG00000123268	ATF1	activating transcription factor 1 [Source:HGNC Symbol;Acc:783]	GO:0046982	protein heterodimerization activity	"Interacting selectively and non-covalently with a nonidentical protein to form a heterodimer." [GOC:ai]	molecular_function
ENSG00000123268	ATF1	activating transcription factor 1 [Source:HGNC Symbol;Acc:783]	GO:0006355	regulation of transcription, DNA-dependent	"Any process that modulates the frequency, rate or extent of cellular DNA-dependent transcription." [GOC:go_curators, GOC:txnOH]	biological_process
ENSG00000123268	ATF1	activating transcription factor 1 [Source:HGNC Symbol;Acc:783]	GO:0032025	response to cobalt ion	"Any process that results in a change in state or activity of a cell or an organism (in terms of movement, secretion, enzyme production, gene expression, etc.) as a result of a cobalt ion stimulus." [GOC:mah]	biological_process
ENSG00000123268	ATF1	activating transcription factor 1 [Source:HGNC Symbol;Acc:783]	GO:0014070	response to organic cyclic compound	"Any process that results in a change in state or activity of a cell or an organism (in terms of movement, secretion, enzyme production, gene expression, etc.) as a result of an organic cyclic compound stimulus." [CHEBI:33832, GOC:ef]	biological_process
ENSG00000123268	ATF1	activating transcription factor 1 [Source:HGNC Symbol;Acc:783]	GO:0003705	RNA polymerase II distal enhancer sequence-specific DNA binding transcription factor activity	"Interacting selectively and non-covalently with a sequence of DNA that is in a distal enhancer region for RNA polymerase II (RNAP II) in order to modulate transcription by RNAP II." [GOC:jl, GOC:txnOH]	molecular_function
ENSG00000123268	ATF1	activating transcription factor 1 [Source:HGNC Symbol;Acc:783]	GO:0043565	sequence-specific DNA binding	"Interacting selectively and non-covalently with DNA of a specific nucleotide composition, e.g. GC-rich DNA binding, or with a specific sequence motif or type of DNA e.g. promotor binding or rDNA binding." [GOC:jl]	molecular_function
ENSG00000123268	ATF1	activating transcription factor 1 [Source:HGNC Symbol;Acc:783]	GO:0003700	sequence-specific DNA binding transcription factor activity	"Interacting selectively and non-covalently with a specific DNA sequence in order to modulate transcription. The transcription factor may or may not also interact selectively with a protein or macromolecular complex." [GOC:curators, GOC:txnOH]	molecular_function
ENSG00000123268	ATF1	activating transcription factor 1 [Source:HGNC Symbol;Acc:783]	GO:0051403	stress-activated MAPK cascade	"A series of molecular signals in which a stress-activated MAP kinase cascade relays one or more of the signals; MAP kinase cascades involve at least three protein kinase activities and culminate in the phosphorylation and activation of a MAP kinase." [GOC:ai, PMID:15936270]	biological_process
ENSG00000123268	ATF1	activating transcription factor 1 [Source:HGNC Symbol;Acc:783]	GO:0034166	toll-like receptor 10 signaling pathway	"Any series of molecular signals generated as a consequence of binding to toll-like receptor 10." [GOC:add, PMID:16551253, PMID:17328678]	biological_process
ENSG00000123268	ATF1	activating transcription factor 1 [Source:HGNC Symbol;Acc:783]	GO:0034134	toll-like receptor 2 signaling pathway	"Any series of molecular signals generated as a consequence of binding to toll-like receptor 2." [GOC:add, PMID:16551253, PMID:17328678]	biological_process
ENSG00000123268	ATF1	activating transcription factor 1 [Source:HGNC Symbol;Acc:783]	GO:0034138	toll-like receptor 3 signaling pathway	"Any series of molecular signals generated as a consequence of binding to toll-like receptor 3." [GOC:add, PMID:16551253, PMID:17328678]	biological_process
ENSG00000123268	ATF1	activating transcription factor 1 [Source:HGNC Symbol;Acc:783]	GO:0034142	toll-like receptor 4 signaling pathway	"Any series of molecular signals generated as a consequence of binding to toll-like receptor 4." [GOC:add, PMID:16551253, PMID:17328678]	biological_process
ENSG00000123268	ATF1	activating transcription factor 1 [Source:HGNC Symbol;Acc:783]	GO:0034146	toll-like receptor 5 signaling pathway	"Any series of molecular signals generated as a consequence of binding to toll-like receptor 5." [GOC:add, PMID:16551253, PMID:17328678]	biological_process
ENSG00000123268	ATF1	activating transcription factor 1 [Source:HGNC Symbol;Acc:783]	GO:0034162	toll-like receptor 9 signaling pathway	"Any series of molecular signals generated as a consequence of binding to toll-like receptor 9." [GOC:add, PMID:16551253, PMID:17328678]	biological_process
ENSG00000123268	ATF1	activating transcription factor 1 [Source:HGNC Symbol;Acc:783]	GO:0002224	toll-like receptor signaling pathway	"Any series of molecular signals generated as a consequence of binding to a toll-like receptor. Toll-like receptors directly bind pattern motifs from a variety of microbial sources to initiate innate immune response." [GO_REF:0000022, GOC:add, GOC:mtg_15nov05, ISBN:0781735149, PMID:12467241, PMID:12524386, PMID:12855817, PMID:15585605, PMID:15728447]	biological_process
ENSG00000123268	ATF1	activating transcription factor 1 [Source:HGNC Symbol;Acc:783]	GO:0038123	toll-like receptor TLR1:TLR2 signaling pathway	"A series of molecular signals initiated by the binding of a heterodimeric TLR1:TLR2 complex to one of it's physiological ligands, followed by transmission of the signal by the activated receptor, and ending with regulation of a downstream cellular process, e.g. transcription." [GOC:nhn, GOC:signaling, PMID:17318230]	biological_process
ENSG00000123268	ATF1	activating transcription factor 1 [Source:HGNC Symbol;Acc:783]	GO:0038124	toll-like receptor TLR6:TLR2 signaling pathway	"A series of molecular signals initiated by the binding of a heterodimeric TLR6:TLR2 complex to one of it's physiological ligands, followed by transmission of the signal by the activated receptor, and ending with regulation of a downstream cellular process, e.g. transcription." [GOC:nhn, GOC:signaling, PMID:17318230]	biological_process
ENSG00000123268	ATF1	activating transcription factor 1 [Source:HGNC Symbol;Acc:783]	GO:0006351	transcription, DNA-templated	"The cellular synthesis of RNA on a template of DNA." [GOC:jl, GOC:txnOH]	biological_process
ENSG00000123268	ATF1	activating transcription factor 1 [Source:HGNC Symbol;Acc:783]	GO:0035666	TRIF-dependent toll-like receptor signaling pathway	"Any series of molecular signals generated as a consequence of binding to a toll-like receptor where the TRIF adaptor mediates transduction of the signal. Toll-like receptors directly bind pattern motifs from a variety of microbial sources to initiate innate immune response." [GOC:BHF, PMID:12855817]	biological_process
ENSG00000115966	ATF2	activating transcription factor 2 [Source:HGNC Symbol;Acc:784]	GO:0060612	adipose tissue development	"The process whose specific outcome is the progression of adipose tissue over time, from its formation to the mature structure. Adipose tissue is specialized tissue that is used to store fat." [GOC:dph]	biological_process
ENSG00000115966	ATF2	activating transcription factor 2 [Source:HGNC Symbol;Acc:784]	GO:0035497	cAMP response element binding	"Interacting selectively and non-covalently with the cyclic AMP response element (CRE), a short palindrome-containing sequence found in the promoters of genes whose expression is regulated in response to cyclic AMP." [PMID:2875459, PMID:2900470]	molecular_function
ENSG00000115966	ATF2	activating transcription factor 2 [Source:HGNC Symbol;Acc:784]	GO:0008140	cAMP response element binding protein binding	"Interacting selectively and non-covalently with the cAMP response element binding protein." [GOC:mah]	molecular_function
ENSG00000115966	ATF2	activating transcription factor 2 [Source:HGNC Symbol;Acc:784]	GO:0006974	cellular response to DNA damage stimulus	"Any process that results in a change in state or activity of a cell (in terms of movement, secretion, enzyme production, gene expression, etc.) as a result of a stimulus indicating damage to its DNA from environmental insults or errors during metabolism." [GOC:go_curators]	biological_process
ENSG00000115966	ATF2	activating transcription factor 2 [Source:HGNC Symbol;Acc:784]	GO:0003682	chromatin binding	"Interacting selectively and non-covalently with chromatin, the network of fibers of DNA, protein, and sometimes RNA, that make up the chromosomes of the eukaryotic nucleus during interphase." [GOC:jl, ISBN:0198506732, PMID:20404130]	molecular_function
ENSG00000115966	ATF2	activating transcription factor 2 [Source:HGNC Symbol;Acc:784]	GO:0003677	DNA binding	"Any molecular function by which a gene product interacts selectively and non-covalently with DNA (deoxyribonucleic acid)." [GOC:dph, GOC:jl, GOC:tb, GOC:vw]	molecular_function
ENSG00000115966	ATF2	activating transcription factor 2 [Source:HGNC Symbol;Acc:784]	GO:0045444	fat cell differentiation	"The process in which a relatively unspecialized cell acquires specialized features of an adipocyte, an animal connective tissue cell specialized for the synthesis and storage of fat." [CL:0000136, GOC:go_curators]	biological_process
ENSG00000115966	ATF2	activating transcription factor 2 [Source:HGNC Symbol;Acc:784]	GO:0016573	histone acetylation	"The modification of a histone by the addition of an acetyl group." [GOC:ai]	biological_process
ENSG00000115966	ATF2	activating transcription factor 2 [Source:HGNC Symbol;Acc:784]	GO:0004402	histone acetyltransferase activity	"Catalysis of the reaction: acetyl-CoA + histone = CoA + acetyl-histone." [EC:2.3.1.48]	molecular_function
ENSG00000115966	ATF2	activating transcription factor 2 [Source:HGNC Symbol;Acc:784]	GO:0045087	innate immune response	"Innate immune responses are defense responses mediated by germline encoded components that directly recognize components of potential pathogens." [GO_REF:0000022, GOC:add, GOC:ebc, GOC:mtg_15nov05, GOC:mtg_sensu]	biological_process
ENSG00000115966	ATF2	activating transcription factor 2 [Source:HGNC Symbol;Acc:784]	GO:0031573	intra-S DNA damage checkpoint	"A cell cycle checkpoint that slows DNA synthesis in response to DNA damage by the prevention of new origin firing and the stabilization of slow replication fork progression." [GOC:vw]	biological_process
ENSG00000115966	ATF2	activating transcription factor 2 [Source:HGNC Symbol;Acc:784]	GO:0046872	metal ion binding	"Interacting selectively and non-covalently with any metal ion." [GOC:ai]	molecular_function
ENSG00000115966	ATF2	activating transcription factor 2 [Source:HGNC Symbol;Acc:784]	GO:0002755	MyD88-dependent toll-like receptor signaling pathway	"Any series of molecular signals generated as a consequence of binding to a toll-like receptor where the MyD88 adaptor molecule mediates transduction of the signal. Toll-like receptors directly bind pattern motifs from a variety of microbial sources to initiate innate immune response." [GOC:add, ISBN:0781735149, PMID:12467241, PMID:12524386, PMID:12855817, PMID:15585605, PMID:15728447]	biological_process
ENSG00000115966	ATF2	activating transcription factor 2 [Source:HGNC Symbol;Acc:784]	GO:0002756	MyD88-independent toll-like receptor signaling pathway	"Any series of molecular signals generated as a consequence of binding to a toll-like receptor not relying on the MyD88 adaptor molecule. Toll-like receptors directly bind pattern motifs from a variety of microbial sources to initiate innate immune response." [GOC:add, ISBN:0781735149, PMID:12467241, PMID:12524386, PMID:12855817, PMID:15585605, PMID:15728447]	biological_process
ENSG00000115966	ATF2	activating transcription factor 2 [Source:HGNC Symbol;Acc:784]	GO:0003676	nucleic acid binding	"Interacting selectively and non-covalently with any nucleic acid." [GOC:jl]	molecular_function
ENSG00000115966	ATF2	activating transcription factor 2 [Source:HGNC Symbol;Acc:784]	GO:0003151	outflow tract morphogenesis	"The process in which the anatomical structures of the outflow tract are generated and organized. The outflow tract is the portion of the heart through which blood flows into the arteries." [GOC:mtg_heart, UBERON:0004145]	biological_process
ENSG00000115966	ATF2	activating transcription factor 2 [Source:HGNC Symbol;Acc:784]	GO:1902110	positive regulation of mitochondrial membrane permeability involved in apoptotic process	"Any positive regulation of mitochondrial membrane permeability that is involved in apoptotic process." [GOC:mtg_apoptosis, GOC:pm, GOC:TermGenie, PMID:19168129]	biological_process
ENSG00000115966	ATF2	activating transcription factor 2 [Source:HGNC Symbol;Acc:784]	GO:0051091	positive regulation of sequence-specific DNA binding transcription factor activity	"Any process that activates or increases the frequency, rate or extent of activity of a transcription factor, any factor involved in the initiation or regulation of transcription." [GOC:ai]	biological_process
ENSG00000115966	ATF2	activating transcription factor 2 [Source:HGNC Symbol;Acc:784]	GO:0045944	positive regulation of transcription from RNA polymerase II promoter	"Any process that activates or increases the frequency, rate or extent of transcription from an RNA polymerase II promoter." [GOC:go_curators, GOC:txnOH]	biological_process
ENSG00000115966	ATF2	activating transcription factor 2 [Source:HGNC Symbol;Acc:784]	GO:0032915	positive regulation of transforming growth factor beta2 production	"Any process that activates or increases the frequency, rate, or extent of production of transforming growth factor-beta2." [GOC:mah]	biological_process
ENSG00000115966	ATF2	activating transcription factor 2 [Source:HGNC Symbol;Acc:784]	GO:0005515	protein binding	"Interacting selectively and non-covalently with any protein or protein complex (a complex of two or more proteins that may include other nonprotein molecules)." [GOC:go_curators]	molecular_function
ENSG00000115966	ATF2	activating transcription factor 2 [Source:HGNC Symbol;Acc:784]	GO:0046982	protein heterodimerization activity	"Interacting selectively and non-covalently with a nonidentical protein to form a heterodimer." [GOC:ai]	molecular_function
ENSG00000115966	ATF2	activating transcription factor 2 [Source:HGNC Symbol;Acc:784]	GO:0019901	protein kinase binding	"Interacting selectively and non-covalently with a protein kinase, any enzyme that catalyzes the transfer of a phosphate group, usually from ATP, to a protein substrate." [GOC:jl]	molecular_function
ENSG00000115966	ATF2	activating transcription factor 2 [Source:HGNC Symbol;Acc:784]	GO:0051090	regulation of sequence-specific DNA binding transcription factor activity	"Any process that modulates the frequency, rate or extent of the activity of a transcription factor, any factor involved in the initiation or regulation of transcription." [GOC:ai]	biological_process
ENSG00000115966	ATF2	activating transcription factor 2 [Source:HGNC Symbol;Acc:784]	GO:0006357	regulation of transcription from RNA polymerase II promoter	"Any process that modulates the frequency, rate or extent of transcription from an RNA polymerase II promoter." [GOC:go_curators, GOC:txnOH]	biological_process
ENSG00000115966	ATF2	activating transcription factor 2 [Source:HGNC Symbol;Acc:784]	GO:0006355	regulation of transcription, DNA-dependent	"Any process that modulates the frequency, rate or extent of cellular DNA-dependent transcription." [GOC:go_curators, GOC:txnOH]	biological_process
ENSG00000115966	ATF2	activating transcription factor 2 [Source:HGNC Symbol;Acc:784]	GO:0006970	response to osmotic stress	"Any process that results in a change in state or activity of a cell or an organism (in terms of movement, secretion, enzyme production, gene expression, etc.) as a result of a stimulus indicating an increase or decrease in the concentration of solutes outside the organism or cell." [GOC:jl]	biological_process
ENSG00000115966	ATF2	activating transcription factor 2 [Source:HGNC Symbol;Acc:784]	GO:0001102	RNA polymerase II activating transcription factor binding	"Interacting selectively and non-covalently with an RNA polymerase II transcription activating factor, a protein involved in positive regulation of transcription." [GOC:txnOH]	molecular_function
ENSG00000115966	ATF2	activating transcription factor 2 [Source:HGNC Symbol;Acc:784]	GO:0001077	RNA polymerase II core promoter proximal region sequence-specific DNA binding transcription factor activity involved in positive regulation of transcription	"Interacting selectively and non-covalently with a sequence of DNA that is in cis with and relatively close to a core promoter for RNA polymerase II (RNAP II) in order to activate or increase the frequency, rate or extent of transcription from the RNAP II promoter." [GOC:txnOH]	molecular_function
ENSG00000115966	ATF2	activating transcription factor 2 [Source:HGNC Symbol;Acc:784]	GO:0000980	RNA polymerase II distal enhancer sequence-specific DNA binding	"Interacting selectively and non-covalently with a RNA polymerase II (Pol II) distal enhancer. In mammalian cells, enhancers are distal sequences that increase the utilization of some promoters, and can function in either orientation and in any location (upstream or downstream) relative to the core promoter." [GOC:txnOH]	molecular_function
ENSG00000115966	ATF2	activating transcription factor 2 [Source:HGNC Symbol;Acc:784]	GO:0003705	RNA polymerase II distal enhancer sequence-specific DNA binding transcription factor activity	"Interacting selectively and non-covalently with a sequence of DNA that is in a distal enhancer region for RNA polymerase II (RNAP II) in order to modulate transcription by RNAP II." [GOC:jl, GOC:txnOH]	molecular_function
ENSG00000115966	ATF2	activating transcription factor 2 [Source:HGNC Symbol;Acc:784]	GO:0001076	RNA polymerase II transcription factor binding transcription factor activity	"Interacting selectively and non-covalently with an RNA polymerase II transcription factor, which may be a single protein or a complex, in order to modulate transcription. A protein binding transcription factor may or may not also interact with the template nucleic acid (either DNA or RNA) as well." [GOC:txnOH]	molecular_function
ENSG00000115966	ATF2	activating transcription factor 2 [Source:HGNC Symbol;Acc:784]	GO:0043565	sequence-specific DNA binding	"Interacting selectively and non-covalently with DNA of a specific nucleotide composition, e.g. GC-rich DNA binding, or with a specific sequence motif or type of DNA e.g. promotor binding or rDNA binding." [GOC:jl]	molecular_function
ENSG00000115966	ATF2	activating transcription factor 2 [Source:HGNC Symbol;Acc:784]	GO:0003700	sequence-specific DNA binding transcription factor activity	"Interacting selectively and non-covalently with a specific DNA sequence in order to modulate transcription. The transcription factor may or may not also interact selectively with a protein or macromolecular complex." [GOC:curators, GOC:txnOH]	molecular_function
ENSG00000115966	ATF2	activating transcription factor 2 [Source:HGNC Symbol;Acc:784]	GO:0051403	stress-activated MAPK cascade	"A series of molecular signals in which a stress-activated MAP kinase cascade relays one or more of the signals; MAP kinase cascades involve at least three protein kinase activities and culminate in the phosphorylation and activation of a MAP kinase." [GOC:ai, PMID:15936270]	biological_process
ENSG00000115966	ATF2	activating transcription factor 2 [Source:HGNC Symbol;Acc:784]	GO:0034166	toll-like receptor 10 signaling pathway	"Any series of molecular signals generated as a consequence of binding to toll-like receptor 10." [GOC:add, PMID:16551253, PMID:17328678]	biological_process
ENSG00000115966	ATF2	activating transcription factor 2 [Source:HGNC Symbol;Acc:784]	GO:0034134	toll-like receptor 2 signaling pathway	"Any series of molecular signals generated as a consequence of binding to toll-like receptor 2." [GOC:add, PMID:16551253, PMID:17328678]	biological_process
ENSG00000115966	ATF2	activating transcription factor 2 [Source:HGNC Symbol;Acc:784]	GO:0034138	toll-like receptor 3 signaling pathway	"Any series of molecular signals generated as a consequence of binding to toll-like receptor 3." [GOC:add, PMID:16551253, PMID:17328678]	biological_process
ENSG00000115966	ATF2	activating transcription factor 2 [Source:HGNC Symbol;Acc:784]	GO:0034142	toll-like receptor 4 signaling pathway	"Any series of molecular signals generated as a consequence of binding to toll-like receptor 4." [GOC:add, PMID:16551253, PMID:17328678]	biological_process
ENSG00000115966	ATF2	activating transcription factor 2 [Source:HGNC Symbol;Acc:784]	GO:0034146	toll-like receptor 5 signaling pathway	"Any series of molecular signals generated as a consequence of binding to toll-like receptor 5." [GOC:add, PMID:16551253, PMID:17328678]	biological_process
ENSG00000115966	ATF2	activating transcription factor 2 [Source:HGNC Symbol;Acc:784]	GO:0034162	toll-like receptor 9 signaling pathway	"Any series of molecular signals generated as a consequence of binding to toll-like receptor 9." [GOC:add, PMID:16551253, PMID:17328678]	biological_process
ENSG00000115966	ATF2	activating transcription factor 2 [Source:HGNC Symbol;Acc:784]	GO:0002224	toll-like receptor signaling pathway	"Any series of molecular signals generated as a consequence of binding to a toll-like receptor. Toll-like receptors directly bind pattern motifs from a variety of microbial sources to initiate innate immune response." [GO_REF:0000022, GOC:add, GOC:mtg_15nov05, ISBN:0781735149, PMID:12467241, PMID:12524386, PMID:12855817, PMID:15585605, PMID:15728447]	biological_process
ENSG00000115966	ATF2	activating transcription factor 2 [Source:HGNC Symbol;Acc:784]	GO:0038123	toll-like receptor TLR1:TLR2 signaling pathway	"A series of molecular signals initiated by the binding of a heterodimeric TLR1:TLR2 complex to one of it's physiological ligands, followed by transmission of the signal by the activated receptor, and ending with regulation of a downstream cellular process, e.g. transcription." [GOC:nhn, GOC:signaling, PMID:17318230]	biological_process
ENSG00000115966	ATF2	activating transcription factor 2 [Source:HGNC Symbol;Acc:784]	GO:0038124	toll-like receptor TLR6:TLR2 signaling pathway	"A series of molecular signals initiated by the binding of a heterodimeric TLR6:TLR2 complex to one of it's physiological ligands, followed by transmission of the signal by the activated receptor, and ending with regulation of a downstream cellular process, e.g. transcription." [GOC:nhn, GOC:signaling, PMID:17318230]	biological_process
ENSG00000115966	ATF2	activating transcription factor 2 [Source:HGNC Symbol;Acc:784]	GO:0003713	transcription coactivator activity	"Interacting selectively and non-covalently with a activating transcription factor and also with the basal transcription machinery in order to increase the frequency, rate or extent of transcription. Cofactors generally do not bind DNA, but rather mediate protein-protein interactions between activating transcription factors and the basal transcription machinery." [GOC:txnOH, PMID:10213677, PMID:1…	molecular_function
ENSG00000115966	ATF2	activating transcription factor 2 [Source:HGNC Symbol;Acc:784]	GO:0006366	transcription from RNA polymerase II promoter	"The synthesis of RNA from a DNA template by RNA polymerase II, originating at an RNA polymerase II promoter. Includes transcription of messenger RNA (mRNA) and certain small nuclear RNAs (snRNAs)." [GOC:jl, GOC:txnOH, ISBN:0321000382]	biological_process
ENSG00000115966	ATF2	activating transcription factor 2 [Source:HGNC Symbol;Acc:784]	GO:0035666	TRIF-dependent toll-like receptor signaling pathway	"Any series of molecular signals generated as a consequence of binding to a toll-like receptor where the TRIF adaptor mediates transduction of the signal. Toll-like receptors directly bind pattern motifs from a variety of microbial sources to initiate innate immune response." [GOC:BHF, PMID:12855817]	biological_process
ENSG00000162772	ATF3	activating transcription factor 3 [Source:HGNC Symbol;Acc:785]	GO:0006987	activation of signaling protein activity involved in unfolded protein response	"The conversion of a specific protein, possessing protein kinase and endoribonuclease activities, to an active form as a result of signaling via the unfolded protein response." [GOC:dph, GOC:mah, GOC:tb, PMID:12042763]	biological_process
ENSG00000162772	ATF3	activating transcription factor 3 [Source:HGNC Symbol;Acc:785]	GO:0044267	cellular protein metabolic process	"The chemical reactions and pathways involving a specific protein, rather than of proteins in general, occurring at the level of an individual cell. Includes cellular protein modification." [GOC:jl]	biological_process
ENSG00000162772	ATF3	activating transcription factor 3 [Source:HGNC Symbol;Acc:785]	GO:0003677	DNA binding	"Any molecular function by which a gene product interacts selectively and non-covalently with DNA (deoxyribonucleic acid)." [GOC:dph, GOC:jl, GOC:tb, GOC:vw]	molecular_function
ENSG00000162772	ATF3	activating transcription factor 3 [Source:HGNC Symbol;Acc:785]	GO:0030968	endoplasmic reticulum unfolded protein response	"The series of molecular signals generated as a consequence of the presence of unfolded proteins in the endoplasmic reticulum (ER) or other ER-related stress; results in changes in the regulation of transcription and translation." [GOC:mah, PMID:12042763]	biological_process
ENSG00000162772	ATF3	activating transcription factor 3 [Source:HGNC Symbol;Acc:785]	GO:0006094	gluconeogenesis	"The formation of glucose from noncarbohydrate precursors, such as pyruvate, amino acids and glycerol." [MetaCyc:GLUCONEO-PWY]	biological_process
ENSG00000162772	ATF3	activating transcription factor 3 [Source:HGNC Symbol;Acc:785]	GO:0042802	identical protein binding	"Interacting selectively and non-covalently with an identical protein or proteins." [GOC:jl]	molecular_function
ENSG00000162772	ATF3	activating transcription factor 3 [Source:HGNC Symbol;Acc:785]	GO:0045892	negative regulation of transcription, DNA-dependent	"Any process that stops, prevents, or reduces the frequency, rate or extent of cellular DNA-dependent transcription." [GOC:go_curators, GOC:txnOH]	biological_process
ENSG00000162772	ATF3	activating transcription factor 3 [Source:HGNC Symbol;Acc:785]	GO:0008284	positive regulation of cell proliferation	"Any process that activates or increases the rate or extent of cell proliferation." [GOC:go_curators]	biological_process
ENSG00000162772	ATF3	activating transcription factor 3 [Source:HGNC Symbol;Acc:785]	GO:0005515	protein binding	"Interacting selectively and non-covalently with any protein or protein complex (a complex of two or more proteins that may include other nonprotein molecules)." [GOC:go_curators]	molecular_function
ENSG00000162772	ATF3	activating transcription factor 3 [Source:HGNC Symbol;Acc:785]	GO:0006355	regulation of transcription, DNA-dependent	"Any process that modulates the frequency, rate or extent of cellular DNA-dependent transcription." [GOC:go_curators, GOC:txnOH]	biological_process
ENSG00000162772	ATF3	activating transcription factor 3 [Source:HGNC Symbol;Acc:785]	GO:0006950	response to stress	"Any process that results in a change in state or activity of a cell or an organism (in terms of movement, secretion, enzyme production, gene expression, etc.) as a result of a disturbance in organismal or cellular homeostasis, usually, but not necessarily, exogenous (e.g. temperature, humidity, ionizing radiation)." [GOC:mah]	biological_process
ENSG00000162772	ATF3	activating transcription factor 3 [Source:HGNC Symbol;Acc:785]	GO:0043565	sequence-specific DNA binding	"Interacting selectively and non-covalently with DNA of a specific nucleotide composition, e.g. GC-rich DNA binding, or with a specific sequence motif or type of DNA e.g. promotor binding or rDNA binding." [GOC:jl]	molecular_function
ENSG00000162772	ATF3	activating transcription factor 3 [Source:HGNC Symbol;Acc:785]	GO:0003700	sequence-specific DNA binding transcription factor activity	"Interacting selectively and non-covalently with a specific DNA sequence in order to modulate transcription. The transcription factor may or may not also interact selectively with a protein or macromolecular complex." [GOC:curators, GOC:txnOH]	molecular_function
ENSG00000162772	ATF3	activating transcription factor 3 [Source:HGNC Symbol;Acc:785]	GO:0035914	skeletal muscle cell differentiation	"The process in which a relatively unspecialized cell acquires specialized features of a skeletal muscle cell, a somatic cell located in skeletal muscle." [CL:0000188, GOC:BHF, GOC:vk]	biological_process
ENSG00000162772	ATF3	activating transcription factor 3 [Source:HGNC Symbol;Acc:785]	GO:0003714	transcription corepressor activity	"Interacting selectively and non-covalently with a repressing transcription factor and also with the basal transcription machinery in order to stop, prevent, or reduce the frequency, rate or extent of transcription. Cofactors generally do not bind DNA, but rather mediate protein-protein interactions between repressive transcription factors and the basal transcription machinery." [GOC:txnOH, PMID:…	molecular_function
ENSG00000162772	ATF3	activating transcription factor 3 [Source:HGNC Symbol;Acc:785]	GO:0006351	transcription, DNA-templated	"The cellular synthesis of RNA on a template of DNA." [GOC:jl, GOC:txnOH]	biological_process
ENSG00000128272	ATF4	activating transcription factor 4 [Source:HGNC Symbol;Acc:786]	GO:0006987	activation of signaling protein activity involved in unfolded protein response	"The conversion of a specific protein, possessing protein kinase and endoribonuclease activities, to an active form as a result of signaling via the unfolded protein response." [GOC:dph, GOC:mah, GOC:tb, PMID:12042763]	biological_process
ENSG00000128272	ATF4	activating transcription factor 4 [Source:HGNC Symbol;Acc:786]	GO:0006520	cellular amino acid metabolic process	"The chemical reactions and pathways involving amino acids, carboxylic acids containing one or more amino groups, as carried out by individual cells." [CHEBI:33709, GOC:curators, ISBN:0198506732]	biological_process
ENSG00000128272	ATF4	activating transcription factor 4 [Source:HGNC Symbol;Acc:786]	GO:0044267	cellular protein metabolic process	"The chemical reactions and pathways involving a specific protein, rather than of proteins in general, occurring at the level of an individual cell. Includes cellular protein modification." [GOC:jl]	biological_process
ENSG00000128272	ATF4	activating transcription factor 4 [Source:HGNC Symbol;Acc:786]	GO:0003677	DNA binding	"Any molecular function by which a gene product interacts selectively and non-covalently with DNA (deoxyribonucleic acid)." [GOC:dph, GOC:jl, GOC:tb, GOC:vw]	molecular_function
ENSG00000128272	ATF4	activating transcription factor 4 [Source:HGNC Symbol;Acc:786]	GO:0030968	endoplasmic reticulum unfolded protein response	"The series of molecular signals generated as a consequence of the presence of unfolded proteins in the endoplasmic reticulum (ER) or other ER-related stress; results in changes in the regulation of transcription and translation." [GOC:mah, PMID:12042763]	biological_process
ENSG00000128272	ATF4	activating transcription factor 4 [Source:HGNC Symbol;Acc:786]	GO:0007214	gamma-aminobutyric acid signaling pathway	"The series of molecular signals generated by the binding of gamma-aminobutyric acid (GABA, 4-aminobutyrate), an amino acid which acts as a neurotransmitter in some organisms, to a cell surface receptor." [GOC:mah]	biological_process
ENSG00000128272	ATF4	activating transcription factor 4 [Source:HGNC Symbol;Acc:786]	GO:0006094	gluconeogenesis	"The formation of glucose from noncarbohydrate precursors, such as pyruvate, amino acids and glycerol." [MetaCyc:GLUCONEO-PWY]	biological_process
ENSG00000128272	ATF4	activating transcription factor 4 [Source:HGNC Symbol;Acc:786]	GO:0070059	intrinsic apoptotic signaling pathway in response to endoplasmic reticulum stress	"A series of molecular signals in which an intracellular signal is conveyed to trigger the apoptotic death of a cell. The pathway is induced in response to a stimulus indicating endoplasmic reticulum (ER) stress, and ends when the execution phase of apoptosis is triggered. ER stress usually results from the accumulation of unfolded or misfolded proteins in the ER lumen." [GOC:mah, GOC:mtg_apoptos…	biological_process
ENSG00000128272	ATF4	activating transcription factor 4 [Source:HGNC Symbol;Acc:786]	GO:0043267	negative regulation of potassium ion transport	"Any process that stops, prevents, or reduces the frequency, rate or extent of the directed movement of potassium ions (K+) into, out of or within a cell, or between cells, by means of some agent such as a transporter or pore." [GOC:jl]	biological_process
ENSG00000128272	ATF4	activating transcription factor 4 [Source:HGNC Symbol;Acc:786]	GO:0043525	positive regulation of neuron apoptotic process	"Any process that activates or increases the frequency, rate or extent of cell death of neurons by apoptotic process." [GOC:go_curators, GOC:mtg_apoptosis]	biological_process
ENSG00000128272	ATF4	activating transcription factor 4 [Source:HGNC Symbol;Acc:786]	GO:0045944	positive regulation of transcription from RNA polymerase II promoter	"Any process that activates or increases the frequency, rate or extent of transcription from an RNA polymerase II promoter." [GOC:go_curators, GOC:txnOH]	biological_process
ENSG00000128272	ATF4	activating transcription factor 4 [Source:HGNC Symbol;Acc:786]	GO:0045893	positive regulation of transcription, DNA-dependent	"Any process that activates or increases the frequency, rate or extent of cellular DNA-dependent transcription." [GOC:go_curators, GOC:txnOH]	biological_process
ENSG00000128272	ATF4	activating transcription factor 4 [Source:HGNC Symbol;Acc:786]	GO:0005515	protein binding	"Interacting selectively and non-covalently with any protein or protein complex (a complex of two or more proteins that may include other nonprotein molecules)." [GOC:go_curators]	molecular_function
ENSG00000128272	ATF4	activating transcription factor 4 [Source:HGNC Symbol;Acc:786]	GO:0008022	protein C-terminus binding	"Interacting selectively and non-covalently with a protein C-terminus, the end of any peptide chain at which the 1-carboxy function of a constituent amino acid is not attached in peptide linkage to another amino-acid residue." [ISBN:0198506732]	molecular_function
ENSG00000128272	ATF4	activating transcription factor 4 [Source:HGNC Symbol;Acc:786]	GO:0006357	regulation of transcription from RNA polymerase II promoter	"Any process that modulates the frequency, rate or extent of transcription from an RNA polymerase II promoter." [GOC:go_curators, GOC:txnOH]	biological_process
ENSG00000128272	ATF4	activating transcription factor 4 [Source:HGNC Symbol;Acc:786]	GO:0006355	regulation of transcription, DNA-dependent	"Any process that modulates the frequency, rate or extent of cellular DNA-dependent transcription." [GOC:go_curators, GOC:txnOH]	biological_process
ENSG00000128272	ATF4	activating transcription factor 4 [Source:HGNC Symbol;Acc:786]	GO:0034976	response to endoplasmic reticulum stress	"Any process that results in a change in state or activity of a cell (in terms of movement, secretion, enzyme production, gene expression, etc.) as a result of a stimulus indicating endoplasmic reticulum (ER) stress. ER stress usually results from the accumulation of unfolded or misfolded proteins in the ER lumen." [GOC:mah]	biological_process
ENSG00000128272	ATF4	activating transcription factor 4 [Source:HGNC Symbol;Acc:786]	GO:0043565	sequence-specific DNA binding	"Interacting selectively and non-covalently with DNA of a specific nucleotide composition, e.g. GC-rich DNA binding, or with a specific sequence motif or type of DNA e.g. promotor binding or rDNA binding." [GOC:jl]	molecular_function
ENSG00000128272	ATF4	activating transcription factor 4 [Source:HGNC Symbol;Acc:786]	GO:0003700	sequence-specific DNA binding transcription factor activity	"Interacting selectively and non-covalently with a specific DNA sequence in order to modulate transcription. The transcription factor may or may not also interact selectively with a protein or macromolecular complex." [GOC:curators, GOC:txnOH]	molecular_function
ENSG00000128272	ATF4	activating transcription factor 4 [Source:HGNC Symbol;Acc:786]	GO:0006366	transcription from RNA polymerase II promoter	"The synthesis of RNA from a DNA template by RNA polymerase II, originating at an RNA polymerase II promoter. Includes transcription of messenger RNA (mRNA) and certain small nuclear RNAs (snRNAs)." [GOC:jl, GOC:txnOH, ISBN:0321000382]	biological_process
ENSG00000198604	BAZ1A	bromodomain adjacent to zinc finger domain, 1A [Source:HGNC Symbol;Acc:960]	GO:0006338	chromatin remodeling	"Dynamic structural changes to eukaryotic chromatin occurring throughout the cell division cycle. These changes range from the local changes necessary for transcriptional regulation to global changes necessary for chromosome segregation." [GOC:jid, PMID:12697820]	biological_process
ENSG00000198604	BAZ1A	bromodomain adjacent to zinc finger domain, 1A [Source:HGNC Symbol;Acc:960]	GO:0006261	DNA-dependent DNA replication	"A DNA replication process that uses parental DNA as a template for the DNA-dependent DNA polymerases that synthesize the new strands." [GOC:mah, ISBN:0198506732]	biological_process
ENSG00000198604	BAZ1A	bromodomain adjacent to zinc finger domain, 1A [Source:HGNC Symbol;Acc:960]	GO:0005515	protein binding	"Interacting selectively and non-covalently with any protein or protein complex (a complex of two or more proteins that may include other nonprotein molecules)." [GOC:go_curators]	molecular_function
ENSG00000198604	BAZ1A	bromodomain adjacent to zinc finger domain, 1A [Source:HGNC Symbol;Acc:960]	GO:0006355	regulation of transcription, DNA-dependent	"Any process that modulates the frequency, rate or extent of cellular DNA-dependent transcription." [GOC:go_curators, GOC:txnOH]	biological_process
ENSG00000198604	BAZ1A	bromodomain adjacent to zinc finger domain, 1A [Source:HGNC Symbol;Acc:960]	GO:0006351	transcription, DNA-templated	"The cellular synthesis of RNA on a template of DNA." [GOC:jl, GOC:txnOH]	biological_process
ENSG00000198604	BAZ1A	bromodomain adjacent to zinc finger domain, 1A [Source:HGNC Symbol;Acc:960]	GO:0008270	zinc ion binding	"Interacting selectively and non-covalently with zinc (Zn) ions." [GOC:ai]	molecular_function
ENSG00000123636	BAZ2B	bromodomain adjacent to zinc finger domain, 2B [Source:HGNC Symbol;Acc:963]	GO:0005488	binding	"The selective, non-covalent, often stoichiometric, interaction of a molecule with one or more specific sites on another molecule." [GOC:ceb, GOC:mah, ISBN:0198506732]	molecular_function
ENSG00000123636	BAZ2B	bromodomain adjacent to zinc finger domain, 2B [Source:HGNC Symbol;Acc:963]	GO:0003677	DNA binding	"Any molecular function by which a gene product interacts selectively and non-covalently with DNA (deoxyribonucleic acid)." [GOC:dph, GOC:jl, GOC:tb, GOC:vw]	molecular_function
ENSG00000123636	BAZ2B	bromodomain adjacent to zinc finger domain, 2B [Source:HGNC Symbol;Acc:963]	GO:0005515	protein binding	"Interacting selectively and non-covalently with any protein or protein complex (a complex of two or more proteins that may include other nonprotein molecules)." [GOC:go_curators]	molecular_function
ENSG00000123636	BAZ2B	bromodomain adjacent to zinc finger domain, 2B [Source:HGNC Symbol;Acc:963]	GO:0006355	regulation of transcription, DNA-dependent	"Any process that modulates the frequency, rate or extent of cellular DNA-dependent transcription." [GOC:go_curators, GOC:txnOH]	biological_process
ENSG00000123636	BAZ2B	bromodomain adjacent to zinc finger domain, 2B [Source:HGNC Symbol;Acc:963]	GO:0006351	transcription, DNA-templated	"The cellular synthesis of RNA on a template of DNA." [GOC:jl, GOC:txnOH]	biological_process
ENSG00000123636	BAZ2B	bromodomain adjacent to zinc finger domain, 2B [Source:HGNC Symbol;Acc:963]	GO:0008270	zinc ion binding	"Interacting selectively and non-covalently with zinc (Zn) ions." [GOC:ai]	molecular_function
ENSG00000114439	BBX	bobby sox homolog (Drosophila) [Source:HGNC Symbol;Acc:14422]	GO:0060348	bone development	"The process whose specific outcome is the progression of bone over time, from its formation to the mature structure. Bone is the hard skeletal connective tissue consisting of both mineral and cellular components." [GOC:dph]	biological_process
ENSG00000114439	BBX	bobby sox homolog (Drosophila) [Source:HGNC Symbol;Acc:14422]	GO:0003677	DNA binding	"Any molecular function by which a gene product interacts selectively and non-covalently with DNA (deoxyribonucleic acid)." [GOC:dph, GOC:jl, GOC:tb, GOC:vw]	molecular_function
ENSG00000114439	BBX	bobby sox homolog (Drosophila) [Source:HGNC Symbol;Acc:14422]	GO:0006355	regulation of transcription, DNA-dependent	"Any process that modulates the frequency, rate or extent of cellular DNA-dependent transcription." [GOC:go_curators, GOC:txnOH]	biological_process
ENSG00000114439	BBX	bobby sox homolog (Drosophila) [Source:HGNC Symbol;Acc:14422]	GO:0006351	transcription, DNA-templated	"The cellular synthesis of RNA on a template of DNA." [GOC:jl, GOC:txnOH]	biological_process
ENSG00000113916	BCL6	B-cell CLL/lymphoma 6 [Source:HGNC Symbol;Acc:1001]	GO:0030036	actin cytoskeleton organization	"A process that is carried out at the cellular level which results in the assembly, arrangement of constituent parts, or disassembly of cytoskeletal structures comprising actin filaments and their associated proteins." [GOC:dph, GOC:jl, GOC:mah]	biological_process
ENSG00000113916	BCL6	B-cell CLL/lymphoma 6 [Source:HGNC Symbol;Acc:1001]	GO:0030183	B cell differentiation	"The process in which a precursor cell type acquires the specialized features of a B cell. A B cell is a lymphocyte of B lineage with the phenotype CD19-positive and capable of B cell mediated immunity." [GO_REF:0000022, GOC:mah, GOC:mtg_15nov05]	biological_process
ENSG00000113916	BCL6	B-cell CLL/lymphoma 6 [Source:HGNC Symbol;Acc:1001]	GO:0000902	cell morphogenesis	"The developmental process in which the size or shape of a cell is generated and organized." [GOC:clt, GOC:dph, GOC:go_curators, GOC:tb]	biological_process
ENSG00000113916	BCL6	B-cell CLL/lymphoma 6 [Source:HGNC Symbol;Acc:1001]	GO:0006974	cellular response to DNA damage stimulus	"Any process that results in a change in state or activity of a cell (in terms of movement, secretion, enzyme production, gene expression, etc.) as a result of a stimulus indicating damage to its DNA from environmental insults or errors during metabolism." [GOC:go_curators]	biological_process
ENSG00000113916	BCL6	B-cell CLL/lymphoma 6 [Source:HGNC Symbol;Acc:1001]	GO:0003682	chromatin binding	"Interacting selectively and non-covalently with chromatin, the network of fibers of DNA, protein, and sometimes RNA, that make up the chromosomes of the eukaryotic nucleus during interphase." [GOC:jl, ISBN:0198506732, PMID:20404130]	molecular_function
ENSG00000113916	BCL6	B-cell CLL/lymphoma 6 [Source:HGNC Symbol;Acc:1001]	GO:0031490	chromatin DNA binding	"Interacting selectively and non-covalently with DNA that is assembled into chromatin." [GOC:mah]	molecular_function
ENSG00000113916	BCL6	B-cell CLL/lymphoma 6 [Source:HGNC Symbol;Acc:1001]	GO:0003677	DNA binding	"Any molecular function by which a gene product interacts selectively and non-covalently with DNA (deoxyribonucleic acid)." [GOC:dph, GOC:jl, GOC:tb, GOC:vw]	molecular_function
ENSG00000113916	BCL6	B-cell CLL/lymphoma 6 [Source:HGNC Symbol;Acc:1001]	GO:0048821	erythrocyte development	"The process whose specific outcome is the progression of an erythrocyte over time, from its formation to the mature structure." [GOC:devbiol]	biological_process
ENSG00000113916	BCL6	B-cell CLL/lymphoma 6 [Source:HGNC Symbol;Acc:1001]	GO:0002467	germinal center formation	"The process in which germinal centers form. A germinal center is a specialized microenvironment formed when activated B cells enter lymphoid follicles. Germinal centers are the foci for B cell proliferation and somatic hypermutation." [GO_REF:0000022, GOC:jal, GOC:mtg_15nov05, ISBN:081533642X]	biological_process
ENSG00000113916	BCL6	B-cell CLL/lymphoma 6 [Source:HGNC Symbol;Acc:1001]	GO:0006954	inflammatory response	"The immediate defensive reaction (by vertebrate tissue) to infection or injury caused by chemical or physical agents. The process is characterized by local vasodilation, extravasation of plasma into intercellular spaces and accumulation of white blood cells and macrophages." [GO_REF:0000022, GOC:mtg_15nov05, ISBN:0198506732]	biological_process
ENSG00000113916	BCL6	B-cell CLL/lymphoma 6 [Source:HGNC Symbol;Acc:1001]	GO:0046872	metal ion binding	"Interacting selectively and non-covalently with any metal ion." [GOC:ai]	molecular_function
ENSG00000113916	BCL6	B-cell CLL/lymphoma 6 [Source:HGNC Symbol;Acc:1001]	GO:0043066	negative regulation of apoptotic process	"Any process that stops, prevents, or reduces the frequency, rate or extent of cell death by apoptotic process." [GOC:jl, GOC:mtg_apoptosis]	biological_process
ENSG00000113916	BCL6	B-cell CLL/lymphoma 6 [Source:HGNC Symbol;Acc:1001]	GO:0002903	negative regulation of B cell apoptotic process	"Any process that stops, prevents, or reduces the frequency, rate, or extent of B cell apoptotic process." [GOC:add, GOC:mtg_apoptosis]	biological_process
ENSG00000113916	BCL6	B-cell CLL/lymphoma 6 [Source:HGNC Symbol;Acc:1001]	GO:0045596	negative regulation of cell differentiation	"Any process that stops, prevents, or reduces the frequency, rate or extent of cell differentiation." [GOC:go_curators]	biological_process
ENSG00000113916	BCL6	B-cell CLL/lymphoma 6 [Source:HGNC Symbol;Acc:1001]	GO:0030308	negative regulation of cell growth	"Any process that stops, prevents, or reduces the frequency, rate, extent or direction of cell growth." [GOC:go_curators]	biological_process
ENSG00000113916	BCL6	B-cell CLL/lymphoma 6 [Source:HGNC Symbol;Acc:1001]	GO:0008285	negative regulation of cell proliferation	"Any process that stops, prevents or reduces the rate or extent of cell proliferation." [GOC:go_curators]	biological_process
ENSG00000113916	BCL6	B-cell CLL/lymphoma 6 [Source:HGNC Symbol;Acc:1001]	GO:0001953	negative regulation of cell-matrix adhesion	"Any process that stops, prevents, or reduces the rate or extent of cell adhesion to the extracellular matrix." [GOC:hjd]	biological_process
ENSG00000113916	BCL6	B-cell CLL/lymphoma 6 [Source:HGNC Symbol;Acc:1001]	GO:0048294	negative regulation of isotype switching to IgE isotypes	"Any process that stops, prevents, or reduces the frequency, rate or extent of isotype switching to IgE isotypes." [GOC:jid]	biological_process
ENSG00000113916	BCL6	B-cell CLL/lymphoma 6 [Source:HGNC Symbol;Acc:1001]	GO:0032764	negative regulation of mast cell cytokine production	"Any process that stops, prevents, or reduces the frequency, rate, or extent of mast cell cytokine production." [GOC:mah]	biological_process
ENSG00000113916	BCL6	B-cell CLL/lymphoma 6 [Source:HGNC Symbol;Acc:1001]	GO:0035024	negative regulation of Rho protein signal transduction	"Any process that stops, prevents, or reduces the frequency, rate or extent of Rho protein signal transduction." [GOC:bf]	biological_process
ENSG00000113916	BCL6	B-cell CLL/lymphoma 6 [Source:HGNC Symbol;Acc:1001]	GO:0045629	negative regulation of T-helper 2 cell differentiation	"Any process that stops, prevents, or reduces the frequency, rate or extent of T-helper 2 cell differentiation." [GOC:go_curators]	biological_process
ENSG00000113916	BCL6	B-cell CLL/lymphoma 6 [Source:HGNC Symbol;Acc:1001]	GO:0000122	negative regulation of transcription from RNA polymerase II promoter	"Any process that stops, prevents, or reduces the frequency, rate or extent of transcription from an RNA polymerase II promoter." [GOC:go_curators, GOC:txnOH]	biological_process
ENSG00000113916	BCL6	B-cell CLL/lymphoma 6 [Source:HGNC Symbol;Acc:1001]	GO:0045892	negative regulation of transcription, DNA-dependent	"Any process that stops, prevents, or reduces the frequency, rate or extent of cellular DNA-dependent transcription." [GOC:go_curators, GOC:txnOH]	biological_process
ENSG00000113916	BCL6	B-cell CLL/lymphoma 6 [Source:HGNC Symbol;Acc:1001]	GO:0002829	negative regulation of type 2 immune response	"Any process that stops, prevents, or reduces the frequency, rate, or extent of a type 2 immune response." [GOC:add]	biological_process
ENSG00000113916	BCL6	B-cell CLL/lymphoma 6 [Source:HGNC Symbol;Acc:1001]	GO:0043065	positive regulation of apoptotic process	"Any process that activates or increases the frequency, rate or extent of cell death by apoptotic process." [GOC:jl, GOC:mtg_apoptosis]	biological_process
ENSG00000113916	BCL6	B-cell CLL/lymphoma 6 [Source:HGNC Symbol;Acc:1001]	GO:0030890	positive regulation of B cell proliferation	"Any process that activates or increases the rate or extent of B cell proliferation." [GOC:mah]	biological_process
ENSG00000113916	BCL6	B-cell CLL/lymphoma 6 [Source:HGNC Symbol;Acc:1001]	GO:0051272	positive regulation of cellular component movement	"Any process that activates or increases the frequency, rate or extent of the movement of a cellular component." [GOC:ai, GOC:dph, GOC:jl]	biological_process
ENSG00000113916	BCL6	B-cell CLL/lymphoma 6 [Source:HGNC Symbol;Acc:1001]	GO:0005515	protein binding	"Interacting selectively and non-covalently with any protein or protein complex (a complex of two or more proteins that may include other nonprotein molecules)." [GOC:go_curators]	molecular_function
ENSG00000113916	BCL6	B-cell CLL/lymphoma 6 [Source:HGNC Symbol;Acc:1001]	GO:0000060	protein import into nucleus, translocation	"A protein transport process that contributes to protein import into the nucleus, and that results in the vectorial transfer of a cargo-carrier protein complex through the nuclear pore complex from the cytoplasmic side to the nucleoplasmic side of the nuclear envelope." [GOC:curators, ISBN:0198506732, PMID:14570049, PMID:9126736]	biological_process
ENSG00000113916	BCL6	B-cell CLL/lymphoma 6 [Source:HGNC Symbol;Acc:1001]	GO:0008104	protein localization	"Any process in which a protein is transported to, or maintained in, a specific location." [GOC:ai]	biological_process
ENSG00000113916	BCL6	B-cell CLL/lymphoma 6 [Source:HGNC Symbol;Acc:1001]	GO:0042127	regulation of cell proliferation	"Any process that modulates the frequency, rate or extent of cell proliferation." [GOC:jl]	biological_process
ENSG00000113916	BCL6	B-cell CLL/lymphoma 6 [Source:HGNC Symbol;Acc:1001]	GO:0002634	regulation of germinal center formation	"Any process that modulates the frequency, rate, or extent of germinal center formation." [GOC:add]	biological_process
ENSG00000113916	BCL6	B-cell CLL/lymphoma 6 [Source:HGNC Symbol;Acc:1001]	GO:0050776	regulation of immune response	"Any process that modulates the frequency, rate or extent of the immune response, the immunological reaction of an organism to an immunogenic stimulus." [GOC:ai]	biological_process
ENSG00000113916	BCL6	B-cell CLL/lymphoma 6 [Source:HGNC Symbol;Acc:1001]	GO:0050727	regulation of inflammatory response	"Any process that modulates the frequency, rate or extent of the inflammatory response, the immediate defensive reaction (by vertebrate tissue) to infection or injury caused by chemical or physical agents." [GOC:ai]	biological_process
ENSG00000113916	BCL6	B-cell CLL/lymphoma 6 [Source:HGNC Symbol;Acc:1001]	GO:0043380	regulation of memory T cell differentiation	"Any process that modulates the frequency, rate, or extent of memory T cell differentiation." [ISBN:0781735149]	biological_process
ENSG00000113916	BCL6	B-cell CLL/lymphoma 6 [Source:HGNC Symbol;Acc:1001]	GO:0032319	regulation of Rho GTPase activity	"Any process that modulates the activity of a GTPase of the Rho family." [GOC:mah]	biological_process
ENSG00000113916	BCL6	B-cell CLL/lymphoma 6 [Source:HGNC Symbol;Acc:1001]	GO:0007266	Rho protein signal transduction	"A series of molecular signals within the cell that are mediated by a member of the Rho family of proteins switching to a GTP-bound active state." [GOC:bf]	biological_process
ENSG00000113916	BCL6	B-cell CLL/lymphoma 6 [Source:HGNC Symbol;Acc:1001]	GO:0043565	sequence-specific DNA binding	"Interacting selectively and non-covalently with DNA of a specific nucleotide composition, e.g. GC-rich DNA binding, or with a specific sequence motif or type of DNA e.g. promotor binding or rDNA binding." [GOC:jl]	molecular_function
ENSG00000113916	BCL6	B-cell CLL/lymphoma 6 [Source:HGNC Symbol;Acc:1001]	GO:0003700	sequence-specific DNA binding transcription factor activity	"Interacting selectively and non-covalently with a specific DNA sequence in order to modulate transcription. The transcription factor may or may not also interact selectively with a protein or macromolecular complex." [GOC:curators, GOC:txnOH]	molecular_function
ENSG00000113916	BCL6	B-cell CLL/lymphoma 6 [Source:HGNC Symbol;Acc:1001]	GO:0007283	spermatogenesis	"The process of formation of spermatozoa, including spermatocytogenesis and spermiogenesis." [GOC:jid, ISBN:9780878933846]	biological_process
ENSG00000113916	BCL6	B-cell CLL/lymphoma 6 [Source:HGNC Symbol;Acc:1001]	GO:0006351	transcription, DNA-templated	"The cellular synthesis of RNA on a template of DNA." [GOC:jl, GOC:txnOH]	biological_process
ENSG00000113916	BCL6	B-cell CLL/lymphoma 6 [Source:HGNC Symbol;Acc:1001]	GO:0042092	type 2 immune response	"An immune response which is associated with resistance to extracellular organisms such as helminths and pathological conditions such as allergy, which is orchestrated by the production of particular cytokines, most notably IL-4, IL-5, IL-10, and IL-13, by any of a variety of cell types including T-helper 2 cells, eosinophils, basophils, mast cells, and nuocytes, resulting in enhanced production …	biological_process
ENSG00000029363	BCLAF1	BCL2-associated transcription factor 1 [Source:HGNC Symbol;Acc:16863]	GO:0006915	apoptotic process	"A programmed cell death process which begins when a cell receives an internal (e.g. DNA damage) or external signal (e.g. an extracellular death ligand), and proceeds through a series of biochemical events (signaling pathways) which typically lead to rounding-up of the cell, retraction of pseudopodes, reduction of cellular volume (pyknosis), chromatin condensation, nuclear fragmentation (karyorrh…	biological_process
ENSG00000029363	BCLAF1	BCL2-associated transcription factor 1 [Source:HGNC Symbol;Acc:16863]	GO:0003677	DNA binding	"Any molecular function by which a gene product interacts selectively and non-covalently with DNA (deoxyribonucleic acid)." [GOC:dph, GOC:jl, GOC:tb, GOC:vw]	molecular_function
ENSG00000029363	BCLAF1	BCL2-associated transcription factor 1 [Source:HGNC Symbol;Acc:16863]	GO:0045892	negative regulation of transcription, DNA-dependent	"Any process that stops, prevents, or reduces the frequency, rate or extent of cellular DNA-dependent transcription." [GOC:go_curators, GOC:txnOH]	biological_process
ENSG00000029363	BCLAF1	BCL2-associated transcription factor 1 [Source:HGNC Symbol;Acc:16863]	GO:0043065	positive regulation of apoptotic process	"Any process that activates or increases the frequency, rate or extent of cell death by apoptotic process." [GOC:jl, GOC:mtg_apoptosis]	biological_process
ENSG00000029363	BCLAF1	BCL2-associated transcription factor 1 [Source:HGNC Symbol;Acc:16863]	GO:2000144	positive regulation of DNA-dependent transcription, initiation	"Any process that activates or increases the frequency, rate or extent of DNA-dependent transcription initiation." [GOC:mah, GOC:txnOH]	biological_process
ENSG00000029363	BCLAF1	BCL2-associated transcription factor 1 [Source:HGNC Symbol;Acc:16863]	GO:2001244	positive regulation of intrinsic apoptotic signaling pathway	"Any process that activates or increases the frequency, rate or extent of intrinsic apoptotic signaling pathway." [GOC:mtg_apoptosis]	biological_process
ENSG00000029363	BCLAF1	BCL2-associated transcription factor 1 [Source:HGNC Symbol;Acc:16863]	GO:2001022	positive regulation of response to DNA damage stimulus	"Any process that activates or increases the frequency, rate or extent of response to DNA damage stimulus." [GOC:obol]	biological_process
ENSG00000029363	BCLAF1	BCL2-associated transcription factor 1 [Source:HGNC Symbol;Acc:16863]	GO:0005515	protein binding	"Interacting selectively and non-covalently with any protein or protein complex (a complex of two or more proteins that may include other nonprotein molecules)." [GOC:go_curators]	molecular_function
ENSG00000029363	BCLAF1	BCL2-associated transcription factor 1 [Source:HGNC Symbol;Acc:16863]	GO:0043620	regulation of DNA-dependent transcription in response to stress	"Modulation of the frequency, rate or extent of transcription from a DNA template as a result of a stimulus indicating the organism is under stress. The stress is usually, but not necessarily, exogenous (e.g. temperature, humidity, ionizing radiation)." [GOC:jl, GOC:txnOH]	biological_process
ENSG00000029363	BCLAF1	BCL2-associated transcription factor 1 [Source:HGNC Symbol;Acc:16863]	GO:0006351	transcription, DNA-templated	"The cellular synthesis of RNA on a template of DNA." [GOC:jl, GOC:txnOH]	biological_process
ENSG00000145734	BDP1	B double prime 1, subunit of RNA polymerase III transcription initiation factor IIIB [Source:HGNC Symbol;Acc:13652]	GO:0003682	chromatin binding	"Interacting selectively and non-covalently with chromatin, the network of fibers of DNA, protein, and sometimes RNA, that make up the chromosomes of the eukaryotic nucleus during interphase." [GOC:jl, ISBN:0198506732, PMID:20404130]	molecular_function
ENSG00000145734	BDP1	B double prime 1, subunit of RNA polymerase III transcription initiation factor IIIB [Source:HGNC Symbol;Acc:13652]	GO:0003677	DNA binding	"Any molecular function by which a gene product interacts selectively and non-covalently with DNA (deoxyribonucleic acid)." [GOC:dph, GOC:jl, GOC:tb, GOC:vw]	molecular_function
ENSG00000145734	BDP1	B double prime 1, subunit of RNA polymerase III transcription initiation factor IIIB [Source:HGNC Symbol;Acc:13652]	GO:0010467	gene expression	"The process in which a gene's sequence is converted into a mature gene product or products (proteins or RNA). This includes the production of an RNA transcript as well as any processing to produce a mature RNA product or an mRNA (for protein-coding genes) and the translation of that mRNA into protein. Some protein processing events may be included when they are required to form an active form of…	biological_process
ENSG00000145734	BDP1	B double prime 1, subunit of RNA polymerase III transcription initiation factor IIIB [Source:HGNC Symbol;Acc:13652]	GO:0006355	regulation of transcription, DNA-dependent	"Any process that modulates the frequency, rate or extent of cellular DNA-dependent transcription." [GOC:go_curators, GOC:txnOH]	biological_process
ENSG00000145734	BDP1	B double prime 1, subunit of RNA polymerase III transcription initiation factor IIIB [Source:HGNC Symbol;Acc:13652]	GO:0006383	transcription from RNA polymerase III promoter	"The synthesis of RNA from a DNA template by RNA polymerase III, originating at an RNAP III promoter." [GOC:jl, GOC:txnOH]	biological_process
ENSG00000134107	BHLHE40	basic helix-loop-helix family, member e40 [Source:HGNC Symbol;Acc:1046]	GO:0043425	bHLH transcription factor binding	"Interacting selectively and non-covalently with any of the basic Helix-Loop-Helix (bHLH) superfamily of transcription factors, important regulatory components in transcriptional networks of many developmental pathways." [PMID:9144210]	molecular_function
ENSG00000134107	BHLHE40	basic helix-loop-helix family, member e40 [Source:HGNC Symbol;Acc:1046]	GO:0032922	circadian regulation of gene expression	"Any process that modulates the frequency, rate or extent of gene expression such that an expression pattern recurs with a regularity of approximately 24 hours." [GOC:mah]	biological_process
ENSG00000134107	BHLHE40	basic helix-loop-helix family, member e40 [Source:HGNC Symbol;Acc:1046]	GO:0007623	circadian rhythm	"Any biological process in an organism that recurs with a regularity of approximately 24 hours." [GOC:bf, GOC:go_curators]	biological_process
ENSG00000134107	BHLHE40	basic helix-loop-helix family, member e40 [Source:HGNC Symbol;Acc:1046]	GO:0003677	DNA binding	"Any molecular function by which a gene product interacts selectively and non-covalently with DNA (deoxyribonucleic acid)." [GOC:dph, GOC:jl, GOC:tb, GOC:vw]	molecular_function
ENSG00000134107	BHLHE40	basic helix-loop-helix family, member e40 [Source:HGNC Symbol;Acc:1046]	GO:0070888	E-box binding	"Interacting selectively and non-covalently with an E-box, a DNA motif with the consensus sequence CANNTG that is found in the promoters of a wide array of genes expressed in neurons, muscle and other tissues." [GOC:BHF, GOC:vk, PMID:11812799]	molecular_function
ENSG00000134107	BHLHE40	basic helix-loop-helix family, member e40 [Source:HGNC Symbol;Acc:1046]	GO:0043153	entrainment of circadian clock by photoperiod	"The synchronization of a circadian rhythm to photoperiod, the intermittent cycle of light (day) and dark (night)." [GOC:jl]	biological_process
ENSG00000134107	BHLHE40	basic helix-loop-helix family, member e40 [Source:HGNC Symbol;Acc:1046]	GO:0043426	MRF binding	"Interacting selectively and non-covalently with Myogenic Regulatory Factor (MRF), a member of the basic Helix-Loop-Helix (bHLH) superfamily of transcription factors." [PMID:10966875]	molecular_function
ENSG00000134107	BHLHE40	basic helix-loop-helix family, member e40 [Source:HGNC Symbol;Acc:1046]	GO:0043433	negative regulation of sequence-specific DNA binding transcription factor activity	"Any process that stops, prevents, or reduces the frequency, rate or extent of the activity of a transcription factor, any factor involved in the initiation or regulation of transcription." [GOC:jl]	biological_process
ENSG00000134107	BHLHE40	basic helix-loop-helix family, member e40 [Source:HGNC Symbol;Acc:1046]	GO:0000122	negative regulation of transcription from RNA polymerase II promoter	"Any process that stops, prevents, or reduces the frequency, rate or extent of transcription from an RNA polymerase II promoter." [GOC:go_curators, GOC:txnOH]	biological_process
ENSG00000134107	BHLHE40	basic helix-loop-helix family, member e40 [Source:HGNC Symbol;Acc:1046]	GO:0045892	negative regulation of transcription, DNA-dependent	"Any process that stops, prevents, or reduces the frequency, rate or extent of cellular DNA-dependent transcription." [GOC:go_curators, GOC:txnOH]	biological_process
ENSG00000134107	BHLHE40	basic helix-loop-helix family, member e40 [Source:HGNC Symbol;Acc:1046]	GO:0005515	protein binding	"Interacting selectively and non-covalently with any protein or protein complex (a complex of two or more proteins that may include other nonprotein molecules)." [GOC:go_curators]	molecular_function
ENSG00000134107	BHLHE40	basic helix-loop-helix family, member e40 [Source:HGNC Symbol;Acc:1046]	GO:0046983	protein dimerization activity	"The formation of a protein dimer, a macromolecular structure consists of two noncovalently associated identical or nonidentical subunits." [ISBN:0198506732]	molecular_function
ENSG00000134107	BHLHE40	basic helix-loop-helix family, member e40 [Source:HGNC Symbol;Acc:1046]	GO:0019904	protein domain specific binding	"Interacting selectively and non-covalently with a specific domain of a protein." [GOC:go_curators]	molecular_function
ENSG00000134107	BHLHE40	basic helix-loop-helix family, member e40 [Source:HGNC Symbol;Acc:1046]	GO:0046982	protein heterodimerization activity	"Interacting selectively and non-covalently with a nonidentical protein to form a heterodimer." [GOC:ai]	molecular_function
ENSG00000134107	BHLHE40	basic helix-loop-helix family, member e40 [Source:HGNC Symbol;Acc:1046]	GO:0042803	protein homodimerization activity	"Interacting selectively and non-covalently with an identical protein to form a homodimer." [GOC:jl]	molecular_function
ENSG00000134107	BHLHE40	basic helix-loop-helix family, member e40 [Source:HGNC Symbol;Acc:1046]	GO:0006355	regulation of transcription, DNA-dependent	"Any process that modulates the frequency, rate or extent of cellular DNA-dependent transcription." [GOC:go_curators, GOC:txnOH]	biological_process
ENSG00000134107	BHLHE40	basic helix-loop-helix family, member e40 [Source:HGNC Symbol;Acc:1046]	GO:0009416	response to light stimulus	"Any process that results in a change in state or activity of a cell or an organism (in terms of movement, secretion, enzyme production, gene expression, etc.) as a result of a light stimulus, electromagnetic radiation of wavelengths classified as infrared, visible or ultraviolet light." [GOC:go_curators, ISBN:0582227089]	biological_process
ENSG00000134107	BHLHE40	basic helix-loop-helix family, member e40 [Source:HGNC Symbol;Acc:1046]	GO:0001102	RNA polymerase II activating transcription factor binding	"Interacting selectively and non-covalently with an RNA polymerase II transcription activating factor, a protein involved in positive regulation of transcription." [GOC:txnOH]	molecular_function
ENSG00000134107	BHLHE40	basic helix-loop-helix family, member e40 [Source:HGNC Symbol;Acc:1046]	GO:0001078	RNA polymerase II core promoter proximal region sequence-specific DNA binding transcription factor activity involved in negative regulation of transcription	"Interacting selectively and non-covalently with a sequence of DNA that is in cis with and relatively close to a core promoter for RNA polymerase II (RNAP II) in order to stop, prevent, or reduce the frequency, rate or extent of transcription from an RNA polymerase II promoter." [GOC:txnOH]	molecular_function
ENSG00000134107	BHLHE40	basic helix-loop-helix family, member e40 [Source:HGNC Symbol;Acc:1046]	GO:0003705	RNA polymerase II distal enhancer sequence-specific DNA binding transcription factor activity	"Interacting selectively and non-covalently with a sequence of DNA that is in a distal enhancer region for RNA polymerase II (RNAP II) in order to modulate transcription by RNAP II." [GOC:jl, GOC:txnOH]	molecular_function
ENSG00000134107	BHLHE40	basic helix-loop-helix family, member e40 [Source:HGNC Symbol;Acc:1046]	GO:0001191	RNA polymerase II transcription factor binding transcription factor activity involved in negative regulation of transcription	"Interacting selectively and non-covalently with an RNA polymerase II transcription factor, which may be a single protein or a complex, in order to stop, prevent, or reduce the frequency, rate or extent of transcription from an RNA polymerase II promoter. A protein binding transcription factor may or may not also interact with the template nucleic acid (either DNA or RNA) as well." [GOC:txnOH, PM…	molecular_function
ENSG00000134107	BHLHE40	basic helix-loop-helix family, member e40 [Source:HGNC Symbol;Acc:1046]	GO:0000981	sequence-specific DNA binding RNA polymerase II transcription factor activity	"Interacting selectively and non-covalently with a specific DNA sequence in order to modulate transcription by RNA polymerase II. The transcription factor may or may not also interact selectively with a protein or macromolecular complex." [GOC:txnOH]	molecular_function
ENSG00000134107	BHLHE40	basic helix-loop-helix family, member e40 [Source:HGNC Symbol;Acc:1046]	GO:0003700	sequence-specific DNA binding transcription factor activity	"Interacting selectively and non-covalently with a specific DNA sequence in order to modulate transcription. The transcription factor may or may not also interact selectively with a protein or macromolecular complex." [GOC:curators, GOC:txnOH]	molecular_function
ENSG00000134107	BHLHE40	basic helix-loop-helix family, member e40 [Source:HGNC Symbol;Acc:1046]	GO:0006366	transcription from RNA polymerase II promoter	"The synthesis of RNA from a DNA template by RNA polymerase II, originating at an RNA polymerase II promoter. Includes transcription of messenger RNA (mRNA) and certain small nuclear RNAs (snRNAs)." [GOC:jl, GOC:txnOH, ISBN:0321000382]	biological_process
ENSG00000100916	BRMS1L	breast cancer metastasis-suppressor 1-like [Source:HGNC Symbol;Acc:20512]	GO:0040008	regulation of growth	"Any process that modulates the frequency, rate or extent of the growth of all or part of an organism so that it occurs at its proper speed, either globally or in a specific part of the organism's development." [GOC:ems, GOC:mah]	biological_process
ENSG00000100916	BRMS1L	breast cancer metastasis-suppressor 1-like [Source:HGNC Symbol;Acc:20512]	GO:0006355	regulation of transcription, DNA-dependent	"Any process that modulates the frequency, rate or extent of cellular DNA-dependent transcription." [GOC:go_curators, GOC:txnOH]	biological_process
ENSG00000100916	BRMS1L	breast cancer metastasis-suppressor 1-like [Source:HGNC Symbol;Acc:20512]	GO:0006351	transcription, DNA-templated	"The cellular synthesis of RNA on a template of DNA." [GOC:jl, GOC:txnOH]	biological_process
ENSG00000095564	BTAF1	BTAF1 RNA polymerase II, B-TFIID transcription factor-associated, 170kDa [Source:HGNC Symbol;Acc:17307]	GO:0005524	ATP binding	"Interacting selectively and non-covalently with ATP, adenosine 5'-triphosphate, a universally important coenzyme and enzyme regulator." [ISBN:0198506732]	molecular_function
ENSG00000095564	BTAF1	BTAF1 RNA polymerase II, B-TFIID transcription factor-associated, 170kDa [Source:HGNC Symbol;Acc:17307]	GO:0005488	binding	"The selective, non-covalent, often stoichiometric, interaction of a molecule with one or more specific sites on another molecule." [GOC:ceb, GOC:mah, ISBN:0198506732]	molecular_function
ENSG00000095564	BTAF1	BTAF1 RNA polymerase II, B-TFIID transcription factor-associated, 170kDa [Source:HGNC Symbol;Acc:17307]	GO:0003677	DNA binding	"Any molecular function by which a gene product interacts selectively and non-covalently with DNA (deoxyribonucleic acid)." [GOC:dph, GOC:jl, GOC:tb, GOC:vw]	molecular_function
ENSG00000095564	BTAF1	BTAF1 RNA polymerase II, B-TFIID transcription factor-associated, 170kDa [Source:HGNC Symbol;Acc:17307]	GO:0004386	helicase activity	"Catalysis of the reaction: NTP + H2O = NDP + phosphate, to drive the unwinding of a DNA or RNA helix." [GOC:mah, ISBN:0198506732]	molecular_function
ENSG00000095564	BTAF1	BTAF1 RNA polymerase II, B-TFIID transcription factor-associated, 170kDa [Source:HGNC Symbol;Acc:17307]	GO:0045892	negative regulation of transcription, DNA-dependent	"Any process that stops, prevents, or reduces the frequency, rate or extent of cellular DNA-dependent transcription." [GOC:go_curators, GOC:txnOH]	biological_process
ENSG00000095564	BTAF1	BTAF1 RNA polymerase II, B-TFIID transcription factor-associated, 170kDa [Source:HGNC Symbol;Acc:17307]	GO:0003676	nucleic acid binding	"Interacting selectively and non-covalently with any nucleic acid." [GOC:jl]	molecular_function
ENSG00000095564	BTAF1	BTAF1 RNA polymerase II, B-TFIID transcription factor-associated, 170kDa [Source:HGNC Symbol;Acc:17307]	GO:0005515	protein binding	"Interacting selectively and non-covalently with any protein or protein complex (a complex of two or more proteins that may include other nonprotein molecules)." [GOC:go_curators]	molecular_function
ENSG00000095564	BTAF1	BTAF1 RNA polymerase II, B-TFIID transcription factor-associated, 170kDa [Source:HGNC Symbol;Acc:17307]	GO:0003700	sequence-specific DNA binding transcription factor activity	"Interacting selectively and non-covalently with a specific DNA sequence in order to modulate transcription. The transcription factor may or may not also interact selectively with a protein or macromolecular complex." [GOC:curators, GOC:txnOH]	molecular_function
ENSG00000070761	C16orf80	chromosome 16 open reading frame 80 [Source:HGNC Symbol;Acc:29523]	GO:0007275	multicellular organismal development	"The biological process whose specific outcome is the progression of a multicellular organism over time from an initial condition (e.g. a zygote or a young adult) to a later condition (e.g. a multicellular animal or an aged adult)." [GOC:dph, GOC:ems, GOC:isa_complete, GOC:tb]	biological_process
ENSG00000067955	CBFB	core-binding factor, beta subunit [Source:HGNC Symbol;Acc:1539]	GO:0048469	cell maturation	"A developmental process, independent of morphogenetic (shape) change, that is required for a cell to attain its fully functional state." [GOC:go_curators]	biological_process
ENSG00000067955	CBFB	core-binding factor, beta subunit [Source:HGNC Symbol;Acc:1539]	GO:0060216	definitive hemopoiesis	"A second wave of blood cell production that, in vertebrates, generates long-term hemopoietic stem cells that continously provide erythroid, myeloid and lymphoid lineages throughout adulthood." [GOC:bf, GOC:dph, PMID:15378083, PMID:15617691]	biological_process
ENSG00000067955	CBFB	core-binding factor, beta subunit [Source:HGNC Symbol;Acc:1539]	GO:0003677	DNA binding	"Any molecular function by which a gene product interacts selectively and non-covalently with DNA (deoxyribonucleic acid)." [GOC:dph, GOC:jl, GOC:tb, GOC:vw]	molecular_function
ENSG00000067955	CBFB	core-binding factor, beta subunit [Source:HGNC Symbol;Acc:1539]	GO:0030098	lymphocyte differentiation	"The process in which a relatively unspecialized precursor cell acquires specialized features of a lymphocyte. A lymphocyte is a leukocyte commonly found in the blood and lymph that has the characteristics of a large nucleus, a neutral staining cytoplasm, and prominent heterochromatin." [CL:0000542, GOC:go_curators]	biological_process
ENSG00000067955	CBFB	core-binding factor, beta subunit [Source:HGNC Symbol;Acc:1539]	GO:0030099	myeloid cell differentiation	"The process in which a relatively unspecialized myeloid precursor cell acquires the specialized features of any cell of the myeloid leukocyte, megakaryocyte, thrombocyte, or erythrocyte lineages." [GOC:add, ISBN:0781735149]	biological_process
ENSG00000067955	CBFB	core-binding factor, beta subunit [Source:HGNC Symbol;Acc:1539]	GO:0001503	ossification	"The formation of bone or of a bony substance, or the conversion of fibrous tissue or of cartilage into bone or a bony substance." [GOC:mtg_mpo, PMID:17572649]	biological_process
ENSG00000067955	CBFB	core-binding factor, beta subunit [Source:HGNC Symbol;Acc:1539]	GO:0001649	osteoblast differentiation	"The process whereby a relatively unspecialized cell acquires the specialized features of an osteoblast, a mesodermal or neural crest cell that gives rise to bone." [CL:0000062, GO_REF:0000034, GOC:jid]	biological_process
ENSG00000067955	CBFB	core-binding factor, beta subunit [Source:HGNC Symbol;Acc:1539]	GO:0045944	positive regulation of transcription from RNA polymerase II promoter	"Any process that activates or increases the frequency, rate or extent of transcription from an RNA polymerase II promoter." [GOC:go_curators, GOC:txnOH]	biological_process
ENSG00000067955	CBFB	core-binding factor, beta subunit [Source:HGNC Symbol;Acc:1539]	GO:0005515	protein binding	"Interacting selectively and non-covalently with any protein or protein complex (a complex of two or more proteins that may include other nonprotein molecules)." [GOC:go_curators]	molecular_function
ENSG00000067955	CBFB	core-binding factor, beta subunit [Source:HGNC Symbol;Acc:1539]	GO:0003700	sequence-specific DNA binding transcription factor activity	"Interacting selectively and non-covalently with a specific DNA sequence in order to modulate transcription. The transcription factor may or may not also interact selectively with a protein or macromolecular complex." [GOC:curators, GOC:txnOH]	molecular_function
ENSG00000067955	CBFB	core-binding factor, beta subunit [Source:HGNC Symbol;Acc:1539]	GO:0003713	transcription coactivator activity	"Interacting selectively and non-covalently with a activating transcription factor and also with the basal transcription machinery in order to increase the frequency, rate or extent of transcription. Cofactors generally do not bind DNA, but rather mediate protein-protein interactions between activating transcription factors and the basal transcription machinery." [GOC:txnOH, PMID:10213677, PMID:1…	molecular_function
ENSG00000067955	CBFB	core-binding factor, beta subunit [Source:HGNC Symbol;Acc:1539]	GO:0006366	transcription from RNA polymerase II promoter	"The synthesis of RNA from a DNA template by RNA polymerase II, originating at an RNA polymerase II promoter. Includes transcription of messenger RNA (mRNA) and certain small nuclear RNAs (snRNAs)." [GOC:jl, GOC:txnOH, ISBN:0321000382]	biological_process
ENSG00000122565	CBX3	chromobox homolog 3 [Source:HGNC Symbol;Acc:1553]	GO:0006338	chromatin remodeling	"Dynamic structural changes to eukaryotic chromatin occurring throughout the cell division cycle. These changes range from the local changes necessary for transcriptional regulation to global changes necessary for chromosome segregation." [GOC:jid, PMID:12697820]	biological_process
ENSG00000122565	CBX3	chromobox homolog 3 [Source:HGNC Symbol;Acc:1553]	GO:0019899	enzyme binding	"Interacting selectively and non-covalently with any enzyme." [GOC:jl]	molecular_function
ENSG00000122565	CBX3	chromobox homolog 3 [Source:HGNC Symbol;Acc:1553]	GO:1990226	histone methyltransferase binding	"Interacting selectively and non-covalently with a histone methyltransferase enzyme." [GOC:ame, PMID:19486527]	molecular_function
ENSG00000122565	CBX3	chromobox homolog 3 [Source:HGNC Symbol;Acc:1553]	GO:0042802	identical protein binding	"Interacting selectively and non-covalently with an identical protein or proteins." [GOC:jl]	molecular_function
ENSG00000122565	CBX3	chromobox homolog 3 [Source:HGNC Symbol;Acc:1553]	GO:0045892	negative regulation of transcription, DNA-dependent	"Any process that stops, prevents, or reduces the frequency, rate or extent of cellular DNA-dependent transcription." [GOC:go_curators, GOC:txnOH]	biological_process
ENSG00000122565	CBX3	chromobox homolog 3 [Source:HGNC Symbol;Acc:1553]	GO:0005515	protein binding	"Interacting selectively and non-covalently with any protein or protein complex (a complex of two or more proteins that may include other nonprotein molecules)." [GOC:go_curators]	molecular_function
ENSG00000122565	CBX3	chromobox homolog 3 [Source:HGNC Symbol;Acc:1553]	GO:0019904	protein domain specific binding	"Interacting selectively and non-covalently with a specific domain of a protein." [GOC:go_curators]	molecular_function
ENSG00000122565	CBX3	chromobox homolog 3 [Source:HGNC Symbol;Acc:1553]	GO:0006351	transcription, DNA-templated	"The cellular synthesis of RNA on a template of DNA." [GOC:jl, GOC:txnOH]	biological_process
ENSG00000133773	CCDC59	coiled-coil domain containing 59 [Source:HGNC Symbol;Acc:25005]	GO:0005515	protein binding	"Interacting selectively and non-covalently with any protein or protein complex (a complex of two or more proteins that may include other nonprotein molecules)." [GOC:go_curators]	molecular_function
ENSG00000133773	CCDC59	coiled-coil domain containing 59 [Source:HGNC Symbol;Acc:25005]	GO:0006355	regulation of transcription, DNA-dependent	"Any process that modulates the frequency, rate or extent of cellular DNA-dependent transcription." [GOC:go_curators, GOC:txnOH]	biological_process
ENSG00000133773	CCDC59	coiled-coil domain containing 59 [Source:HGNC Symbol;Acc:25005]	GO:0006351	transcription, DNA-templated	"The cellular synthesis of RNA on a template of DNA." [GOC:jl, GOC:txnOH]	biological_process
ENSG00000082258	CCNT2	cyclin T2 [Source:HGNC Symbol;Acc:1600]	GO:0007049	cell cycle	"The progression of biochemical and morphological phases and events that occur in a cell during successive cell replication or nuclear replication events. Canonically, the cell cycle comprises the replication and segregation of genetic material followed by the division of the cell, but in endocycles or syncytial cells nuclear replication or nuclear division may not be followed by cell division." …	biological_process
ENSG00000082258	CCNT2	cyclin T2 [Source:HGNC Symbol;Acc:1600]	GO:0051301	cell division	"The process resulting in the physical partitioning and separation of a cell into daughter cells." [GOC:go_curators]	biological_process
ENSG00000082258	CCNT2	cyclin T2 [Source:HGNC Symbol;Acc:1600]	GO:0010467	gene expression	"The process in which a gene's sequence is converted into a mature gene product or products (proteins or RNA). This includes the production of an RNA transcript as well as any processing to produce a mature RNA product or an mRNA (for protein-coding genes) and the translation of that mRNA into protein. Some protein processing events may be included when they are required to form an active form of…	biological_process
ENSG00000082258	CCNT2	cyclin T2 [Source:HGNC Symbol;Acc:1600]	GO:0019048	modulation by virus of host morphology or physiology	"The process in which a virus effects a change in the structure or processes of its host organism." [GOC:bf, GOC:jl, ISBN:0781718325, UniProtKB-KW:KW-0945]	biological_process
ENSG00000082258	CCNT2	cyclin T2 [Source:HGNC Symbol;Acc:1600]	GO:0045944	positive regulation of transcription from RNA polymerase II promoter	"Any process that activates or increases the frequency, rate or extent of transcription from an RNA polymerase II promoter." [GOC:go_curators, GOC:txnOH]	biological_process
ENSG00000082258	CCNT2	cyclin T2 [Source:HGNC Symbol;Acc:1600]	GO:0019901	protein kinase binding	"Interacting selectively and non-covalently with a protein kinase, any enzyme that catalyzes the transfer of a phosphate group, usually from ATP, to a protein substrate." [GOC:jl]	molecular_function
ENSG00000082258	CCNT2	cyclin T2 [Source:HGNC Symbol;Acc:1600]	GO:0000079	regulation of cyclin-dependent protein serine/threonine kinase activity	"Any process that modulates the frequency, rate or extent of cyclin-dependent protein serine/threonine kinase activity." [GOC:go_curators, GOC:pr]	biological_process
ENSG00000082258	CCNT2	cyclin T2 [Source:HGNC Symbol;Acc:1600]	GO:0006355	regulation of transcription, DNA-dependent	"Any process that modulates the frequency, rate or extent of cellular DNA-dependent transcription." [GOC:go_curators, GOC:txnOH]	biological_process
ENSG00000082258	CCNT2	cyclin T2 [Source:HGNC Symbol;Acc:1600]	GO:0006368	transcription elongation from RNA polymerase II promoter	"The extension of an RNA molecule after transcription initiation and promoter clearance at an RNA polymerase II promoter by the addition of ribonucleotides catalyzed by RNA polymerase II." [GOC:mah, GOC:txnOH]	biological_process
ENSG00000082258	CCNT2	cyclin T2 [Source:HGNC Symbol;Acc:1600]	GO:0006366	transcription from RNA polymerase II promoter	"The synthesis of RNA from a DNA template by RNA polymerase II, originating at an RNA polymerase II promoter. Includes transcription of messenger RNA (mRNA) and certain small nuclear RNAs (snRNAs)." [GOC:jl, GOC:txnOH, ISBN:0321000382]	biological_process
ENSG00000082258	CCNT2	cyclin T2 [Source:HGNC Symbol;Acc:1600]	GO:0006367	transcription initiation from RNA polymerase II promoter	"Any process involved in the assembly of the RNA polymerase II preinitiation complex (PIC) at an RNA polymerase II promoter region of a DNA template, resulting in the subsequent synthesis of RNA from that promoter. The initiation phase includes PIC assembly and the formation of the first few bonds in the RNA chain, including abortive initiation, which occurs when the first few nucleotides are rep…	biological_process
ENSG00000082258	CCNT2	cyclin T2 [Source:HGNC Symbol;Acc:1600]	GO:0006351	transcription, DNA-templated	"The cellular synthesis of RNA on a template of DNA." [GOC:jl, GOC:txnOH]	biological_process
ENSG00000082258	CCNT2	cyclin T2 [Source:HGNC Symbol;Acc:1600]	GO:0007179	transforming growth factor beta receptor signaling pathway	"A series of molecular signals initiated by the binding of an extracellular ligand to a transforming growth factor beta receptor on the surface of a target cell, and ending with regulation of a downstream cellular process, e.g. transcription." [GOC:BHF, GOC:mah, GOC:signaling]	biological_process
ENSG00000082258	CCNT2	cyclin T2 [Source:HGNC Symbol;Acc:1600]	GO:0016032	viral process	"A multi-organism process in which a virus is a participant. The other participant is the host. Includes infection of a host cell, replication of the viral genome, and assembly of progeny virus particles. In some cases the viral genetic material may integrate into the host genome and only subsequently, under particular circumstances, 'complete' its life cycle." [GOC:bf, GOC:jl, GOC:mah]	biological_process
ENSG00000151014	CCRN4L	CCR4 carbon catabolite repression 4-like (S. cerevisiae) [Source:HGNC Symbol;Acc:14254]	GO:0033962	cytoplasmic mRNA processing body assembly	"The aggregation, arrangement and bonding together of proteins and RNA molecules to form a cytoplasmic mRNA processing body." [GOC:mah, PMID:17429074]	biological_process
ENSG00000151014	CCRN4L	CCR4 carbon catabolite repression 4-like (S. cerevisiae) [Source:HGNC Symbol;Acc:14254]	GO:0000290	deadenylation-dependent decapping of nuclear-transcribed mRNA	"Cleavage of the 5'-cap of a nuclear mRNA triggered by shortening of the poly(A) tail to below a minimum functional length." [GOC:krc]	biological_process
ENSG00000151014	CCRN4L	CCR4 carbon catabolite repression 4-like (S. cerevisiae) [Source:HGNC Symbol;Acc:14254]	GO:0046872	metal ion binding	"Interacting selectively and non-covalently with any metal ion." [GOC:ai]	molecular_function
ENSG00000151014	CCRN4L	CCR4 carbon catabolite repression 4-like (S. cerevisiae) [Source:HGNC Symbol;Acc:14254]	GO:0006397	mRNA processing	"Any process involved in the conversion of a primary mRNA transcript into one or more mature mRNA(s) prior to translation into polypeptide." [GOC:mah]	biological_process
ENSG00000151014	CCRN4L	CCR4 carbon catabolite repression 4-like (S. cerevisiae) [Source:HGNC Symbol;Acc:14254]	GO:0004535	poly(A)-specific ribonuclease activity	"Catalysis of the exonucleolytic cleavage of poly(A) to 5'-AMP." [EC:3.1.13.4, ISBN:0198547684]	molecular_function
ENSG00000151014	CCRN4L	CCR4 carbon catabolite repression 4-like (S. cerevisiae) [Source:HGNC Symbol;Acc:14254]	GO:0005515	protein binding	"Interacting selectively and non-covalently with any protein or protein complex (a complex of two or more proteins that may include other nonprotein molecules)." [GOC:go_curators]	molecular_function
ENSG00000151014	CCRN4L	CCR4 carbon catabolite repression 4-like (S. cerevisiae) [Source:HGNC Symbol;Acc:14254]	GO:0006355	regulation of transcription, DNA-dependent	"Any process that modulates the frequency, rate or extent of cellular DNA-dependent transcription." [GOC:go_curators, GOC:txnOH]	biological_process
ENSG00000151014	CCRN4L	CCR4 carbon catabolite repression 4-like (S. cerevisiae) [Source:HGNC Symbol;Acc:14254]	GO:0048511	rhythmic process	"Any process pertinent to the generation and maintenance of rhythms in the physiology of an organism." [GOC:jid]	biological_process
ENSG00000151014	CCRN4L	CCR4 carbon catabolite repression 4-like (S. cerevisiae) [Source:HGNC Symbol;Acc:14254]	GO:0003700	sequence-specific DNA binding transcription factor activity	"Interacting selectively and non-covalently with a specific DNA sequence in order to modulate transcription. The transcription factor may or may not also interact selectively with a protein or macromolecular complex." [GOC:curators, GOC:txnOH]	molecular_function
ENSG00000151014	CCRN4L	CCR4 carbon catabolite repression 4-like (S. cerevisiae) [Source:HGNC Symbol;Acc:14254]	GO:0006366	transcription from RNA polymerase II promoter	"The synthesis of RNA from a DNA template by RNA polymerase II, originating at an RNA polymerase II promoter. Includes transcription of messenger RNA (mRNA) and certain small nuclear RNAs (snRNAs)." [GOC:jl, GOC:txnOH, ISBN:0321000382]	biological_process
ENSG00000144354	CDCA7	cell division cycle associated 7 [Source:HGNC Symbol;Acc:14628]	GO:0006915	apoptotic process	"A programmed cell death process which begins when a cell receives an internal (e.g. DNA damage) or external signal (e.g. an extracellular death ligand), and proceeds through a series of biochemical events (signaling pathways) which typically lead to rounding-up of the cell, retraction of pseudopodes, reduction of cellular volume (pyknosis), chromatin condensation, nuclear fragmentation (karyorrh…	biological_process
ENSG00000144354	CDCA7	cell division cycle associated 7 [Source:HGNC Symbol;Acc:14628]	GO:0051301	cell division	"The process resulting in the physical partitioning and separation of a cell into daughter cells." [GOC:go_curators]	biological_process
ENSG00000144354	CDCA7	cell division cycle associated 7 [Source:HGNC Symbol;Acc:14628]	GO:0042127	regulation of cell proliferation	"Any process that modulates the frequency, rate or extent of cell proliferation." [GOC:jl]	biological_process
ENSG00000144354	CDCA7	cell division cycle associated 7 [Source:HGNC Symbol;Acc:14628]	GO:0006355	regulation of transcription, DNA-dependent	"Any process that modulates the frequency, rate or extent of cellular DNA-dependent transcription." [GOC:go_curators, GOC:txnOH]	biological_process
ENSG00000144354	CDCA7	cell division cycle associated 7 [Source:HGNC Symbol;Acc:14628]	GO:0006351	transcription, DNA-templated	"The cellular synthesis of RNA on a template of DNA." [GOC:jl, GOC:txnOH]	biological_process
ENSG00000132964	CDK8	cyclin-dependent kinase 8 [Source:HGNC Symbol;Acc:1779]	GO:0005524	ATP binding	"Interacting selectively and non-covalently with ATP, adenosine 5'-triphosphate, a universally important coenzyme and enzyme regulator." [ISBN:0198506732]	molecular_function
ENSG00000132964	CDK8	cyclin-dependent kinase 8 [Source:HGNC Symbol;Acc:1779]	GO:0004693	cyclin-dependent protein serine/threonine kinase activity	"Catalysis of the reactions: ATP + protein serine = ADP + protein serine phosphate, and ATP + protein threonine = ADP + protein threonine phosphate. This reaction requires the binding of a regulatory cyclin subunit and full activity requires stimulatory phosphorylation by a CDK-activating kinase (CAK)." [GOC:pr, GOC:rn, PMID:7877684, PMID:9841670]	molecular_function
ENSG00000132964	CDK8	cyclin-dependent kinase 8 [Source:HGNC Symbol;Acc:1779]	GO:0010467	gene expression	"The process in which a gene's sequence is converted into a mature gene product or products (proteins or RNA). This includes the production of an RNA transcript as well as any processing to produce a mature RNA product or an mRNA (for protein-coding genes) and the translation of that mRNA into protein. Some protein processing events may be included when they are required to form an active form of…	biological_process
ENSG00000132964	CDK8	cyclin-dependent kinase 8 [Source:HGNC Symbol;Acc:1779]	GO:0007219	Notch signaling pathway	"A series of molecular signals initiated by the binding of an extracellular ligand to the receptor Notch on the surface of a target cell, and ending with regulation of a downstream cellular process, e.g. transcription." [GOC:go_curators, GOC:signaling]	biological_process
ENSG00000132964	CDK8	cyclin-dependent kinase 8 [Source:HGNC Symbol;Acc:1779]	GO:0045944	positive regulation of transcription from RNA polymerase II promoter	"Any process that activates or increases the frequency, rate or extent of transcription from an RNA polymerase II promoter." [GOC:go_curators, GOC:txnOH]	biological_process
ENSG00000132964	CDK8	cyclin-dependent kinase 8 [Source:HGNC Symbol;Acc:1779]	GO:0005515	protein binding	"Interacting selectively and non-covalently with any protein or protein complex (a complex of two or more proteins that may include other nonprotein molecules)." [GOC:go_curators]	molecular_function
ENSG00000132964	CDK8	cyclin-dependent kinase 8 [Source:HGNC Symbol;Acc:1779]	GO:0004672	protein kinase activity	"Catalysis of the phosphorylation of an amino acid residue in a protein, usually according to the reaction: a protein + ATP = a phosphoprotein + ADP." [MetaCyc:PROTEIN-KINASE-RXN]	molecular_function
ENSG00000132964	CDK8	cyclin-dependent kinase 8 [Source:HGNC Symbol;Acc:1779]	GO:0006468	protein phosphorylation	"The process of introducing a phosphate group on to a protein." [GOC:hb]	biological_process
ENSG00000132964	CDK8	cyclin-dependent kinase 8 [Source:HGNC Symbol;Acc:1779]	GO:0004713	protein tyrosine kinase activity	"Catalysis of the reaction: ATP + a protein tyrosine = ADP + protein tyrosine phosphate." [EC:2.7.10]	molecular_function
ENSG00000132964	CDK8	cyclin-dependent kinase 8 [Source:HGNC Symbol;Acc:1779]	GO:0008353	RNA polymerase II carboxy-terminal domain kinase activity	"Catalysis of the reaction: ATP + (DNA-directed RNA polymerase II) = ADP + phospho-(DNA-directed RNA polymerase II); phosphorylation occurs on residues in the carboxy-terminal domain (CTD) repeats." [EC:2.7.11.23, GOC:mah]	molecular_function
ENSG00000132964	CDK8	cyclin-dependent kinase 8 [Source:HGNC Symbol;Acc:1779]	GO:0006367	transcription initiation from RNA polymerase II promoter	"Any process involved in the assembly of the RNA polymerase II preinitiation complex (PIC) at an RNA polymerase II promoter region of a DNA template, resulting in the subsequent synthesis of RNA from that promoter. The initiation phase includes PIC assembly and the formation of the first few bonds in the RNA chain, including abortive initiation, which occurs when the first few nucleotides are rep…	biological_process
ENSG00000132964	CDK8	cyclin-dependent kinase 8 [Source:HGNC Symbol;Acc:1779]	GO:0006351	transcription, DNA-templated	"The cellular synthesis of RNA on a template of DNA." [GOC:jl, GOC:txnOH]	biological_process
ENSG00000132964	CDK8	cyclin-dependent kinase 8 [Source:HGNC Symbol;Acc:1779]	GO:0016772	transferase activity, transferring phosphorus-containing groups	"Catalysis of the transfer of a phosphorus-containing group from one compound (donor) to another (acceptor)." [GOC:jl, ISBN:0198506732]	molecular_function
ENSG00000132964	CDK8	cyclin-dependent kinase 8 [Source:HGNC Symbol;Acc:1779]	GO:0007179	transforming growth factor beta receptor signaling pathway	"A series of molecular signals initiated by the binding of an extracellular ligand to a transforming growth factor beta receptor on the surface of a target cell, and ending with regulation of a downstream cellular process, e.g. transcription." [GOC:BHF, GOC:mah, GOC:signaling]	biological_process
ENSG00000221869	CEBPD	CCAAT/enhancer binding protein (C/EBP), delta [Source:HGNC Symbol;Acc:1835]	GO:0006355	regulation of transcription, DNA-dependent	"Any process that modulates the frequency, rate or extent of cellular DNA-dependent transcription." [GOC:go_curators, GOC:txnOH]	biological_process
ENSG00000221869	CEBPD	CCAAT/enhancer binding protein (C/EBP), delta [Source:HGNC Symbol;Acc:1835]	GO:0043565	sequence-specific DNA binding	"Interacting selectively and non-covalently with DNA of a specific nucleotide composition, e.g. GC-rich DNA binding, or with a specific sequence motif or type of DNA e.g. promotor binding or rDNA binding." [GOC:jl]	molecular_function
ENSG00000221869	CEBPD	CCAAT/enhancer binding protein (C/EBP), delta [Source:HGNC Symbol;Acc:1835]	GO:0003700	sequence-specific DNA binding transcription factor activity	"Interacting selectively and non-covalently with a specific DNA sequence in order to modulate transcription. The transcription factor may or may not also interact selectively with a protein or macromolecular complex." [GOC:curators, GOC:txnOH]	molecular_function
ENSG00000221869	CEBPD	CCAAT/enhancer binding protein (C/EBP), delta [Source:HGNC Symbol;Acc:1835]	GO:0006366	transcription from RNA polymerase II promoter	"The synthesis of RNA from a DNA template by RNA polymerase II, originating at an RNA polymerase II promoter. Includes transcription of messenger RNA (mRNA) and certain small nuclear RNAs (snRNAs)." [GOC:jl, GOC:txnOH, ISBN:0321000382]	biological_process
ENSG00000115816	CEBPZ	CCAAT/enhancer binding protein (C/EBP), zeta [Source:HGNC Symbol;Acc:24218]	GO:0005488	binding	"The selective, non-covalent, often stoichiometric, interaction of a molecule with one or more specific sites on another molecule." [GOC:ceb, GOC:mah, ISBN:0198506732]	molecular_function
ENSG00000115816	CEBPZ	CCAAT/enhancer binding protein (C/EBP), zeta [Source:HGNC Symbol;Acc:24218]	GO:0003677	DNA binding	"Any molecular function by which a gene product interacts selectively and non-covalently with DNA (deoxyribonucleic acid)." [GOC:dph, GOC:jl, GOC:tb, GOC:vw]	molecular_function
ENSG00000115816	CEBPZ	CCAAT/enhancer binding protein (C/EBP), zeta [Source:HGNC Symbol;Acc:24218]	GO:0006355	regulation of transcription, DNA-dependent	"Any process that modulates the frequency, rate or extent of cellular DNA-dependent transcription." [GOC:go_curators, GOC:txnOH]	biological_process
ENSG00000115816	CEBPZ	CCAAT/enhancer binding protein (C/EBP), zeta [Source:HGNC Symbol;Acc:24218]	GO:0006366	transcription from RNA polymerase II promoter	"The synthesis of RNA from a DNA template by RNA polymerase II, originating at an RNA polymerase II promoter. Includes transcription of messenger RNA (mRNA) and certain small nuclear RNAs (snRNAs)." [GOC:jl, GOC:txnOH, ISBN:0321000382]	biological_process
ENSG00000154227	CERS3	ceramide synthase 3 [Source:HGNC Symbol;Acc:23752]	GO:0046513	ceramide biosynthetic process	"The chemical reactions and pathways resulting in the formation of ceramides, any N-acylated sphingoid." [GOC:ai]	biological_process
ENSG00000154227	CERS3	ceramide synthase 3 [Source:HGNC Symbol;Acc:23752]	GO:0003677	DNA binding	"Any molecular function by which a gene product interacts selectively and non-covalently with DNA (deoxyribonucleic acid)." [GOC:dph, GOC:jl, GOC:tb, GOC:vw]	molecular_function
ENSG00000154227	CERS3	ceramide synthase 3 [Source:HGNC Symbol;Acc:23752]	GO:0030216	keratinocyte differentiation	"The process in which a relatively unspecialized cell acquires specialized features of a keratinocyte." [GOC:dph, GOC:mah, GOC:sdb_2009, GOC:tb]	biological_process
ENSG00000154227	CERS3	ceramide synthase 3 [Source:HGNC Symbol;Acc:23752]	GO:0006355	regulation of transcription, DNA-dependent	"Any process that modulates the frequency, rate or extent of cellular DNA-dependent transcription." [GOC:go_curators, GOC:txnOH]	biological_process
ENSG00000154227	CERS3	ceramide synthase 3 [Source:HGNC Symbol;Acc:23752]	GO:0043565	sequence-specific DNA binding	"Interacting selectively and non-covalently with DNA of a specific nucleotide composition, e.g. GC-rich DNA binding, or with a specific sequence motif or type of DNA e.g. promotor binding or rDNA binding." [GOC:jl]	molecular_function
ENSG00000154227	CERS3	ceramide synthase 3 [Source:HGNC Symbol;Acc:23752]	GO:0003700	sequence-specific DNA binding transcription factor activity	"Interacting selectively and non-covalently with a specific DNA sequence in order to modulate transcription. The transcription factor may or may not also interact selectively with a protein or macromolecular complex." [GOC:curators, GOC:txnOH]	molecular_function
ENSG00000154227	CERS3	ceramide synthase 3 [Source:HGNC Symbol;Acc:23752]	GO:0044281	small molecule metabolic process	"The chemical reactions and pathways involving small molecules, any low molecular weight, monomeric, non-encoded molecule." [GOC:curators, GOC:pde, GOC:vw]	biological_process
ENSG00000154227	CERS3	ceramide synthase 3 [Source:HGNC Symbol;Acc:23752]	GO:0030148	sphingolipid biosynthetic process	"The chemical reactions and pathways resulting in the formation of sphingolipids, any of a class of lipids containing the long-chain amine diol sphingosine or a closely related base (a sphingoid)." [GOC:mah, ISBN:0198506732]	biological_process
ENSG00000154227	CERS3	ceramide synthase 3 [Source:HGNC Symbol;Acc:23752]	GO:0006665	sphingolipid metabolic process	"The chemical reactions and pathways involving sphingolipids, any of a class of lipids containing the long-chain amine diol sphingosine or a closely related base (a sphingoid)." [GOC:mah, ISBN:0198506732]	biological_process
ENSG00000154227	CERS3	ceramide synthase 3 [Source:HGNC Symbol;Acc:23752]	GO:0050291	sphingosine N-acyltransferase activity	"Catalysis of the reaction: acyl-CoA + sphingosine = CoA + N-acylsphingosine." [EC:2.3.1.24, MetaCyc:SPHINGOSINE-N-ACYLTRANSFERASE-RXN, PMID:12069845]	molecular_function
ENSG00000153922	CHD1	chromodomain helicase DNA binding protein 1 [Source:HGNC Symbol;Acc:1915]	GO:0005524	ATP binding	"Interacting selectively and non-covalently with ATP, adenosine 5'-triphosphate, a universally important coenzyme and enzyme regulator." [ISBN:0198506732]	molecular_function
ENSG00000153922	CHD1	chromodomain helicase DNA binding protein 1 [Source:HGNC Symbol;Acc:1915]	GO:0004003	ATP-dependent DNA helicase activity	"Catalysis of the reaction: ATP + H2O = ADP + phosphate; this reaction drives the unwinding of the DNA helix." [EC:3.6.1.3, GOC:jl]	molecular_function
ENSG00000153922	CHD1	chromodomain helicase DNA binding protein 1 [Source:HGNC Symbol;Acc:1915]	GO:0006338	chromatin remodeling	"Dynamic structural changes to eukaryotic chromatin occurring throughout the cell division cycle. These changes range from the local changes necessary for transcriptional regulation to global changes necessary for chromosome segregation." [GOC:jid, PMID:12697820]	biological_process
ENSG00000153922	CHD1	chromodomain helicase DNA binding protein 1 [Source:HGNC Symbol;Acc:1915]	GO:0003677	DNA binding	"Any molecular function by which a gene product interacts selectively and non-covalently with DNA (deoxyribonucleic acid)." [GOC:dph, GOC:jl, GOC:tb, GOC:vw]	molecular_function
ENSG00000153922	CHD1	chromodomain helicase DNA binding protein 1 [Source:HGNC Symbol;Acc:1915]	GO:0004386	helicase activity	"Catalysis of the reaction: NTP + H2O = NDP + phosphate, to drive the unwinding of a DNA or RNA helix." [GOC:mah, ISBN:0198506732]	molecular_function
ENSG00000153922	CHD1	chromodomain helicase DNA binding protein 1 [Source:HGNC Symbol;Acc:1915]	GO:0035064	methylated histone residue binding	"Interacting selectively and non-covalently with a methylated residue on a histone protein. Histones are any of a group of water-soluble proteins found in association with the DNA of plant and animal chromosomes." [GOC:bf, PMID:14585615]	molecular_function
ENSG00000153922	CHD1	chromodomain helicase DNA binding protein 1 [Source:HGNC Symbol;Acc:1915]	GO:0003676	nucleic acid binding	"Interacting selectively and non-covalently with any nucleic acid." [GOC:jl]	molecular_function
ENSG00000153922	CHD1	chromodomain helicase DNA binding protein 1 [Source:HGNC Symbol;Acc:1915]	GO:0005515	protein binding	"Interacting selectively and non-covalently with any protein or protein complex (a complex of two or more proteins that may include other nonprotein molecules)." [GOC:go_curators]	molecular_function
ENSG00000153922	CHD1	chromodomain helicase DNA binding protein 1 [Source:HGNC Symbol;Acc:1915]	GO:0006357	regulation of transcription from RNA polymerase II promoter	"Any process that modulates the frequency, rate or extent of transcription from an RNA polymerase II promoter." [GOC:go_curators, GOC:txnOH]	biological_process
ENSG00000153922	CHD1	chromodomain helicase DNA binding protein 1 [Source:HGNC Symbol;Acc:1915]	GO:0006351	transcription, DNA-templated	"The cellular synthesis of RNA on a template of DNA." [GOC:jl, GOC:txnOH]	biological_process
ENSG00000177200	CHD9	chromodomain helicase DNA binding protein 9 [Source:HGNC Symbol;Acc:25701]	GO:0005524	ATP binding	"Interacting selectively and non-covalently with ATP, adenosine 5'-triphosphate, a universally important coenzyme and enzyme regulator." [ISBN:0198506732]	molecular_function
ENSG00000177200	CHD9	chromodomain helicase DNA binding protein 9 [Source:HGNC Symbol;Acc:25701]	GO:0008026	ATP-dependent helicase activity	"Catalysis of the reaction: ATP + H2O = ADP + phosphate, to drive the unwinding of a DNA or RNA helix." [EC:3.6.1.3, GOC:jl]	molecular_function
ENSG00000177200	CHD9	chromodomain helicase DNA binding protein 9 [Source:HGNC Symbol;Acc:25701]	GO:0044255	cellular lipid metabolic process	"The chemical reactions and pathways involving lipids, as carried out by individual cells." [GOC:jl]	biological_process
ENSG00000177200	CHD9	chromodomain helicase DNA binding protein 9 [Source:HGNC Symbol;Acc:25701]	GO:0016568	chromatin modification	"The alteration of DNA, protein, or sometimes RNA, in chromatin, which may result in changing the chromatin structure." [GOC:mah, PMID:20404130]	biological_process
ENSG00000177200	CHD9	chromodomain helicase DNA binding protein 9 [Source:HGNC Symbol;Acc:25701]	GO:0003677	DNA binding	"Any molecular function by which a gene product interacts selectively and non-covalently with DNA (deoxyribonucleic acid)." [GOC:dph, GOC:jl, GOC:tb, GOC:vw]	molecular_function
ENSG00000177200	CHD9	chromodomain helicase DNA binding protein 9 [Source:HGNC Symbol;Acc:25701]	GO:0004386	helicase activity	"Catalysis of the reaction: NTP + H2O = NDP + phosphate, to drive the unwinding of a DNA or RNA helix." [GOC:mah, ISBN:0198506732]	molecular_function
ENSG00000177200	CHD9	chromodomain helicase DNA binding protein 9 [Source:HGNC Symbol;Acc:25701]	GO:0016787	hydrolase activity	"Catalysis of the hydrolysis of various bonds, e.g. C-O, C-N, C-C, phosphoric anhydride bonds, etc. Hydrolase is the systematic name for any enzyme of EC class 3." [ISBN:0198506732]	molecular_function
ENSG00000177200	CHD9	chromodomain helicase DNA binding protein 9 [Source:HGNC Symbol;Acc:25701]	GO:0016817	hydrolase activity, acting on acid anhydrides	"Catalysis of the hydrolysis of any acid anhydride." [GOC:jl]	molecular_function
ENSG00000177200	CHD9	chromodomain helicase DNA binding protein 9 [Source:HGNC Symbol;Acc:25701]	GO:0003676	nucleic acid binding	"Interacting selectively and non-covalently with any nucleic acid." [GOC:jl]	molecular_function
ENSG00000177200	CHD9	chromodomain helicase DNA binding protein 9 [Source:HGNC Symbol;Acc:25701]	GO:0005515	protein binding	"Interacting selectively and non-covalently with any protein or protein complex (a complex of two or more proteins that may include other nonprotein molecules)." [GOC:go_curators]	molecular_function
ENSG00000177200	CHD9	chromodomain helicase DNA binding protein 9 [Source:HGNC Symbol;Acc:25701]	GO:0006355	regulation of transcription, DNA-dependent	"Any process that modulates the frequency, rate or extent of cellular DNA-dependent transcription." [GOC:go_curators, GOC:txnOH]	biological_process
ENSG00000177200	CHD9	chromodomain helicase DNA binding protein 9 [Source:HGNC Symbol;Acc:25701]	GO:0044281	small molecule metabolic process	"The chemical reactions and pathways involving small molecules, any low molecular weight, monomeric, non-encoded molecule." [GOC:curators, GOC:pde, GOC:vw]	biological_process
ENSG00000177200	CHD9	chromodomain helicase DNA binding protein 9 [Source:HGNC Symbol;Acc:25701]	GO:0006351	transcription, DNA-templated	"The cellular synthesis of RNA on a template of DNA." [GOC:jl, GOC:txnOH]	biological_process
ENSG00000164442	CITED2	Cbp/p300-interacting transactivator, with Glu/Asp-rich carboxy-terminal domain, 2 [Source:HGNC Symbol;Acc:1987]	GO:0035802	adrenal cortex formation	"The process that gives rise to the adrenal cortex. This process pertains to the initial formation of a structure from unspecified parts. The adrenogonadal primordium from which the adrenal cortex is formed derives from a condensation of coelomic epithelial cells (the urogenital ridge; the same structure from which gonads and kidney also originate)." [PMID:12185666, PMID:21115154]	biological_process
ENSG00000164442	CITED2	Cbp/p300-interacting transactivator, with Glu/Asp-rich carboxy-terminal domain, 2 [Source:HGNC Symbol;Acc:1987]	GO:0030325	adrenal gland development	"The process whose specific outcome is the progression of the adrenal gland over time, from its formation to the mature structure. This gland can either be a discrete structure located bilaterally above each kidney, or a cluster of cells in the head kidney that perform the functions of the adrenal gland. In either case, this organ consists of two cells types, aminergic chromaffin cells and steroi…	biological_process
ENSG00000164442	CITED2	Cbp/p300-interacting transactivator, with Glu/Asp-rich carboxy-terminal domain, 2 [Source:HGNC Symbol;Acc:1987]	GO:0001568	blood vessel development	"The process whose specific outcome is the progression of a blood vessel over time, from its formation to the mature structure. The blood vessel is the vasculature carrying blood." [GOC:hjd, UBERON:0001981]	biological_process
ENSG00000164442	CITED2	Cbp/p300-interacting transactivator, with Glu/Asp-rich carboxy-terminal domain, 2 [Source:HGNC Symbol;Acc:1987]	GO:0060349	bone morphogenesis	"The process in which bones are generated and organized." [GOC:dph]	biological_process
ENSG00000164442	CITED2	Cbp/p300-interacting transactivator, with Glu/Asp-rich carboxy-terminal domain, 2 [Source:HGNC Symbol;Acc:1987]	GO:0061308	cardiac neural crest cell development involved in heart development	"The process aimed at the progression of a cardiac neural crest cell over time, from initial commitment of the cell to its specific fate, to the fully functional differentiated cell that contributes to the development of the heart." [GOC:dph, GOC:mtg_heart]	biological_process
ENSG00000164442	CITED2	Cbp/p300-interacting transactivator, with Glu/Asp-rich carboxy-terminal domain, 2 [Source:HGNC Symbol;Acc:1987]	GO:0060411	cardiac septum morphogenesis	"The process in which the anatomical structure of a cardiac septum is generated and organized. A cardiac septum is a partition that separates parts of the heart." [GOC:dph, GOC:mtg_heart]	biological_process
ENSG00000164442	CITED2	Cbp/p300-interacting transactivator, with Glu/Asp-rich carboxy-terminal domain, 2 [Source:HGNC Symbol;Acc:1987]	GO:0007569	cell aging	"An aging process that has as participant a cell after a cell has stopped dividing. Cell aging may occur when a cell has temporarily stopped dividing through cell cycle arrest (GO:0007050) or when a cell has permanently stopped dividing, in which case it is undergoing cellular senescence (GO:0090398). May precede cell death (GO:0008219) and succeed cell maturation (GO:0048469)." [GOC:PO_curators]	biological_process
ENSG00000164442	CITED2	Cbp/p300-interacting transactivator, with Glu/Asp-rich carboxy-terminal domain, 2 [Source:HGNC Symbol;Acc:1987]	GO:0008283	cell proliferation	"The multiplication or reproduction of cells, resulting in the expansion of a cell population." [GOC:mah, GOC:mb]	biological_process
ENSG00000164442	CITED2	Cbp/p300-interacting transactivator, with Glu/Asp-rich carboxy-terminal domain, 2 [Source:HGNC Symbol;Acc:1987]	GO:0071363	cellular response to growth factor stimulus	"Any process that results in a change in state or activity of a cell (in terms of movement, secretion, enzyme production, gene expression, etc.) as a result of a growth factor stimulus." [GOC:mah]	biological_process
ENSG00000164442	CITED2	Cbp/p300-interacting transactivator, with Glu/Asp-rich carboxy-terminal domain, 2 [Source:HGNC Symbol;Acc:1987]	GO:0007417	central nervous system development	"The process whose specific outcome is the progression of the central nervous system over time, from its formation to the mature structure. The central nervous system is the core nervous system that serves an integrating and coordinating function. In vertebrates it consists of the brain, spinal cord and spinal nerves. In those invertebrates with a central nervous system it typically consists of a…	biological_process
ENSG00000164442	CITED2	Cbp/p300-interacting transactivator, with Glu/Asp-rich carboxy-terminal domain, 2 [Source:HGNC Symbol;Acc:1987]	GO:0003682	chromatin binding	"Interacting selectively and non-covalently with chromatin, the network of fibers of DNA, protein, and sometimes RNA, that make up the chromosomes of the eukaryotic nucleus during interphase." [GOC:jl, ISBN:0198506732, PMID:20404130]	molecular_function
ENSG00000164442	CITED2	Cbp/p300-interacting transactivator, with Glu/Asp-rich carboxy-terminal domain, 2 [Source:HGNC Symbol;Acc:1987]	GO:0021602	cranial nerve morphogenesis	"The process in which the anatomical structure of the cranial nerves are generated and organized. The cranial nerves are composed of twelve pairs of nerves that emanate from the nervous tissue of the hindbrain. These nerves are sensory, motor, or mixed in nature, and provide the motor and general sensory innervation of the head, neck and viscera. They mediate vision, hearing, olfaction and taste …	biological_process
ENSG00000164442	CITED2	Cbp/p300-interacting transactivator, with Glu/Asp-rich carboxy-terminal domain, 2 [Source:HGNC Symbol;Acc:1987]	GO:0046697	decidualization	"The cellular and vascular changes occurring in the endometrium of the pregnant uterus just after the onset of blastocyst implantation. This process involves the proliferation and differentiation of the fibroblast-like endometrial stromal cells into large, polyploid decidual cells that eventually form the maternal component of the placenta." [ISBN:0721662544, PMID:11133685]	biological_process
ENSG00000164442	CITED2	Cbp/p300-interacting transactivator, with Glu/Asp-rich carboxy-terminal domain, 2 [Source:HGNC Symbol;Acc:1987]	GO:0061371	determination of heart left/right asymmetry	"Determination of the asymmetric location of the heart with respect to the left and right halves of the organism." [GOC:dph, GOC:mtg_heart]	biological_process
ENSG00000164442	CITED2	Cbp/p300-interacting transactivator, with Glu/Asp-rich carboxy-terminal domain, 2 [Source:HGNC Symbol;Acc:1987]	GO:0007368	determination of left/right symmetry	"The establishment of an organism's body plan or part of an organism with respect to the left and right halves. The pattern can either be symmetric, such that the halves are mirror images, or asymmetric where the pattern deviates from this symmetry." [GOC:dph, GOC:jid]	biological_process
ENSG00000164442	CITED2	Cbp/p300-interacting transactivator, with Glu/Asp-rich carboxy-terminal domain, 2 [Source:HGNC Symbol;Acc:1987]	GO:0048596	embryonic camera-type eye morphogenesis	"The process in which the anatomical structures of the eye are generated and organized during embryonic development." [GOC:jid, GOC:mtg_sensu]	biological_process
ENSG00000164442	CITED2	Cbp/p300-interacting transactivator, with Glu/Asp-rich carboxy-terminal domain, 2 [Source:HGNC Symbol;Acc:1987]	GO:0060971	embryonic heart tube left/right pattern formation	"The pattern specification process that results in the subdivision of the left/right axis of the embryonic heart tube in space to define an area or volume in which specific patterns of cell differentiation will take place." [GOC:mtg_heart]	biological_process
ENSG00000164442	CITED2	Cbp/p300-interacting transactivator, with Glu/Asp-rich carboxy-terminal domain, 2 [Source:HGNC Symbol;Acc:1987]	GO:0001892	embryonic placenta development	"The embryonically driven process whose specific outcome is the progression of the placenta over time, from its formation to the mature structure. The placenta is an organ of metabolic interchange between fetus and mother, partly of embryonic origin and partly of maternal origin." [GOC:add, ISBN:068340007X]	biological_process
ENSG00000164442	CITED2	Cbp/p300-interacting transactivator, with Glu/Asp-rich carboxy-terminal domain, 2 [Source:HGNC Symbol;Acc:1987]	GO:0060136	embryonic process involved in female pregnancy	"A reproductive process occurring in the embryo or fetus that allows the embryo or fetus to develop within the mother." [GOC:dph]	biological_process
ENSG00000164442	CITED2	Cbp/p300-interacting transactivator, with Glu/Asp-rich carboxy-terminal domain, 2 [Source:HGNC Symbol;Acc:1987]	GO:0003197	endocardial cushion development	"The progression of a cardiac cushion over time, from its initial formation to the mature structure. The endocardial cushion is a specialized region of mesenchymal cells that will give rise to the heart septa and valves." [GOC:mtg_heart]	biological_process
ENSG00000164442	CITED2	Cbp/p300-interacting transactivator, with Glu/Asp-rich carboxy-terminal domain, 2 [Source:HGNC Symbol;Acc:1987]	GO:0048821	erythrocyte development	"The process whose specific outcome is the progression of an erythrocyte over time, from its formation to the mature structure." [GOC:devbiol]	biological_process
ENSG00000164442	CITED2	Cbp/p300-interacting transactivator, with Glu/Asp-rich carboxy-terminal domain, 2 [Source:HGNC Symbol;Acc:1987]	GO:0030851	granulocyte differentiation	"The process in which a myeloid precursor cell acquires the specialized features of a granulocyte. Granulocytes are a class of leukocytes characterized by the presence of granules in their cytoplasm. These cells are active in allergic immune reactions such as arthritic inflammation and rashes. This class includes basophils, eosinophils and neutrophils." [GOC:ecd, http://life.nthu.edu.tw/~g864204/…	biological_process
ENSG00000164442	CITED2	Cbp/p300-interacting transactivator, with Glu/Asp-rich carboxy-terminal domain, 2 [Source:HGNC Symbol;Acc:1987]	GO:0007507	heart development	"The process whose specific outcome is the progression of the heart over time, from its formation to the mature structure. The heart is a hollow, muscular organ, which, by contracting rhythmically, keeps up the circulation of the blood." [GOC:jid, UBERON:0000948]	biological_process
ENSG00000164442	CITED2	Cbp/p300-interacting transactivator, with Glu/Asp-rich carboxy-terminal domain, 2 [Source:HGNC Symbol;Acc:1987]	GO:0001947	heart looping	"The tube morphogenesis process in which the primitive heart tube loops asymmetrically. This looping brings the primitive heart chambers into alignment preceding their future integration. Heart looping begins with dextral-looping and ends when the main regional divisions of the mature heart and primordium of the great arterial trunks become established preceeding septation." [GOC:dph, PMID:120942…	biological_process
ENSG00000164442	CITED2	Cbp/p300-interacting transactivator, with Glu/Asp-rich carboxy-terminal domain, 2 [Source:HGNC Symbol;Acc:1987]	GO:0002244	hematopoietic progenitor cell differentiation	"The process in which precursor cell type acquires the specialized features of a hematopoietic progenitor cell, a class of cell types including myeloid progenitor cells and lymphoid progenitor cells." [GOC:add, GOC:rl, ISBN:0781735149, PMID:16551251]	biological_process
ENSG00000164442	CITED2	Cbp/p300-interacting transactivator, with Glu/Asp-rich carboxy-terminal domain, 2 [Source:HGNC Symbol;Acc:1987]	GO:0035035	histone acetyltransferase binding	"Interacting selectively and non-covalently with the enzyme histone acetyltransferase." [GOC:bf]	molecular_function
ENSG00000164442	CITED2	Cbp/p300-interacting transactivator, with Glu/Asp-rich carboxy-terminal domain, 2 [Source:HGNC Symbol;Acc:1987]	GO:0001701	in utero embryonic development	"The process whose specific outcome is the progression of the embryo in the uterus over time, from formation of the zygote in the oviduct, to birth. An example of this process is found in Mus musculus." [GOC:go_curators, GOC:mtg_sensu]	biological_process
ENSG00000164442	CITED2	Cbp/p300-interacting transactivator, with Glu/Asp-rich carboxy-terminal domain, 2 [Source:HGNC Symbol;Acc:1987]	GO:0050693	LBD domain binding	"Interacting selectively and non-covalently with the LBD, the ligand binding domain found in nuclear receptors. In general, the LBDs consist of three layers comprised of twelve alpha-helices and several beta-strands that are organized around a lipophilic ligand-binding pocket." [PMID:9682036]	molecular_function
ENSG00000164442	CITED2	Cbp/p300-interacting transactivator, with Glu/Asp-rich carboxy-terminal domain, 2 [Source:HGNC Symbol;Acc:1987]	GO:0070986	left/right axis specification	"The establishment, maintenance and elaboration of the left/right axis. The left/right axis is defined by a line that runs orthogonal to both the anterior/posterior and dorsal/ventral axes. Each side is defined from the viewpoint of the organism rather of the observer (as per anatomical axes)." [GOC:dph, GOC:gvg, GOC:mah]	biological_process
ENSG00000164442	CITED2	Cbp/p300-interacting transactivator, with Glu/Asp-rich carboxy-terminal domain, 2 [Source:HGNC Symbol;Acc:1987]	GO:0002089	lens morphogenesis in camera-type eye	"The process in which the anatomical structures of the lens are generated and organized. The lens is a transparent structure in the eye through which light is focused onto the retina. An example of this process is found in Mus musculus." [GOC:dph, GOC:mtg_sensu]	biological_process
ENSG00000164442	CITED2	Cbp/p300-interacting transactivator, with Glu/Asp-rich carboxy-terminal domain, 2 [Source:HGNC Symbol;Acc:1987]	GO:0002521	leukocyte differentiation	"The process in which a relatively unspecialized hemopoietic precursor cell acquires the specialized features of a leukocyte. A leukocyte is an achromatic cell of the myeloid or lymphoid lineages capable of ameboid movement, found in blood or other tissue." [CL:0000738, GOC:add, PMID:16551264]	biological_process
ENSG00000164442	CITED2	Cbp/p300-interacting transactivator, with Glu/Asp-rich carboxy-terminal domain, 2 [Source:HGNC Symbol;Acc:1987]	GO:0001889	liver development	"The process whose specific outcome is the progression of the liver over time, from its formation to the mature structure. The liver is an exocrine gland which secretes bile and functions in metabolism of protein and carbohydrate and fat, synthesizes substances involved in the clotting of the blood, synthesizes vitamin A, detoxifies poisonous substances, stores glycogen, and breaks down worn-out …	biological_process
ENSG00000164442	CITED2	Cbp/p300-interacting transactivator, with Glu/Asp-rich carboxy-terminal domain, 2 [Source:HGNC Symbol;Acc:1987]	GO:0008584	male gonad development	"The process whose specific outcome is the progression of the male gonad over time, from its formation to the mature structure." [GOC:jid]	biological_process
ENSG00000164442	CITED2	Cbp/p300-interacting transactivator, with Glu/Asp-rich carboxy-terminal domain, 2 [Source:HGNC Symbol;Acc:1987]	GO:0043066	negative regulation of apoptotic process	"Any process that stops, prevents, or reduces the frequency, rate or extent of cell death by apoptotic process." [GOC:jl, GOC:mtg_apoptosis]	biological_process
ENSG00000164442	CITED2	Cbp/p300-interacting transactivator, with Glu/Asp-rich carboxy-terminal domain, 2 [Source:HGNC Symbol;Acc:1987]	GO:0030336	negative regulation of cell migration	"Any process that stops, prevents, or reduces the frequency, rate or extent of cell migration." [GOC:go_curators]	biological_process
ENSG00000164442	CITED2	Cbp/p300-interacting transactivator, with Glu/Asp-rich carboxy-terminal domain, 2 [Source:HGNC Symbol;Acc:1987]	GO:0010629	negative regulation of gene expression	"Any process that decreases the frequency, rate or extent of gene expression. Gene expression is the process in which a gene's coding sequence is converted into a mature gene product or products (proteins or RNA). This includes the production of an RNA transcript as well as any processing to produce a mature RNA product or an mRNA (for protein-coding genes) and the translation of that mRNA into p…	biological_process
ENSG00000164442	CITED2	Cbp/p300-interacting transactivator, with Glu/Asp-rich carboxy-terminal domain, 2 [Source:HGNC Symbol;Acc:1987]	GO:0000122	negative regulation of transcription from RNA polymerase II promoter	"Any process that stops, prevents, or reduces the frequency, rate or extent of transcription from an RNA polymerase II promoter." [GOC:go_curators, GOC:txnOH]	biological_process
ENSG00000164442	CITED2	Cbp/p300-interacting transactivator, with Glu/Asp-rich carboxy-terminal domain, 2 [Source:HGNC Symbol;Acc:1987]	GO:0061428	negative regulation of transcription from RNA polymerase II promoter in response to hypoxia	"Any process that decreases the frequency, rate or extent of transcription from an RNA polymerase II promoter as a result of a hypoxia stimulus." [GOC:dph, PMID:17785431]	biological_process
ENSG00000164442	CITED2	Cbp/p300-interacting transactivator, with Glu/Asp-rich carboxy-terminal domain, 2 [Source:HGNC Symbol;Acc:1987]	GO:0045892	negative regulation of transcription, DNA-dependent	"Any process that stops, prevents, or reduces the frequency, rate or extent of cellular DNA-dependent transcription." [GOC:go_curators, GOC:txnOH]	biological_process
ENSG00000164442	CITED2	Cbp/p300-interacting transactivator, with Glu/Asp-rich carboxy-terminal domain, 2 [Source:HGNC Symbol;Acc:1987]	GO:0001843	neural tube closure	"The last step in the formation of the neural tube, where the paired neural folds are brought together and fuse at the dorsal midline." [GOC:dph, ISBN:0878932437]	biological_process
ENSG00000164442	CITED2	Cbp/p300-interacting transactivator, with Glu/Asp-rich carboxy-terminal domain, 2 [Source:HGNC Symbol;Acc:1987]	GO:0001841	neural tube formation	"The formation of a tube from the flat layer of ectodermal cells known as the neural plate. This will give rise to the central nervous system." [GOC:dph, ISBN:0878932437]	biological_process
ENSG00000164442	CITED2	Cbp/p300-interacting transactivator, with Glu/Asp-rich carboxy-terminal domain, 2 [Source:HGNC Symbol;Acc:1987]	GO:1900164	nodal signaling pathway involved in determination of lateral mesoderm left/right asymmetry	"A series of molecular signals initiated by the binding of a nodal protein to an activin receptor on the surface of a target cell, which contributes to the establishment of lateral mesoderm with respect to the left and right halves." [GOC:BHF, GOC:TermGenie, GOC:vk]	biological_process
ENSG00000164442	CITED2	Cbp/p300-interacting transactivator, with Glu/Asp-rich carboxy-terminal domain, 2 [Source:HGNC Symbol;Acc:1987]	GO:0003151	outflow tract morphogenesis	"The process in which the anatomical structures of the outflow tract are generated and organized. The outflow tract is the portion of the heart through which blood flows into the arteries." [GOC:mtg_heart, UBERON:0004145]	biological_process
ENSG00000164442	CITED2	Cbp/p300-interacting transactivator, with Glu/Asp-rich carboxy-terminal domain, 2 [Source:HGNC Symbol;Acc:1987]	GO:0007422	peripheral nervous system development	"The process whose specific outcome is the progression of the peripheral nervous system over time, from its formation to the mature structure. The peripheral nervous system is one of the two major divisions of the nervous system. Nerves in the PNS connect the central nervous system (CNS) with sensory organs, other organs, muscles, blood vessels and glands." [GOC:go_curators, UBERON:0000010]	biological_process
ENSG00000164442	CITED2	Cbp/p300-interacting transactivator, with Glu/Asp-rich carboxy-terminal domain, 2 [Source:HGNC Symbol;Acc:1987]	GO:0045787	positive regulation of cell cycle	"Any process that activates or increases the rate or extent of progression through the cell cycle." [GOC:go_curators]	biological_process
ENSG00000164442	CITED2	Cbp/p300-interacting transactivator, with Glu/Asp-rich carboxy-terminal domain, 2 [Source:HGNC Symbol;Acc:1987]	GO:0022409	positive regulation of cell-cell adhesion	"Any process that activates or increases the rate or extent of cell adhesion to another cell." [GOC:isa_complete]	biological_process
ENSG00000164442	CITED2	Cbp/p300-interacting transactivator, with Glu/Asp-rich carboxy-terminal domain, 2 [Source:HGNC Symbol;Acc:1987]	GO:0010628	positive regulation of gene expression	"Any process that increases the frequency, rate or extent of gene expression. Gene expression is the process in which a gene's coding sequence is converted into a mature gene product or products (proteins or RNA). This includes the production of an RNA transcript as well as any processing to produce a mature RNA product or an mRNA (for protein-coding genes) and the translation of that mRNA into p…	biological_process
ENSG00000164442	CITED2	Cbp/p300-interacting transactivator, with Glu/Asp-rich carboxy-terminal domain, 2 [Source:HGNC Symbol;Acc:1987]	GO:2000020	positive regulation of male gonad development	"Any process that activates or increases the frequency, rate or extent of male gonad development." [GOC:obol]	biological_process
ENSG00000164442	CITED2	Cbp/p300-interacting transactivator, with Glu/Asp-rich carboxy-terminal domain, 2 [Source:HGNC Symbol;Acc:1987]	GO:0035360	positive regulation of peroxisome proliferator activated receptor signaling pathway	"Any process that activates or increases the frequency, rate or extent of the peroxisome proliferator activated receptor signaling pathway." [GOC:bf]	biological_process
ENSG00000164442	CITED2	Cbp/p300-interacting transactivator, with Glu/Asp-rich carboxy-terminal domain, 2 [Source:HGNC Symbol;Acc:1987]	GO:0045944	positive regulation of transcription from RNA polymerase II promoter	"Any process that activates or increases the frequency, rate or extent of transcription from an RNA polymerase II promoter." [GOC:go_curators, GOC:txnOH]	biological_process
ENSG00000164442	CITED2	Cbp/p300-interacting transactivator, with Glu/Asp-rich carboxy-terminal domain, 2 [Source:HGNC Symbol;Acc:1987]	GO:0045893	positive regulation of transcription, DNA-dependent	"Any process that activates or increases the frequency, rate or extent of cellular DNA-dependent transcription." [GOC:go_curators, GOC:txnOH]	biological_process
ENSG00000164442	CITED2	Cbp/p300-interacting transactivator, with Glu/Asp-rich carboxy-terminal domain, 2 [Source:HGNC Symbol;Acc:1987]	GO:0030511	positive regulation of transforming growth factor beta receptor signaling pathway	"Any process that activates or increases the frequency, rate or extent of TGF-beta receptor signaling pathway activity." [GOC:go_curators]	biological_process
ENSG00000164442	CITED2	Cbp/p300-interacting transactivator, with Glu/Asp-rich carboxy-terminal domain, 2 [Source:HGNC Symbol;Acc:1987]	GO:0005515	protein binding	"Interacting selectively and non-covalently with any protein or protein complex (a complex of two or more proteins that may include other nonprotein molecules)." [GOC:go_curators]	molecular_function
ENSG00000164442	CITED2	Cbp/p300-interacting transactivator, with Glu/Asp-rich carboxy-terminal domain, 2 [Source:HGNC Symbol;Acc:1987]	GO:0061156	pulmonary artery morphogenesis	"The process in which the anatomical structures of the pulmonary artery are generated and organized. The pulmonary artery is the artery that carries blood from the heart to the lungs." [GOC:dph, GOC:yaf]	biological_process
ENSG00000164442	CITED2	Cbp/p300-interacting transactivator, with Glu/Asp-rich carboxy-terminal domain, 2 [Source:HGNC Symbol;Acc:1987]	GO:0003156	regulation of organ formation	"Any process that modulates the rate, frequency or extent of organ formation. Organ formation is the process pertaining to the initial formation of an organ from unspecified parts. The process begins with the specific processes that contribute to the appearance of the discrete structure, such as inductive events, and ends when the structural rudiment of the organ is recognizable, such as a conden…	biological_process
ENSG00000164442	CITED2	Cbp/p300-interacting transactivator, with Glu/Asp-rich carboxy-terminal domain, 2 [Source:HGNC Symbol;Acc:1987]	GO:0006357	regulation of transcription from RNA polymerase II promoter	"Any process that modulates the frequency, rate or extent of transcription from an RNA polymerase II promoter." [GOC:go_curators, GOC:txnOH]	biological_process
ENSG00000164442	CITED2	Cbp/p300-interacting transactivator, with Glu/Asp-rich carboxy-terminal domain, 2 [Source:HGNC Symbol;Acc:1987]	GO:0006355	regulation of transcription, DNA-dependent	"Any process that modulates the frequency, rate or extent of cellular DNA-dependent transcription." [GOC:go_curators, GOC:txnOH]	biological_process
ENSG00000164442	CITED2	Cbp/p300-interacting transactivator, with Glu/Asp-rich carboxy-terminal domain, 2 [Source:HGNC Symbol;Acc:1987]	GO:0043627	response to estrogen	"Any process that results in a change in state or activity of a cell or an organism (in terms of movement, secretion, enzyme production, gene expression, etc.) as a result of stimulus by an estrogen, C18 steroid hormones that can stimulate the development of female sexual characteristics." [GOC:jl, ISBN:0198506732]	biological_process
ENSG00000164442	CITED2	Cbp/p300-interacting transactivator, with Glu/Asp-rich carboxy-terminal domain, 2 [Source:HGNC Symbol;Acc:1987]	GO:0034405	response to fluid shear stress	"Any process that results in a change in state or activity of a cell or an organism (in terms of movement, secretion, enzyme production, gene expression, etc.) as a result of a fluid shear stress stimulus. Fluid shear stress is the force acting on an object in a system where the fluid is moving across a solid surface." [GOC:sl]	biological_process
ENSG00000164442	CITED2	Cbp/p300-interacting transactivator, with Glu/Asp-rich carboxy-terminal domain, 2 [Source:HGNC Symbol;Acc:1987]	GO:0001666	response to hypoxia	"Any process that results in a change in state or activity of a cell or an organism (in terms of movement, secretion, enzyme production, gene expression, etc.) as a result of a stimulus indicating lowered oxygen tension. Hypoxia, defined as a decline in O2 levels below normoxic levels of 20.8 - 20.95%, results in metabolic adaptation at both the cellular and organismal level." [GOC:hjd]	biological_process
ENSG00000164442	CITED2	Cbp/p300-interacting transactivator, with Glu/Asp-rich carboxy-terminal domain, 2 [Source:HGNC Symbol;Acc:1987]	GO:0009612	response to mechanical stimulus	"Any process that results in a change in state or activity of a cell or an organism (in terms of movement, secretion, enzyme production, gene expression, etc.) as a result of a mechanical stimulus." [GOC:hb]	biological_process
ENSG00000164442	CITED2	Cbp/p300-interacting transactivator, with Glu/Asp-rich carboxy-terminal domain, 2 [Source:HGNC Symbol;Acc:1987]	GO:0001102	RNA polymerase II activating transcription factor binding	"Interacting selectively and non-covalently with an RNA polymerase II transcription activating factor, a protein involved in positive regulation of transcription." [GOC:txnOH]	molecular_function
ENSG00000164442	CITED2	Cbp/p300-interacting transactivator, with Glu/Asp-rich carboxy-terminal domain, 2 [Source:HGNC Symbol;Acc:1987]	GO:0001105	RNA polymerase II transcription coactivator activity	"Interacting selectively and non-covalently with an RNA polymerase II (RNAP II) regulatory transcription factor and also with the RNAP II basal transcription machinery in order to increase the frequency, rate or extent of transcription. Cofactors generally do not bind DNA, but rather mediate protein-protein interactions between activating transcription factors and the basal RNAP II transcription …	molecular_function
ENSG00000164442	CITED2	Cbp/p300-interacting transactivator, with Glu/Asp-rich carboxy-terminal domain, 2 [Source:HGNC Symbol;Acc:1987]	GO:0001106	RNA polymerase II transcription corepressor activity	"Interacting selectively and non-covalently with an RNA polymerase II repressing transcription factor and also with the RNA polymerase II basal transcription machinery in order to stop, prevent, or reduce the frequency, rate or extent of transcription. Cofactors generally do not bind DNA, but rather mediate protein-protein interactions between repressive transcription factors and the basal transc…	molecular_function
ENSG00000164442	CITED2	Cbp/p300-interacting transactivator, with Glu/Asp-rich carboxy-terminal domain, 2 [Source:HGNC Symbol;Acc:1987]	GO:0003700	sequence-specific DNA binding transcription factor activity	"Interacting selectively and non-covalently with a specific DNA sequence in order to modulate transcription. The transcription factor may or may not also interact selectively with a protein or macromolecular complex." [GOC:curators, GOC:txnOH]	molecular_function
ENSG00000164442	CITED2	Cbp/p300-interacting transactivator, with Glu/Asp-rich carboxy-terminal domain, 2 [Source:HGNC Symbol;Acc:1987]	GO:0007530	sex determination	"Any process that establishes and transmits the specification of sexual status of an individual organism." [ISBN:0198506732]	biological_process
ENSG00000164442	CITED2	Cbp/p300-interacting transactivator, with Glu/Asp-rich carboxy-terminal domain, 2 [Source:HGNC Symbol;Acc:1987]	GO:0035914	skeletal muscle cell differentiation	"The process in which a relatively unspecialized cell acquires specialized features of a skeletal muscle cell, a somatic cell located in skeletal muscle." [CL:0000188, GOC:BHF, GOC:vk]	biological_process
ENSG00000164442	CITED2	Cbp/p300-interacting transactivator, with Glu/Asp-rich carboxy-terminal domain, 2 [Source:HGNC Symbol;Acc:1987]	GO:0046332	SMAD binding	"Interacting selectively and non-covalently with a SMAD signaling protein." [GOC:ai]	molecular_function
ENSG00000164442	CITED2	Cbp/p300-interacting transactivator, with Glu/Asp-rich carboxy-terminal domain, 2 [Source:HGNC Symbol;Acc:1987]	GO:0048536	spleen development	"The process whose specific outcome is the progression of the spleen over time, from its formation to the mature structure. The spleen is a large vascular lymphatic organ composed of white and red pulp, involved both in hemopoietic and immune system functions." [GOC:add, ISBN:0781735149]	biological_process
ENSG00000164442	CITED2	Cbp/p300-interacting transactivator, with Glu/Asp-rich carboxy-terminal domain, 2 [Source:HGNC Symbol;Acc:1987]	GO:0048538	thymus development	"The process whose specific outcome is the progression of the thymus over time, from its formation to the mature structure. The thymus is a symmetric bi-lobed organ involved primarily in the differentiation of immature to mature T cells, with unique vascular, nervous, epithelial, and lymphoid cell components." [GOC:add, ISBN:0781735149]	biological_process
ENSG00000164442	CITED2	Cbp/p300-interacting transactivator, with Glu/Asp-rich carboxy-terminal domain, 2 [Source:HGNC Symbol;Acc:1987]	GO:0003713	transcription coactivator activity	"Interacting selectively and non-covalently with a activating transcription factor and also with the basal transcription machinery in order to increase the frequency, rate or extent of transcription. Cofactors generally do not bind DNA, but rather mediate protein-protein interactions between activating transcription factors and the basal transcription machinery." [GOC:txnOH, PMID:10213677, PMID:1…	molecular_function
ENSG00000164442	CITED2	Cbp/p300-interacting transactivator, with Glu/Asp-rich carboxy-terminal domain, 2 [Source:HGNC Symbol;Acc:1987]	GO:0003714	transcription corepressor activity	"Interacting selectively and non-covalently with a repressing transcription factor and also with the basal transcription machinery in order to stop, prevent, or reduce the frequency, rate or extent of transcription. Cofactors generally do not bind DNA, but rather mediate protein-protein interactions between repressive transcription factors and the basal transcription machinery." [GOC:txnOH, PMID:…	molecular_function
ENSG00000164442	CITED2	Cbp/p300-interacting transactivator, with Glu/Asp-rich carboxy-terminal domain, 2 [Source:HGNC Symbol;Acc:1987]	GO:0007179	transforming growth factor beta receptor signaling pathway	"A series of molecular signals initiated by the binding of an extracellular ligand to a transforming growth factor beta receptor on the surface of a target cell, and ending with regulation of a downstream cellular process, e.g. transcription." [GOC:BHF, GOC:mah, GOC:signaling]	biological_process
ENSG00000164442	CITED2	Cbp/p300-interacting transactivator, with Glu/Asp-rich carboxy-terminal domain, 2 [Source:HGNC Symbol;Acc:1987]	GO:0001829	trophectodermal cell differentiation	"The process in which a relatively unspecialized cell acquires the specialized features of a trophectoderm cell." [GOC:dph, ISBN:0124020607, ISBN:0198542771]	biological_process
ENSG00000164442	CITED2	Cbp/p300-interacting transactivator, with Glu/Asp-rich carboxy-terminal domain, 2 [Source:HGNC Symbol;Acc:1987]	GO:0001944	vasculature development	"The process whose specific outcome is the progression of the vasculature over time, from its formation to the mature structure. The vasculature is an interconnected tubular multi-tissue structure that contains fluid that is actively transported around the organism." [GOC:dph, UBERON:0002409]	biological_process
ENSG00000164442	CITED2	Cbp/p300-interacting transactivator, with Glu/Asp-rich carboxy-terminal domain, 2 [Source:HGNC Symbol;Acc:1987]	GO:0001570	vasculogenesis	"The differentiation of endothelial cells from progenitor cells during blood vessel development, and the de novo formation of blood vessels and tubes." [PMID:8999798]	biological_process
ENSG00000164442	CITED2	Cbp/p300-interacting transactivator, with Glu/Asp-rich carboxy-terminal domain, 2 [Source:HGNC Symbol;Acc:1987]	GO:0003281	ventricular septum development	"The progression of the ventricular septum over time from its formation to the mature structure." [GOC:mtg_heart]	biological_process
ENSG00000164442	CITED2	Cbp/p300-interacting transactivator, with Glu/Asp-rich carboxy-terminal domain, 2 [Source:HGNC Symbol;Acc:1987]	GO:0060412	ventricular septum morphogenesis	"The developmental process in which a ventricular septum is generated and organized. A ventricular septum is an anatomical structure that separates the lower chambers (ventricles) of the heart from one another." [GOC:dph]	biological_process
ENSG00000134852	CLOCK	clock circadian regulator [Source:HGNC Symbol;Acc:2082]	GO:0071479	cellular response to ionizing radiation	"Any process that results in a change in state or activity of a cell (in terms of movement, secretion, enzyme production, gene expression, etc.) as a result of a ionizing radiation stimulus. Ionizing radiation is radiation with sufficient energy to remove electrons from atoms and may arise from spontaneous decay of unstable isotopes, resulting in alpha and beta particles and gamma rays. Ionizing …	biological_process
ENSG00000134852	CLOCK	clock circadian regulator [Source:HGNC Symbol;Acc:2082]	GO:0032922	circadian regulation of gene expression	"Any process that modulates the frequency, rate or extent of gene expression such that an expression pattern recurs with a regularity of approximately 24 hours." [GOC:mah]	biological_process
ENSG00000134852	CLOCK	clock circadian regulator [Source:HGNC Symbol;Acc:2082]	GO:0007623	circadian rhythm	"Any biological process in an organism that recurs with a regularity of approximately 24 hours." [GOC:bf, GOC:go_curators]	biological_process
ENSG00000134852	CLOCK	clock circadian regulator [Source:HGNC Symbol;Acc:2082]	GO:0003677	DNA binding	"Any molecular function by which a gene product interacts selectively and non-covalently with DNA (deoxyribonucleic acid)." [GOC:dph, GOC:jl, GOC:tb, GOC:vw]	molecular_function
ENSG00000134852	CLOCK	clock circadian regulator [Source:HGNC Symbol;Acc:2082]	GO:0000077	DNA damage checkpoint	"A cell cycle checkpoint that regulates progression through the cell cycle in response to DNA damage. A DNA damage checkpoint may blocks cell cycle progression (in G1, G2 or metaphase) or slow the rate at which S phase proceeds." [GOC:mtg_cell_cycle]	biological_process
ENSG00000134852	CLOCK	clock circadian regulator [Source:HGNC Symbol;Acc:2082]	GO:0070888	E-box binding	"Interacting selectively and non-covalently with an E-box, a DNA motif with the consensus sequence CANNTG that is found in the promoters of a wide array of genes expressed in neurons, muscle and other tissues." [GOC:BHF, GOC:vk, PMID:11812799]	molecular_function
ENSG00000134852	CLOCK	clock circadian regulator [Source:HGNC Symbol;Acc:2082]	GO:0004402	histone acetyltransferase activity	"Catalysis of the reaction: acetyl-CoA + histone = CoA + acetyl-histone." [EC:2.3.1.48]	molecular_function
ENSG00000134852	CLOCK	clock circadian regulator [Source:HGNC Symbol;Acc:2082]	GO:0009648	photoperiodism	"Any process that results in a change in state or activity of an organism (in terms of movement, secretion, enzyme production, gene expression, etc.) as a result of detection of, or exposure to, a period of light or dark of a given length, measured relative to a particular duration known as the 'critical day length'. The critical day length varies between species." [GOC:jid, GOC:pj, ISBN:05820159…	biological_process
ENSG00000134852	CLOCK	clock circadian regulator [Source:HGNC Symbol;Acc:2082]	GO:0045944	positive regulation of transcription from RNA polymerase II promoter	"Any process that activates or increases the frequency, rate or extent of transcription from an RNA polymerase II promoter." [GOC:go_curators, GOC:txnOH]	biological_process
ENSG00000134852	CLOCK	clock circadian regulator [Source:HGNC Symbol;Acc:2082]	GO:0005515	protein binding	"Interacting selectively and non-covalently with any protein or protein complex (a complex of two or more proteins that may include other nonprotein molecules)." [GOC:go_curators]	molecular_function
ENSG00000134852	CLOCK	clock circadian regulator [Source:HGNC Symbol;Acc:2082]	GO:0046983	protein dimerization activity	"The formation of a protein dimer, a macromolecular structure consists of two noncovalently associated identical or nonidentical subunits." [ISBN:0198506732]	molecular_function
ENSG00000134852	CLOCK	clock circadian regulator [Source:HGNC Symbol;Acc:2082]	GO:0006357	regulation of transcription from RNA polymerase II promoter	"Any process that modulates the frequency, rate or extent of transcription from an RNA polymerase II promoter." [GOC:go_curators, GOC:txnOH]	biological_process
ENSG00000134852	CLOCK	clock circadian regulator [Source:HGNC Symbol;Acc:2082]	GO:0006355	regulation of transcription, DNA-dependent	"Any process that modulates the frequency, rate or extent of cellular DNA-dependent transcription." [GOC:go_curators, GOC:txnOH]	biological_process
ENSG00000134852	CLOCK	clock circadian regulator [Source:HGNC Symbol;Acc:2082]	GO:0000978	RNA polymerase II core promoter proximal region sequence-specific DNA binding	"Interacting selectively and non-covalently with a sequence of DNA that is in cis with and relatively close to a core promoter for RNA polymerase II." [GOC:txnOH]	molecular_function
ENSG00000134852	CLOCK	clock circadian regulator [Source:HGNC Symbol;Acc:2082]	GO:0000982	RNA polymerase II core promoter proximal region sequence-specific DNA binding transcription factor activity	"Interacting selectively and non-covalently with a sequence of DNA that is in cis with and relatively close to a core promoter for RNA polymerase II (RNAP II) in order to modulate transcription by RNAP II." [GOC:txnOH]	molecular_function
ENSG00000134852	CLOCK	clock circadian regulator [Source:HGNC Symbol;Acc:2082]	GO:0001190	RNA polymerase II transcription factor binding transcription factor activity involved in positive regulation of transcription	"Interacting selectively and non-covalently with an RNA polymerase II transcription factor, which may be a single protein or a complex, in order to increase the frequency, rate or extent of transcription from an RNA polymerase II promoter. A protein binding transcription factor may or may not also interact with the template nucleic acid (either DNA or RNA) as well." [GOC:txnOH]	molecular_function
ENSG00000134852	CLOCK	clock circadian regulator [Source:HGNC Symbol;Acc:2082]	GO:0003700	sequence-specific DNA binding transcription factor activity	"Interacting selectively and non-covalently with a specific DNA sequence in order to modulate transcription. The transcription factor may or may not also interact selectively with a protein or macromolecular complex." [GOC:curators, GOC:txnOH]	molecular_function
ENSG00000134852	CLOCK	clock circadian regulator [Source:HGNC Symbol;Acc:2082]	GO:0004871	signal transducer activity	"Conveys a signal across a cell to trigger a change in cell function or state. A signal is a physical entity or change in state that is used to transfer information in order to trigger a response." [GOC:go_curators]	molecular_function
ENSG00000134852	CLOCK	clock circadian regulator [Source:HGNC Symbol;Acc:2082]	GO:0007165	signal transduction	"The cellular process in which a signal is conveyed to trigger a change in the activity or state of a cell. Signal transduction begins with reception of a signal (e.g. a ligand binding to a receptor or receptor activation by a stimulus such as light), or for signal transduction in the absence of ligand, signal-withdrawal or the activity of a constitutively active receptor. Signal transduction end…	biological_process
ENSG00000113300	CNOT6	CCR4-NOT transcription complex, subunit 6 [Source:HGNC Symbol;Acc:14099]	GO:0043928	exonucleolytic nuclear-transcribed mRNA catabolic process involved in deadenylation-dependent decay	"The chemical reactions and pathways resulting in the breakdown of the transcript body of a nuclear-transcribed mRNA that occurs when the ends are not protected by the 3'-poly(A) tail." [GOC:mtg_mpo]	biological_process
ENSG00000113300	CNOT6	CCR4-NOT transcription complex, subunit 6 [Source:HGNC Symbol;Acc:14099]	GO:0004532	exoribonuclease activity	"Catalysis of the sequential cleavage of mononucleotides from a free 5' or 3' terminus of an RNA molecule." [GOC:mah, ISBN:0198547684]	molecular_function
ENSG00000113300	CNOT6	CCR4-NOT transcription complex, subunit 6 [Source:HGNC Symbol;Acc:14099]	GO:0010467	gene expression	"The process in which a gene's sequence is converted into a mature gene product or products (proteins or RNA). This includes the production of an RNA transcript as well as any processing to produce a mature RNA product or an mRNA (for protein-coding genes) and the translation of that mRNA into protein. Some protein processing events may be included when they are required to form an active form of…	biological_process
ENSG00000113300	CNOT6	CCR4-NOT transcription complex, subunit 6 [Source:HGNC Symbol;Acc:14099]	GO:0035195	gene silencing by miRNA	"Downregulation of gene expression through the action of microRNAs (miRNAs), endogenous 21-24 nucleotide small RNAs processed from stem-loop RNA precursors (pre-miRNAs). Once incorporated into a RNA-induced silencing complex (RISC), miRNAs can downregulate gene expression by either of two posttranscriptional mechanisms: mRNA cleavage or translational repression." [PMID:14744438, PMID:15066275, PM…	biological_process
ENSG00000113300	CNOT6	CCR4-NOT transcription complex, subunit 6 [Source:HGNC Symbol;Acc:14099]	GO:0046872	metal ion binding	"Interacting selectively and non-covalently with any metal ion." [GOC:ai]	molecular_function
ENSG00000113300	CNOT6	CCR4-NOT transcription complex, subunit 6 [Source:HGNC Symbol;Acc:14099]	GO:0016071	mRNA metabolic process	"The chemical reactions and pathways involving mRNA, messenger RNA, which is responsible for carrying the coded genetic 'message', transcribed from DNA, to sites of protein assembly at the ribosomes." [ISBN:0198506732]	biological_process
ENSG00000113300	CNOT6	CCR4-NOT transcription complex, subunit 6 [Source:HGNC Symbol;Acc:14099]	GO:0000288	nuclear-transcribed mRNA catabolic process, deadenylation-dependent decay	"A major pathway of degradation of nuclear-transcribed mRNAs that proceeds through a series of ordered steps that includes poly(A) tail shortening and that can regulate mRNA stability." [GOC:jp, GOC:krc]	biological_process
ENSG00000113300	CNOT6	CCR4-NOT transcription complex, subunit 6 [Source:HGNC Symbol;Acc:14099]	GO:0070966	nuclear-transcribed mRNA catabolic process, no-go decay	"The chemical reactions and pathways resulting in the breakdown of the transcript body of a nuclear-transcribed mRNA with stalls in translation elongation." [GOC:jp, PMID:16554824]	biological_process
ENSG00000113300	CNOT6	CCR4-NOT transcription complex, subunit 6 [Source:HGNC Symbol;Acc:14099]	GO:0000289	nuclear-transcribed mRNA poly(A) tail shortening	"Shortening of the poly(A) tail of a nuclear-transcribed mRNA from full length to an oligo(A) length." [GOC:krc]	biological_process
ENSG00000113300	CNOT6	CCR4-NOT transcription complex, subunit 6 [Source:HGNC Symbol;Acc:14099]	GO:0004535	poly(A)-specific ribonuclease activity	"Catalysis of the exonucleolytic cleavage of poly(A) to 5'-AMP." [EC:3.1.13.4, ISBN:0198547684]	molecular_function
ENSG00000113300	CNOT6	CCR4-NOT transcription complex, subunit 6 [Source:HGNC Symbol;Acc:14099]	GO:0008284	positive regulation of cell proliferation	"Any process that activates or increases the rate or extent of cell proliferation." [GOC:go_curators]	biological_process
ENSG00000113300	CNOT6	CCR4-NOT transcription complex, subunit 6 [Source:HGNC Symbol;Acc:14099]	GO:0010606	positive regulation of cytoplasmic mRNA processing body assembly	"Any process that increases the rate, frequency, or extent of the aggregation, arrangement and bonding together of proteins and RNA molecules to form a cytoplasmic mRNA processing body." [GOC:dph, GOC:krc, GOC:tb]	biological_process
ENSG00000113300	CNOT6	CCR4-NOT transcription complex, subunit 6 [Source:HGNC Symbol;Acc:14099]	GO:2000327	positive regulation of ligand-dependent nuclear receptor transcription coactivator activity	"Any process that activates or increases the frequency, rate or extent of ligand-dependent nuclear receptor transcription coactivator activity." [GOC:BHF]	biological_process
ENSG00000113300	CNOT6	CCR4-NOT transcription complex, subunit 6 [Source:HGNC Symbol;Acc:14099]	GO:0005515	protein binding	"Interacting selectively and non-covalently with any protein or protein complex (a complex of two or more proteins that may include other nonprotein molecules)." [GOC:go_curators]	molecular_function
ENSG00000113300	CNOT6	CCR4-NOT transcription complex, subunit 6 [Source:HGNC Symbol;Acc:14099]	GO:0006355	regulation of transcription, DNA-dependent	"Any process that modulates the frequency, rate or extent of cellular DNA-dependent transcription." [GOC:go_curators, GOC:txnOH]	biological_process
ENSG00000113300	CNOT6	CCR4-NOT transcription complex, subunit 6 [Source:HGNC Symbol;Acc:14099]	GO:0006417	regulation of translation	"Any process that modulates the frequency, rate or extent of the chemical reactions and pathways resulting in the formation of proteins by the translation of mRNA." [GOC:isa_complete]	biological_process
ENSG00000113300	CNOT6	CCR4-NOT transcription complex, subunit 6 [Source:HGNC Symbol;Acc:14099]	GO:0003723	RNA binding	"Interacting selectively and non-covalently with an RNA molecule or a portion thereof." [GOC:mah]	molecular_function
ENSG00000113300	CNOT6	CCR4-NOT transcription complex, subunit 6 [Source:HGNC Symbol;Acc:14099]	GO:0016070	RNA metabolic process	"The cellular chemical reactions and pathways involving RNA, ribonucleic acid, one of the two main type of nucleic acid, consisting of a long, unbranched macromolecule formed from ribonucleotides joined in 3',5'-phosphodiester linkage." [ISBN:0198506732]	biological_process
ENSG00000113300	CNOT6	CCR4-NOT transcription complex, subunit 6 [Source:HGNC Symbol;Acc:14099]	GO:0006351	transcription, DNA-templated	"The cellular synthesis of RNA on a template of DNA." [GOC:jl, GOC:txnOH]	biological_process
ENSG00000166200	COPS2	COP9 signalosome subunit 2 [Source:HGNC Symbol;Acc:30747]	GO:0008283	cell proliferation	"The multiplication or reproduction of cells, resulting in the expansion of a cell population." [GOC:mah, GOC:mb]	biological_process
ENSG00000166200	COPS2	COP9 signalosome subunit 2 [Source:HGNC Symbol;Acc:30747]	GO:0010388	cullin deneddylation	"The modification of cullins by removal of ubiquitin-like protein NEDD8 (RUB1)." [PMID:17307927]	biological_process
ENSG00000166200	COPS2	COP9 signalosome subunit 2 [Source:HGNC Symbol;Acc:30747]	GO:0000122	negative regulation of transcription from RNA polymerase II promoter	"Any process that stops, prevents, or reduces the frequency, rate or extent of transcription from an RNA polymerase II promoter." [GOC:go_curators, GOC:txnOH]	biological_process
ENSG00000166200	COPS2	COP9 signalosome subunit 2 [Source:HGNC Symbol;Acc:30747]	GO:0045892	negative regulation of transcription, DNA-dependent	"Any process that stops, prevents, or reduces the frequency, rate or extent of cellular DNA-dependent transcription." [GOC:go_curators, GOC:txnOH]	biological_process
ENSG00000166200	COPS2	COP9 signalosome subunit 2 [Source:HGNC Symbol;Acc:30747]	GO:0030182	neuron differentiation	"The process in which a relatively unspecialized cell acquires specialized features of a neuron." [GOC:mah]	biological_process
ENSG00000166200	COPS2	COP9 signalosome subunit 2 [Source:HGNC Symbol;Acc:30747]	GO:0005515	protein binding	"Interacting selectively and non-covalently with any protein or protein complex (a complex of two or more proteins that may include other nonprotein molecules)." [GOC:go_curators]	molecular_function
ENSG00000166200	COPS2	COP9 signalosome subunit 2 [Source:HGNC Symbol;Acc:30747]	GO:0004871	signal transducer activity	"Conveys a signal across a cell to trigger a change in cell function or state. A signal is a physical entity or change in state that is used to transfer information in order to trigger a response." [GOC:go_curators]	molecular_function
ENSG00000166200	COPS2	COP9 signalosome subunit 2 [Source:HGNC Symbol;Acc:30747]	GO:0007165	signal transduction	"The cellular process in which a signal is conveyed to trigger a change in the activity or state of a cell. Signal transduction begins with reception of a signal (e.g. a ligand binding to a receptor or receptor activation by a stimulus such as light), or for signal transduction in the absence of ligand, signal-withdrawal or the activity of a constitutively active receptor. Signal transduction end…	biological_process
ENSG00000166200	COPS2	COP9 signalosome subunit 2 [Source:HGNC Symbol;Acc:30747]	GO:0035914	skeletal muscle cell differentiation	"The process in which a relatively unspecialized cell acquires specialized features of a skeletal muscle cell, a somatic cell located in skeletal muscle." [CL:0000188, GOC:BHF, GOC:vk]	biological_process
ENSG00000166200	COPS2	COP9 signalosome subunit 2 [Source:HGNC Symbol;Acc:30747]	GO:0003714	transcription corepressor activity	"Interacting selectively and non-covalently with a repressing transcription factor and also with the basal transcription machinery in order to stop, prevent, or reduce the frequency, rate or extent of transcription. Cofactors generally do not bind DNA, but rather mediate protein-protein interactions between repressive transcription factors and the basal transcription machinery." [GOC:txnOH, PMID:…	molecular_function
ENSG00000166200	COPS2	COP9 signalosome subunit 2 [Source:HGNC Symbol;Acc:30747]	GO:0006366	transcription from RNA polymerase II promoter	"The synthesis of RNA from a DNA template by RNA polymerase II, originating at an RNA polymerase II promoter. Includes transcription of messenger RNA (mRNA) and certain small nuclear RNAs (snRNAs)." [GOC:jl, GOC:txnOH, ISBN:0321000382]	biological_process
ENSG00000146592	CREB5	cAMP responsive element binding protein 5 [Source:HGNC Symbol;Acc:16844]	GO:0060612	adipose tissue development	"The process whose specific outcome is the progression of adipose tissue over time, from its formation to the mature structure. Adipose tissue is specialized tissue that is used to store fat." [GOC:dph]	biological_process
ENSG00000146592	CREB5	cAMP responsive element binding protein 5 [Source:HGNC Symbol;Acc:16844]	GO:0045444	fat cell differentiation	"The process in which a relatively unspecialized cell acquires specialized features of an adipocyte, an animal connective tissue cell specialized for the synthesis and storage of fat." [CL:0000136, GOC:go_curators]	biological_process
ENSG00000146592	CREB5	cAMP responsive element binding protein 5 [Source:HGNC Symbol;Acc:16844]	GO:0046872	metal ion binding	"Interacting selectively and non-covalently with any metal ion." [GOC:ai]	molecular_function
ENSG00000146592	CREB5	cAMP responsive element binding protein 5 [Source:HGNC Symbol;Acc:16844]	GO:0003676	nucleic acid binding	"Interacting selectively and non-covalently with any nucleic acid." [GOC:jl]	molecular_function
ENSG00000146592	CREB5	cAMP responsive element binding protein 5 [Source:HGNC Symbol;Acc:16844]	GO:0045944	positive regulation of transcription from RNA polymerase II promoter	"Any process that activates or increases the frequency, rate or extent of transcription from an RNA polymerase II promoter." [GOC:go_curators, GOC:txnOH]	biological_process
ENSG00000146592	CREB5	cAMP responsive element binding protein 5 [Source:HGNC Symbol;Acc:16844]	GO:0045893	positive regulation of transcription, DNA-dependent	"Any process that activates or increases the frequency, rate or extent of cellular DNA-dependent transcription." [GOC:go_curators, GOC:txnOH]	biological_process
ENSG00000146592	CREB5	cAMP responsive element binding protein 5 [Source:HGNC Symbol;Acc:16844]	GO:0005515	protein binding	"Interacting selectively and non-covalently with any protein or protein complex (a complex of two or more proteins that may include other nonprotein molecules)." [GOC:go_curators]	molecular_function
ENSG00000146592	CREB5	cAMP responsive element binding protein 5 [Source:HGNC Symbol;Acc:16844]	GO:0006355	regulation of transcription, DNA-dependent	"Any process that modulates the frequency, rate or extent of cellular DNA-dependent transcription." [GOC:go_curators, GOC:txnOH]	biological_process
ENSG00000146592	CREB5	cAMP responsive element binding protein 5 [Source:HGNC Symbol;Acc:16844]	GO:0001077	RNA polymerase II core promoter proximal region sequence-specific DNA binding transcription factor activity involved in positive regulation of transcription	"Interacting selectively and non-covalently with a sequence of DNA that is in cis with and relatively close to a core promoter for RNA polymerase II (RNAP II) in order to activate or increase the frequency, rate or extent of transcription from the RNAP II promoter." [GOC:txnOH]	molecular_function
ENSG00000146592	CREB5	cAMP responsive element binding protein 5 [Source:HGNC Symbol;Acc:16844]	GO:0043565	sequence-specific DNA binding	"Interacting selectively and non-covalently with DNA of a specific nucleotide composition, e.g. GC-rich DNA binding, or with a specific sequence motif or type of DNA e.g. promotor binding or rDNA binding." [GOC:jl]	molecular_function
ENSG00000146592	CREB5	cAMP responsive element binding protein 5 [Source:HGNC Symbol;Acc:16844]	GO:0003700	sequence-specific DNA binding transcription factor activity	"Interacting selectively and non-covalently with a specific DNA sequence in order to modulate transcription. The transcription factor may or may not also interact selectively with a protein or macromolecular complex." [GOC:curators, GOC:txnOH]	molecular_function
ENSG00000146592	CREB5	cAMP responsive element binding protein 5 [Source:HGNC Symbol;Acc:16844]	GO:0006366	transcription from RNA polymerase II promoter	"The synthesis of RNA from a DNA template by RNA polymerase II, originating at an RNA polymerase II promoter. Includes transcription of messenger RNA (mRNA) and certain small nuclear RNAs (snRNAs)." [GOC:jl, GOC:txnOH, ISBN:0321000382]	biological_process
ENSG00000111269	CREBL2	cAMP responsive element binding protein-like 2 [Source:HGNC Symbol;Acc:2350]	GO:0007049	cell cycle	"The progression of biochemical and morphological phases and events that occur in a cell during successive cell replication or nuclear replication events. Canonically, the cell cycle comprises the replication and segregation of genetic material followed by the division of the cell, but in endocycles or syncytial cells nuclear replication or nuclear division may not be followed by cell division." …	biological_process
ENSG00000111269	CREBL2	cAMP responsive element binding protein-like 2 [Source:HGNC Symbol;Acc:2350]	GO:0030154	cell differentiation	"The process in which relatively unspecialized cells, e.g. embryonic or regenerative cells, acquire specialized structural and/or functional features that characterize the cells, tissues, or organs of the mature organism or some other relatively stable phase of the organism's life history. Differentiation includes the processes involved in commitment of a cell to a specific fate and its subsequen…	biological_process
ENSG00000111269	CREBL2	cAMP responsive element binding protein-like 2 [Source:HGNC Symbol;Acc:2350]	GO:0045600	positive regulation of fat cell differentiation	"Any process that activates or increases the frequency, rate or extent of adipocyte differentiation." [GOC:go_curators]	biological_process
ENSG00000111269	CREBL2	cAMP responsive element binding protein-like 2 [Source:HGNC Symbol;Acc:2350]	GO:0046326	positive regulation of glucose import	"Any process that activates or increases the frequency, rate or extent of the import of the hexose monosaccharide glucose into a cell or organelle." [GOC:ai, GOC:dph, GOC:tb]	biological_process
ENSG00000111269	CREBL2	cAMP responsive element binding protein-like 2 [Source:HGNC Symbol;Acc:2350]	GO:0046889	positive regulation of lipid biosynthetic process	"Any process that activates or increases the frequency, rate or extent of the chemical reactions and pathways resulting in the formation of lipids." [GOC:ai]	biological_process
ENSG00000111269	CREBL2	cAMP responsive element binding protein-like 2 [Source:HGNC Symbol;Acc:2350]	GO:0033138	positive regulation of peptidyl-serine phosphorylation	"Any process that activates or increases the frequency, rate or extent of the phosphorylation of peptidyl-serine." [GOC:mah]	biological_process
ENSG00000111269	CREBL2	cAMP responsive element binding protein-like 2 [Source:HGNC Symbol;Acc:2350]	GO:0045893	positive regulation of transcription, DNA-dependent	"Any process that activates or increases the frequency, rate or extent of cellular DNA-dependent transcription." [GOC:go_curators, GOC:txnOH]	biological_process
ENSG00000111269	CREBL2	cAMP responsive element binding protein-like 2 [Source:HGNC Symbol;Acc:2350]	GO:0005515	protein binding	"Interacting selectively and non-covalently with any protein or protein complex (a complex of two or more proteins that may include other nonprotein molecules)." [GOC:go_curators]	molecular_function
ENSG00000111269	CREBL2	cAMP responsive element binding protein-like 2 [Source:HGNC Symbol;Acc:2350]	GO:0050821	protein stabilization	"Any process involved in maintaining the structure and integrity of a protein and preventing it from degradation or aggregation." [GOC:ai]	biological_process
ENSG00000111269	CREBL2	cAMP responsive element binding protein-like 2 [Source:HGNC Symbol;Acc:2350]	GO:0006355	regulation of transcription, DNA-dependent	"Any process that modulates the frequency, rate or extent of cellular DNA-dependent transcription." [GOC:go_curators, GOC:txnOH]	biological_process
ENSG00000111269	CREBL2	cAMP responsive element binding protein-like 2 [Source:HGNC Symbol;Acc:2350]	GO:0043565	sequence-specific DNA binding	"Interacting selectively and non-covalently with DNA of a specific nucleotide composition, e.g. GC-rich DNA binding, or with a specific sequence motif or type of DNA e.g. promotor binding or rDNA binding." [GOC:jl]	molecular_function
ENSG00000111269	CREBL2	cAMP responsive element binding protein-like 2 [Source:HGNC Symbol;Acc:2350]	GO:0003700	sequence-specific DNA binding transcription factor activity	"Interacting selectively and non-covalently with a specific DNA sequence in order to modulate transcription. The transcription factor may or may not also interact selectively with a protein or macromolecular complex." [GOC:curators, GOC:txnOH]	molecular_function
ENSG00000111269	CREBL2	cAMP responsive element binding protein-like 2 [Source:HGNC Symbol;Acc:2350]	GO:0007165	signal transduction	"The cellular process in which a signal is conveyed to trigger a change in the activity or state of a cell. Signal transduction begins with reception of a signal (e.g. a ligand binding to a receptor or receptor activation by a stimulus such as light), or for signal transduction in the absence of ligand, signal-withdrawal or the activity of a constitutively active receptor. Signal transduction end…	biological_process
ENSG00000111269	CREBL2	cAMP responsive element binding protein-like 2 [Source:HGNC Symbol;Acc:2350]	GO:0006351	transcription, DNA-templated	"The cellular synthesis of RNA on a template of DNA." [GOC:jl, GOC:txnOH]	biological_process
ENSG00000143162	CREG1	cellular repressor of E1A-stimulated genes 1 [Source:HGNC Symbol;Acc:2351]	GO:0008283	cell proliferation	"The multiplication or reproduction of cells, resulting in the expansion of a cell population." [GOC:mah, GOC:mb]	biological_process
ENSG00000143162	CREG1	cellular repressor of E1A-stimulated genes 1 [Source:HGNC Symbol;Acc:2351]	GO:0010181	FMN binding	"Interacting selectively and non-covalently with FMN, flavin mononucleotide, the coenzyme or the prosthetic group of various flavoprotein oxidoreductase enzymes." [GOC:tb]	molecular_function
ENSG00000143162	CREG1	cellular repressor of E1A-stimulated genes 1 [Source:HGNC Symbol;Acc:2351]	GO:0007275	multicellular organismal development	"The biological process whose specific outcome is the progression of a multicellular organism over time from an initial condition (e.g. a zygote or a young adult) to a later condition (e.g. a multicellular animal or an aged adult)." [GOC:dph, GOC:ems, GOC:isa_complete, GOC:tb]	biological_process
ENSG00000143162	CREG1	cellular repressor of E1A-stimulated genes 1 [Source:HGNC Symbol;Acc:2351]	GO:0055114	oxidation-reduction process	"A metabolic process that results in the removal or addition of one or more electrons to or from a substance, with or without the concomitant removal or addition of a proton or protons." [GOC:dhl, GOC:ecd, GOC:jh2, GOC:jid, GOC:mlg, GOC:rph]	biological_process
ENSG00000143162	CREG1	cellular repressor of E1A-stimulated genes 1 [Source:HGNC Symbol;Acc:2351]	GO:0016491	oxidoreductase activity	"Catalysis of an oxidation-reduction (redox) reaction, a reversible chemical reaction in which the oxidation state of an atom or atoms within a molecule is altered. One substrate acts as a hydrogen or electron donor and becomes oxidized, while the other acts as hydrogen or electron acceptor and becomes reduced." [GOC:go_curators]	molecular_function
ENSG00000143162	CREG1	cellular repressor of E1A-stimulated genes 1 [Source:HGNC Symbol;Acc:2351]	GO:0040008	regulation of growth	"Any process that modulates the frequency, rate or extent of the growth of all or part of an organism so that it occurs at its proper speed, either globally or in a specific part of the organism's development." [GOC:ems, GOC:mah]	biological_process
ENSG00000143162	CREG1	cellular repressor of E1A-stimulated genes 1 [Source:HGNC Symbol;Acc:2351]	GO:0006357	regulation of transcription from RNA polymerase II promoter	"Any process that modulates the frequency, rate or extent of transcription from an RNA polymerase II promoter." [GOC:go_curators, GOC:txnOH]	biological_process
ENSG00000143162	CREG1	cellular repressor of E1A-stimulated genes 1 [Source:HGNC Symbol;Acc:2351]	GO:0006355	regulation of transcription, DNA-dependent	"Any process that modulates the frequency, rate or extent of cellular DNA-dependent transcription." [GOC:go_curators, GOC:txnOH]	biological_process
ENSG00000143162	CREG1	cellular repressor of E1A-stimulated genes 1 [Source:HGNC Symbol;Acc:2351]	GO:0003714	transcription corepressor activity	"Interacting selectively and non-covalently with a repressing transcription factor and also with the basal transcription machinery in order to stop, prevent, or reduce the frequency, rate or extent of transcription. Cofactors generally do not bind DNA, but rather mediate protein-protein interactions between repressive transcription factors and the basal transcription machinery." [GOC:txnOH, PMID:…	molecular_function
ENSG00000143162	CREG1	cellular repressor of E1A-stimulated genes 1 [Source:HGNC Symbol;Acc:2351]	GO:0008134	transcription factor binding	"Interacting selectively and non-covalently with a transcription factor, any protein required to initiate or regulate transcription." [ISBN:0198506732]	molecular_function
ENSG00000095794	CREM	cAMP responsive element modulator [Source:HGNC Symbol;Acc:2352]	GO:0008140	cAMP response element binding protein binding	"Interacting selectively and non-covalently with the cAMP response element binding protein." [GOC:mah]	molecular_function
ENSG00000095794	CREM	cAMP responsive element modulator [Source:HGNC Symbol;Acc:2352]	GO:0030154	cell differentiation	"The process in which relatively unspecialized cells, e.g. embryonic or regenerative cells, acquire specialized structural and/or functional features that characterize the cells, tissues, or organs of the mature organism or some other relatively stable phase of the organism's life history. Differentiation includes the processes involved in commitment of a cell to a specific fate and its subsequen…	biological_process
ENSG00000095794	CREM	cAMP responsive element modulator [Source:HGNC Symbol;Acc:2352]	GO:0003677	DNA binding	"Any molecular function by which a gene product interacts selectively and non-covalently with DNA (deoxyribonucleic acid)." [GOC:dph, GOC:jl, GOC:tb, GOC:vw]	molecular_function
ENSG00000095794	CREM	cAMP responsive element modulator [Source:HGNC Symbol;Acc:2352]	GO:0006687	glycosphingolipid metabolic process	"The chemical reactions and pathways involving glycosphingolipids, any compound with residues of sphingoid and at least one monosaccharide." [ISBN:0198547684]	biological_process
ENSG00000095794	CREM	cAMP responsive element modulator [Source:HGNC Symbol;Acc:2352]	GO:0007275	multicellular organismal development	"The biological process whose specific outcome is the progression of a multicellular organism over time from an initial condition (e.g. a zygote or a young adult) to a later condition (e.g. a multicellular animal or an aged adult)." [GOC:dph, GOC:ems, GOC:isa_complete, GOC:tb]	biological_process
ENSG00000095794	CREM	cAMP responsive element modulator [Source:HGNC Symbol;Acc:2352]	GO:0045944	positive regulation of transcription from RNA polymerase II promoter	"Any process that activates or increases the frequency, rate or extent of transcription from an RNA polymerase II promoter." [GOC:go_curators, GOC:txnOH]	biological_process
ENSG00000095794	CREM	cAMP responsive element modulator [Source:HGNC Symbol;Acc:2352]	GO:0005515	protein binding	"Interacting selectively and non-covalently with any protein or protein complex (a complex of two or more proteins that may include other nonprotein molecules)." [GOC:go_curators]	molecular_function
ENSG00000095794	CREM	cAMP responsive element modulator [Source:HGNC Symbol;Acc:2352]	GO:0006355	regulation of transcription, DNA-dependent	"Any process that modulates the frequency, rate or extent of cellular DNA-dependent transcription." [GOC:go_curators, GOC:txnOH]	biological_process
ENSG00000095794	CREM	cAMP responsive element modulator [Source:HGNC Symbol;Acc:2352]	GO:0043565	sequence-specific DNA binding	"Interacting selectively and non-covalently with DNA of a specific nucleotide composition, e.g. GC-rich DNA binding, or with a specific sequence motif or type of DNA e.g. promotor binding or rDNA binding." [GOC:jl]	molecular_function
ENSG00000095794	CREM	cAMP responsive element modulator [Source:HGNC Symbol;Acc:2352]	GO:0003700	sequence-specific DNA binding transcription factor activity	"Interacting selectively and non-covalently with a specific DNA sequence in order to modulate transcription. The transcription factor may or may not also interact selectively with a protein or macromolecular complex." [GOC:curators, GOC:txnOH]	molecular_function
ENSG00000095794	CREM	cAMP responsive element modulator [Source:HGNC Symbol;Acc:2352]	GO:0007165	signal transduction	"The cellular process in which a signal is conveyed to trigger a change in the activity or state of a cell. Signal transduction begins with reception of a signal (e.g. a ligand binding to a receptor or receptor activation by a stimulus such as light), or for signal transduction in the absence of ligand, signal-withdrawal or the activity of a constitutively active receptor. Signal transduction end…	biological_process
ENSG00000095794	CREM	cAMP responsive element modulator [Source:HGNC Symbol;Acc:2352]	GO:0007283	spermatogenesis	"The process of formation of spermatozoa, including spermatocytogenesis and spermiogenesis." [GOC:jid, ISBN:9780878933846]	biological_process
ENSG00000095794	CREM	cAMP responsive element modulator [Source:HGNC Symbol;Acc:2352]	GO:0006351	transcription, DNA-templated	"The cellular synthesis of RNA on a template of DNA." [GOC:jl, GOC:txnOH]	biological_process
ENSG00000008405	CRY1	cryptochrome 1 (photolyase-like) [Source:HGNC Symbol;Acc:2384]	GO:0009882	blue light photoreceptor activity	"The function of absorbing and responding to electromagnetic radiation with a wavelength of approximately 400-470nm. The response may involve a change in conformation." [GOC:tb]	molecular_function
ENSG00000008405	CRY1	cryptochrome 1 (photolyase-like) [Source:HGNC Symbol;Acc:2384]	GO:0009785	blue light signaling pathway	"The series of molecular signals initiated upon sensing of blue light by photoreceptor molecule, at a wavelength between 400nm and 470nm." [GOC:lr, GOC:sm]	biological_process
ENSG00000008405	CRY1	cryptochrome 1 (photolyase-like) [Source:HGNC Symbol;Acc:2384]	GO:0007623	circadian rhythm	"Any biological process in an organism that recurs with a regularity of approximately 24 hours." [GOC:bf, GOC:go_curators]	biological_process
ENSG00000008405	CRY1	cryptochrome 1 (photolyase-like) [Source:HGNC Symbol;Acc:2384]	GO:0003677	DNA binding	"Any molecular function by which a gene product interacts selectively and non-covalently with DNA (deoxyribonucleic acid)." [GOC:dph, GOC:jl, GOC:tb, GOC:vw]	molecular_function
ENSG00000008405	CRY1	cryptochrome 1 (photolyase-like) [Source:HGNC Symbol;Acc:2384]	GO:0003913	DNA photolyase activity	"Catalysis of the repair of a photoproduct resulting from ultraviolet irradiation of two adjacent pyrimidine residues in DNA." [GOC:mah, PMID:11124949]	molecular_function
ENSG00000008405	CRY1	cryptochrome 1 (photolyase-like) [Source:HGNC Symbol;Acc:2384]	GO:0006281	DNA repair	"The process of restoring DNA after damage. Genomes are subject to damage by chemical and physical agents in the environment (e.g. UV and ionizing radiations, chemical mutagens, fungal and bacterial toxins, etc.) and by free radicals or alkylating agents endogenously generated in metabolism. DNA is also damaged because of errors during its replication. A variety of different DNA repair pathways h…	biological_process
ENSG00000008405	CRY1	cryptochrome 1 (photolyase-like) [Source:HGNC Symbol;Acc:2384]	GO:0003690	double-stranded DNA binding	"Interacting selectively and non-covalently with double-stranded DNA." [GOC:elh]	molecular_function
ENSG00000008405	CRY1	cryptochrome 1 (photolyase-like) [Source:HGNC Symbol;Acc:2384]	GO:0000122	negative regulation of transcription from RNA polymerase II promoter	"Any process that stops, prevents, or reduces the frequency, rate or extent of transcription from an RNA polymerase II promoter." [GOC:go_curators, GOC:txnOH]	biological_process
ENSG00000008405	CRY1	cryptochrome 1 (photolyase-like) [Source:HGNC Symbol;Acc:2384]	GO:0000166	nucleotide binding	"Interacting selectively and non-covalently with a nucleotide, any compound consisting of a nucleoside that is esterified with (ortho)phosphate or an oligophosphate at any hydroxyl group on the ribose or deoxyribose." [GOC:mah, ISBN:0198547684]	molecular_function
ENSG00000008405	CRY1	cryptochrome 1 (photolyase-like) [Source:HGNC Symbol;Acc:2384]	GO:0019902	phosphatase binding	"Interacting selectively and non-covalently with any phosphatase." [GOC:jl]	molecular_function
ENSG00000008405	CRY1	cryptochrome 1 (photolyase-like) [Source:HGNC Symbol;Acc:2384]	GO:0005515	protein binding	"Interacting selectively and non-covalently with any protein or protein complex (a complex of two or more proteins that may include other nonprotein molecules)." [GOC:go_curators]	molecular_function
ENSG00000008405	CRY1	cryptochrome 1 (photolyase-like) [Source:HGNC Symbol;Acc:2384]	GO:0019901	protein kinase binding	"Interacting selectively and non-covalently with a protein kinase, any enzyme that catalyzes the transfer of a phosphate group, usually from ATP, to a protein substrate." [GOC:jl]	molecular_function
ENSG00000008405	CRY1	cryptochrome 1 (photolyase-like) [Source:HGNC Symbol;Acc:2384]	GO:0018298	protein-chromophore linkage	"The covalent or noncovalent attachment of a chromophore to a protein." [GOC:ma]	biological_process
ENSG00000008405	CRY1	cryptochrome 1 (photolyase-like) [Source:HGNC Symbol;Acc:2384]	GO:0042752	regulation of circadian rhythm	"Any process that modulates the frequency, rate or extent of a circadian rhythm. A circadian rhythm is a biological process in an organism that recurs with a regularity of approximately 24 hours." [GOC:dph, GOC:jl, GOC:tb]	biological_process
ENSG00000008405	CRY1	cryptochrome 1 (photolyase-like) [Source:HGNC Symbol;Acc:2384]	GO:0000989	transcription factor binding transcription factor activity	"Interacting selectively and non-covalently with a specific transcription factor, which may be a single protein or a complex, in order to modulate transcription. A protein binding transcription factor may or may not also interact with the template nucleic acid (either DNA or RNA) as well." [GOC:txnOH]	molecular_function
ENSG00000008405	CRY1	cryptochrome 1 (photolyase-like) [Source:HGNC Symbol;Acc:2384]	GO:0006351	transcription, DNA-templated	"The cellular synthesis of RNA on a template of DNA." [GOC:jl, GOC:txnOH]	biological_process
ENSG00000144579	CTDSP1	CTD (carboxy-terminal domain, RNA polymerase II, polypeptide A) small phosphatase 1 [Source:HGNC Symbol;Acc:21614]	GO:0008420	CTD phosphatase activity	"Catalysis of the reaction: phospho-(DNA-directed RNA polymerase) + H2O = (DNA-directed RNA polymerase) + phosphate." [EC:3.1.3.16]	molecular_function
ENSG00000144579	CTDSP1	CTD (carboxy-terminal domain, RNA polymerase II, polypeptide A) small phosphatase 1 [Source:HGNC Symbol;Acc:21614]	GO:0046872	metal ion binding	"Interacting selectively and non-covalently with any metal ion." [GOC:ai]	molecular_function
ENSG00000144579	CTDSP1	CTD (carboxy-terminal domain, RNA polymerase II, polypeptide A) small phosphatase 1 [Source:HGNC Symbol;Acc:21614]	GO:0050768	negative regulation of neurogenesis	"Any process that stops, prevents, or reduces the frequency, rate or extent of neurogenesis, the origin and formation of neurons." [GOC:ai]	biological_process
ENSG00000144579	CTDSP1	CTD (carboxy-terminal domain, RNA polymerase II, polypeptide A) small phosphatase 1 [Source:HGNC Symbol;Acc:21614]	GO:0045665	negative regulation of neuron differentiation	"Any process that stops, prevents, or reduces the frequency, rate or extent of neuron differentiation." [GOC:go_curators]	biological_process
ENSG00000144579	CTDSP1	CTD (carboxy-terminal domain, RNA polymerase II, polypeptide A) small phosphatase 1 [Source:HGNC Symbol;Acc:21614]	GO:0016791	phosphatase activity	"Catalysis of the hydrolysis of phosphoric monoesters, releasing inorganic phosphate." [EC:3.1.3, EC:3.1.3.41, GOC:curators]	molecular_function
ENSG00000144579	CTDSP1	CTD (carboxy-terminal domain, RNA polymerase II, polypeptide A) small phosphatase 1 [Source:HGNC Symbol;Acc:21614]	GO:0005515	protein binding	"Interacting selectively and non-covalently with any protein or protein complex (a complex of two or more proteins that may include other nonprotein molecules)." [GOC:go_curators]	molecular_function
ENSG00000144579	CTDSP1	CTD (carboxy-terminal domain, RNA polymerase II, polypeptide A) small phosphatase 1 [Source:HGNC Symbol;Acc:21614]	GO:0006470	protein dephosphorylation	"The process of removing one or more phosphoric residues from a protein." [GOC:hb]	biological_process
ENSG00000144579	CTDSP1	CTD (carboxy-terminal domain, RNA polymerase II, polypeptide A) small phosphatase 1 [Source:HGNC Symbol;Acc:21614]	GO:0006357	regulation of transcription from RNA polymerase II promoter	"Any process that modulates the frequency, rate or extent of transcription from an RNA polymerase II promoter." [GOC:go_curators, GOC:txnOH]	biological_process
ENSG00000165659	DACH1	dachshund homolog 1 (Drosophila) [Source:HGNC Symbol;Acc:2663]	GO:0008283	cell proliferation	"The multiplication or reproduction of cells, resulting in the expansion of a cell population." [GOC:mah, GOC:mb]	biological_process
ENSG00000165659	DACH1	dachshund homolog 1 (Drosophila) [Source:HGNC Symbol;Acc:2663]	GO:0046545	development of primary female sexual characteristics	"The process whose specific outcome is the progression of the primary female sexual characteristics over time, from their formation to the mature structure. The primary female sexual characteristics are the ovaries, and they develop in response to sex hormone secretion." [GOC:ai]	biological_process
ENSG00000165659	DACH1	dachshund homolog 1 (Drosophila) [Source:HGNC Symbol;Acc:2663]	GO:0003677	DNA binding	"Any molecular function by which a gene product interacts selectively and non-covalently with DNA (deoxyribonucleic acid)." [GOC:dph, GOC:jl, GOC:tb, GOC:vw]	molecular_function
ENSG00000165659	DACH1	dachshund homolog 1 (Drosophila) [Source:HGNC Symbol;Acc:2663]	GO:0030336	negative regulation of cell migration	"Any process that stops, prevents, or reduces the frequency, rate or extent of cell migration." [GOC:go_curators]	biological_process
ENSG00000165659	DACH1	dachshund homolog 1 (Drosophila) [Source:HGNC Symbol;Acc:2663]	GO:0060244	negative regulation of cell proliferation involved in contact inhibition	"Any process that stops, prevents or reduces the rate or extent of cell proliferation in response to cell density." [GOC:dph]	biological_process
ENSG00000165659	DACH1	dachshund homolog 1 (Drosophila) [Source:HGNC Symbol;Acc:2663]	GO:0048147	negative regulation of fibroblast proliferation	"Any process that stops, prevents, or reduces the frequency, rate or extent of multiplication or reproduction of fibroblast cells." [GOC:jid]	biological_process
ENSG00000165659	DACH1	dachshund homolog 1 (Drosophila) [Source:HGNC Symbol;Acc:2663]	GO:0010944	negative regulation of transcription by competitive promoter binding	"Any process that stops, prevents, or reduces the frequency, rate or extent of DNA-dependent transcription using a mechanism that involves direct competition for interaction with a promoter binding site." [GOC:tb]	biological_process
ENSG00000165659	DACH1	dachshund homolog 1 (Drosophila) [Source:HGNC Symbol;Acc:2663]	GO:0000122	negative regulation of transcription from RNA polymerase II promoter	"Any process that stops, prevents, or reduces the frequency, rate or extent of transcription from an RNA polymerase II promoter." [GOC:go_curators, GOC:txnOH]	biological_process
ENSG00000165659	DACH1	dachshund homolog 1 (Drosophila) [Source:HGNC Symbol;Acc:2663]	GO:0000166	nucleotide binding	"Interacting selectively and non-covalently with a nucleotide, any compound consisting of a nucleoside that is esterified with (ortho)phosphate or an oligophosphate at any hydroxyl group on the ribose or deoxyribose." [GOC:mah, ISBN:0198547684]	molecular_function
ENSG00000165659	DACH1	dachshund homolog 1 (Drosophila) [Source:HGNC Symbol;Acc:2663]	GO:0005515	protein binding	"Interacting selectively and non-covalently with any protein or protein complex (a complex of two or more proteins that may include other nonprotein molecules)." [GOC:go_curators]	molecular_function
ENSG00000165659	DACH1	dachshund homolog 1 (Drosophila) [Source:HGNC Symbol;Acc:2663]	GO:0006355	regulation of transcription, DNA-dependent	"Any process that modulates the frequency, rate or extent of cellular DNA-dependent transcription." [GOC:go_curators, GOC:txnOH]	biological_process
ENSG00000165659	DACH1	dachshund homolog 1 (Drosophila) [Source:HGNC Symbol;Acc:2663]	GO:0007585	respiratory gaseous exchange	"The process of gaseous exchange between an organism and its environment. In plants, microorganisms, and many small animals, air or water makes direct contact with the organism's cells or tissue fluids, and the processes of diffusion supply the organism with dioxygen (O2) and remove carbon dioxide (CO2). In larger animals the efficiency of gaseous exchange is improved by specialized respiratory o…	biological_process
ENSG00000165659	DACH1	dachshund homolog 1 (Drosophila) [Source:HGNC Symbol;Acc:2663]	GO:0001078	RNA polymerase II core promoter proximal region sequence-specific DNA binding transcription factor activity involved in negative regulation of transcription	"Interacting selectively and non-covalently with a sequence of DNA that is in cis with and relatively close to a core promoter for RNA polymerase II (RNAP II) in order to stop, prevent, or reduce the frequency, rate or extent of transcription from an RNA polymerase II promoter." [GOC:txnOH]	molecular_function
ENSG00000165659	DACH1	dachshund homolog 1 (Drosophila) [Source:HGNC Symbol;Acc:2663]	GO:0001075	RNA polymerase II core promoter sequence-specific DNA binding transcription factor activity involved in preinitiation complex assembly	"Interacting selectively and non-covalently with a specific DNA sequence in an RNA polymerase II (Pol II) core promoter, the region composed of the transcription start site and binding sites for transcription factors of the Pol II basal transcription machinery, in order to promote assembly of the transcriptional preinitiation complex (PIC), the formation of which is a prerequisite for transcripti…	molecular_function
ENSG00000165659	DACH1	dachshund homolog 1 (Drosophila) [Source:HGNC Symbol;Acc:2663]	GO:0051123	RNA polymerase II transcriptional preinitiation complex assembly	"The aggregation, arrangement and bonding together of proteins on an RNA polymerase II promoter DNA to form the transcriptional preinitiation complex (PIC), the formation of which is a prerequisite for transcription by RNA polymerase." [GOC:txnOH, PMID:10882737, PMID:15020047]	biological_process
ENSG00000165659	DACH1	dachshund homolog 1 (Drosophila) [Source:HGNC Symbol;Acc:2663]	GO:0003700	sequence-specific DNA binding transcription factor activity	"Interacting selectively and non-covalently with a specific DNA sequence in order to modulate transcription. The transcription factor may or may not also interact selectively with a protein or macromolecular complex." [GOC:curators, GOC:txnOH]	molecular_function
ENSG00000165659	DACH1	dachshund homolog 1 (Drosophila) [Source:HGNC Symbol;Acc:2663]	GO:0001967	suckling behavior	"Specific behavior of a newborn or infant mammal that results in the derivation of nourishment from the breast." [GOC:dph, GOC:pr]	biological_process
ENSG00000105516	DBP	D site of albumin promoter (albumin D-box) binding protein [Source:HGNC Symbol;Acc:2697]	GO:0001889	liver development	"The process whose specific outcome is the progression of the liver over time, from its formation to the mature structure. The liver is an exocrine gland which secretes bile and functions in metabolism of protein and carbohydrate and fat, synthesizes substances involved in the clotting of the blood, synthesizes vitamin A, detoxifies poisonous substances, stores glycogen, and breaks down worn-out …	biological_process
ENSG00000105516	DBP	D site of albumin promoter (albumin D-box) binding protein [Source:HGNC Symbol;Acc:2697]	GO:0045944	positive regulation of transcription from RNA polymerase II promoter	"Any process that activates or increases the frequency, rate or extent of transcription from an RNA polymerase II promoter." [GOC:go_curators, GOC:txnOH]	biological_process
ENSG00000105516	DBP	D site of albumin promoter (albumin D-box) binding protein [Source:HGNC Symbol;Acc:2697]	GO:0006357	regulation of transcription from RNA polymerase II promoter	"Any process that modulates the frequency, rate or extent of transcription from an RNA polymerase II promoter." [GOC:go_curators, GOC:txnOH]	biological_process
ENSG00000105516	DBP	D site of albumin promoter (albumin D-box) binding protein [Source:HGNC Symbol;Acc:2697]	GO:0006355	regulation of transcription, DNA-dependent	"Any process that modulates the frequency, rate or extent of cellular DNA-dependent transcription." [GOC:go_curators, GOC:txnOH]	biological_process
ENSG00000105516	DBP	D site of albumin promoter (albumin D-box) binding protein [Source:HGNC Symbol;Acc:2697]	GO:0048511	rhythmic process	"Any process pertinent to the generation and maintenance of rhythms in the physiology of an organism." [GOC:jid]	biological_process
ENSG00000105516	DBP	D site of albumin promoter (albumin D-box) binding protein [Source:HGNC Symbol;Acc:2697]	GO:0001077	RNA polymerase II core promoter proximal region sequence-specific DNA binding transcription factor activity involved in positive regulation of transcription	"Interacting selectively and non-covalently with a sequence of DNA that is in cis with and relatively close to a core promoter for RNA polymerase II (RNAP II) in order to activate or increase the frequency, rate or extent of transcription from the RNAP II promoter." [GOC:txnOH]	molecular_function
ENSG00000105516	DBP	D site of albumin promoter (albumin D-box) binding protein [Source:HGNC Symbol;Acc:2697]	GO:0000977	RNA polymerase II regulatory region sequence-specific DNA binding	"Interacting selectively and non-covalently with a specific sequence of DNA that is part of a regulatory region that controls the transcription of a gene or cistron by RNA polymerase II." [GOC:txnOH]	molecular_function
ENSG00000105516	DBP	D site of albumin promoter (albumin D-box) binding protein [Source:HGNC Symbol;Acc:2697]	GO:0043565	sequence-specific DNA binding	"Interacting selectively and non-covalently with DNA of a specific nucleotide composition, e.g. GC-rich DNA binding, or with a specific sequence motif or type of DNA e.g. promotor binding or rDNA binding." [GOC:jl]	molecular_function
ENSG00000105516	DBP	D site of albumin promoter (albumin D-box) binding protein [Source:HGNC Symbol;Acc:2697]	GO:0003700	sequence-specific DNA binding transcription factor activity	"Interacting selectively and non-covalently with a specific DNA sequence in order to modulate transcription. The transcription factor may or may not also interact selectively with a protein or macromolecular complex." [GOC:curators, GOC:txnOH]	molecular_function
ENSG00000175197	DDIT3	DNA-damage-inducible transcript 3 [Source:HGNC Symbol;Acc:2726]	GO:0006987	activation of signaling protein activity involved in unfolded protein response	"The conversion of a specific protein, possessing protein kinase and endoribonuclease activities, to an active form as a result of signaling via the unfolded protein response." [GOC:dph, GOC:mah, GOC:tb, PMID:12042763]	biological_process
ENSG00000175197	DDIT3	DNA-damage-inducible transcript 3 [Source:HGNC Symbol;Acc:2726]	GO:0006915	apoptotic process	"A programmed cell death process which begins when a cell receives an internal (e.g. DNA damage) or external signal (e.g. an extracellular death ligand), and proceeds through a series of biochemical events (signaling pathways) which typically lead to rounding-up of the cell, retraction of pseudopodes, reduction of cellular volume (pyknosis), chromatin condensation, nuclear fragmentation (karyorrh…	biological_process
ENSG00000175197	DDIT3	DNA-damage-inducible transcript 3 [Source:HGNC Symbol;Acc:2726]	GO:0001955	blood vessel maturation	"A developmental process, independent of morphogenetic (shape) change, that is required for a blood vessel to attain its fully functional state." [GOC:dph]	biological_process
ENSG00000175197	DDIT3	DNA-damage-inducible transcript 3 [Source:HGNC Symbol;Acc:2726]	GO:0007050	cell cycle arrest	"A regulatory process that halts progression through the cell cycle during one of the normal phases (G1, S, G2, M)." [GOC:dph, GOC:mah, GOC:tb]	biological_process
ENSG00000175197	DDIT3	DNA-damage-inducible transcript 3 [Source:HGNC Symbol;Acc:2726]	GO:0045454	cell redox homeostasis	"Any process that maintains the redox environment of a cell or compartment within a cell." [GOC:ai, GOC:dph, GOC:tb]	biological_process
ENSG00000175197	DDIT3	DNA-damage-inducible transcript 3 [Source:HGNC Symbol;Acc:2726]	GO:0044267	cellular protein metabolic process	"The chemical reactions and pathways involving a specific protein, rather than of proteins in general, occurring at the level of an individual cell. Includes cellular protein modification." [GOC:jl]	biological_process
ENSG00000175197	DDIT3	DNA-damage-inducible transcript 3 [Source:HGNC Symbol;Acc:2726]	GO:0006974	cellular response to DNA damage stimulus	"Any process that results in a change in state or activity of a cell (in terms of movement, secretion, enzyme production, gene expression, etc.) as a result of a stimulus indicating damage to its DNA from environmental insults or errors during metabolism." [GOC:go_curators]	biological_process
ENSG00000175197	DDIT3	DNA-damage-inducible transcript 3 [Source:HGNC Symbol;Acc:2726]	GO:0003677	DNA binding	"Any molecular function by which a gene product interacts selectively and non-covalently with DNA (deoxyribonucleic acid)." [GOC:dph, GOC:jl, GOC:tb, GOC:vw]	molecular_function
ENSG00000175197	DDIT3	DNA-damage-inducible transcript 3 [Source:HGNC Symbol;Acc:2726]	GO:0030968	endoplasmic reticulum unfolded protein response	"The series of molecular signals generated as a consequence of the presence of unfolded proteins in the endoplasmic reticulum (ER) or other ER-related stress; results in changes in the regulation of transcription and translation." [GOC:mah, PMID:12042763]	biological_process
ENSG00000175197	DDIT3	DNA-damage-inducible transcript 3 [Source:HGNC Symbol;Acc:2726]	GO:0006983	ER overload response	"The series of molecular signals generated by the accumulation of normal or misfolded proteins in the endoplasmic reticulum and leading to activation of transcription by NF-kappaB." [PMID:10390516]	biological_process
ENSG00000175197	DDIT3	DNA-damage-inducible transcript 3 [Source:HGNC Symbol;Acc:2726]	GO:0070059	intrinsic apoptotic signaling pathway in response to endoplasmic reticulum stress	"A series of molecular signals in which an intracellular signal is conveyed to trigger the apoptotic death of a cell. The pathway is induced in response to a stimulus indicating endoplasmic reticulum (ER) stress, and ends when the execution phase of apoptosis is triggered. ER stress usually results from the accumulation of unfolded or misfolded proteins in the ER lumen." [GOC:mah, GOC:mtg_apoptos…	biological_process
ENSG00000175197	DDIT3	DNA-damage-inducible transcript 3 [Source:HGNC Symbol;Acc:2726]	GO:0042789	mRNA transcription from RNA polymerase II promoter	"The cellular synthesis of messenger RNA (mRNA) from a DNA template by RNA polymerase II, originating at an RNA polymerase II promoter." [GOC:jl, ISBN:0321000382]	biological_process
ENSG00000175197	DDIT3	DNA-damage-inducible transcript 3 [Source:HGNC Symbol;Acc:2726]	GO:0090090	negative regulation of canonical Wnt signaling pathway	"Any process that decreases the rate, frequency, or extent of the Wnt signaling pathway through beta-catenin, the series of molecular signals initiated by binding of a Wnt protein to a frizzled family receptor on the surface of the target cell, followed by propagation of the signal via beta-catenin, and ending with a change in transcription of target genes." [GOC:dph, GOC:tb]	biological_process
ENSG00000175197	DDIT3	DNA-damage-inducible transcript 3 [Source:HGNC Symbol;Acc:2726]	GO:2000016	negative regulation of determination of dorsal identity	"Any process that stops, prevents, or reduces the frequency, rate or extent of determination of dorsal identity." [GOC:BHF, GOC:obol]	biological_process
ENSG00000175197	DDIT3	DNA-damage-inducible transcript 3 [Source:HGNC Symbol;Acc:2726]	GO:0045662	negative regulation of myoblast differentiation	"Any process that stops, prevents, or reduces the frequency, rate or extent of myoblast differentiation. A myoblast is a mononucleate cell type that, by fusion with other myoblasts, gives rise to the myotubes that eventually develop into skeletal muscle fibers." [CL:0000056, GOC:go_curators, GOC:mtg_muscle]	biological_process
ENSG00000175197	DDIT3	DNA-damage-inducible transcript 3 [Source:HGNC Symbol;Acc:2726]	GO:0043433	negative regulation of sequence-specific DNA binding transcription factor activity	"Any process that stops, prevents, or reduces the frequency, rate or extent of the activity of a transcription factor, any factor involved in the initiation or regulation of transcription." [GOC:jl]	biological_process
ENSG00000175197	DDIT3	DNA-damage-inducible transcript 3 [Source:HGNC Symbol;Acc:2726]	GO:0045892	negative regulation of transcription, DNA-dependent	"Any process that stops, prevents, or reduces the frequency, rate or extent of cellular DNA-dependent transcription." [GOC:go_curators, GOC:txnOH]	biological_process
ENSG00000175197	DDIT3	DNA-damage-inducible transcript 3 [Source:HGNC Symbol;Acc:2726]	GO:0032757	positive regulation of interleukin-8 production	"Any process that activates or increases the frequency, rate, or extent of interleukin-8 production." [GOC:mah]	biological_process
ENSG00000175197	DDIT3	DNA-damage-inducible transcript 3 [Source:HGNC Symbol;Acc:2726]	GO:0043525	positive regulation of neuron apoptotic process	"Any process that activates or increases the frequency, rate or extent of cell death of neurons by apoptotic process." [GOC:go_curators, GOC:mtg_apoptosis]	biological_process
ENSG00000175197	DDIT3	DNA-damage-inducible transcript 3 [Source:HGNC Symbol;Acc:2726]	GO:0045944	positive regulation of transcription from RNA polymerase II promoter	"Any process that activates or increases the frequency, rate or extent of transcription from an RNA polymerase II promoter." [GOC:go_curators, GOC:txnOH]	biological_process
ENSG00000175197	DDIT3	DNA-damage-inducible transcript 3 [Source:HGNC Symbol;Acc:2726]	GO:0045893	positive regulation of transcription, DNA-dependent	"Any process that activates or increases the frequency, rate or extent of cellular DNA-dependent transcription." [GOC:go_curators, GOC:txnOH]	biological_process
ENSG00000175197	DDIT3	DNA-damage-inducible transcript 3 [Source:HGNC Symbol;Acc:2726]	GO:0043161	proteasome-mediated ubiquitin-dependent protein catabolic process	"The chemical reactions and pathways resulting in the breakdown of a protein or peptide by hydrolysis of its peptide bonds, initiated by the covalent attachment of ubiquitin, and mediated by the proteasome." [GOC:go_curators]	biological_process
ENSG00000175197	DDIT3	DNA-damage-inducible transcript 3 [Source:HGNC Symbol;Acc:2726]	GO:0005515	protein binding	"Interacting selectively and non-covalently with any protein or protein complex (a complex of two or more proteins that may include other nonprotein molecules)." [GOC:go_curators]	molecular_function
ENSG00000175197	DDIT3	DNA-damage-inducible transcript 3 [Source:HGNC Symbol;Acc:2726]	GO:0043620	regulation of DNA-dependent transcription in response to stress	"Modulation of the frequency, rate or extent of transcription from a DNA template as a result of a stimulus indicating the organism is under stress. The stress is usually, but not necessarily, exogenous (e.g. temperature, humidity, ionizing radiation)." [GOC:jl, GOC:txnOH]	biological_process
ENSG00000175197	DDIT3	DNA-damage-inducible transcript 3 [Source:HGNC Symbol;Acc:2726]	GO:0044324	regulation of transcription involved in anterior/posterior axis specification	"Any process that modulates the frequency, rate or extent of transcription that contributes to the specification of the anterior/posterior axis." [GOC:jl]	biological_process
ENSG00000175197	DDIT3	DNA-damage-inducible transcript 3 [Source:HGNC Symbol;Acc:2726]	GO:0006355	regulation of transcription, DNA-dependent	"Any process that modulates the frequency, rate or extent of cellular DNA-dependent transcription." [GOC:go_curators, GOC:txnOH]	biological_process
ENSG00000175197	DDIT3	DNA-damage-inducible transcript 3 [Source:HGNC Symbol;Acc:2726]	GO:0051209	release of sequestered calcium ion into cytosol	"The process in which calcium ions sequestered in the endoplasmic reticulum, Golgi apparatus or mitochondria are released into the cytosolic compartment." [GOC:dph, GOC:hjd, GOC:mtg_lung, PMID:1814929]	biological_process
ENSG00000175197	DDIT3	DNA-damage-inducible transcript 3 [Source:HGNC Symbol;Acc:2726]	GO:0034976	response to endoplasmic reticulum stress	"Any process that results in a change in state or activity of a cell (in terms of movement, secretion, enzyme production, gene expression, etc.) as a result of a stimulus indicating endoplasmic reticulum (ER) stress. ER stress usually results from the accumulation of unfolded or misfolded proteins in the ER lumen." [GOC:mah]	biological_process
ENSG00000175197	DDIT3	DNA-damage-inducible transcript 3 [Source:HGNC Symbol;Acc:2726]	GO:0042594	response to starvation	"Any process that results in a change in state or activity of a cell or an organism (in terms of movement, secretion, enzyme production, gene expression, etc.) as a result of a starvation stimulus, deprivation of nourishment." [GOC:go_curators]	biological_process
ENSG00000175197	DDIT3	DNA-damage-inducible transcript 3 [Source:HGNC Symbol;Acc:2726]	GO:0006986	response to unfolded protein	"Any process that results in a change in state or activity of a cell or an organism (in terms of movement, secretion, enzyme production, gene expression, etc.) as a result of an unfolded protein stimulus." [GOC:jl]	biological_process
ENSG00000175197	DDIT3	DNA-damage-inducible transcript 3 [Source:HGNC Symbol;Acc:2726]	GO:0043565	sequence-specific DNA binding	"Interacting selectively and non-covalently with DNA of a specific nucleotide composition, e.g. GC-rich DNA binding, or with a specific sequence motif or type of DNA e.g. promotor binding or rDNA binding." [GOC:jl]	molecular_function
ENSG00000175197	DDIT3	DNA-damage-inducible transcript 3 [Source:HGNC Symbol;Acc:2726]	GO:0003700	sequence-specific DNA binding transcription factor activity	"Interacting selectively and non-covalently with a specific DNA sequence in order to modulate transcription. The transcription factor may or may not also interact selectively with a protein or macromolecular complex." [GOC:curators, GOC:txnOH]	molecular_function
ENSG00000175197	DDIT3	DNA-damage-inducible transcript 3 [Source:HGNC Symbol;Acc:2726]	GO:0003714	transcription corepressor activity	"Interacting selectively and non-covalently with a repressing transcription factor and also with the basal transcription machinery in order to stop, prevent, or reduce the frequency, rate or extent of transcription. Cofactors generally do not bind DNA, but rather mediate protein-protein interactions between repressive transcription factors and the basal transcription machinery." [GOC:txnOH, PMID:…	molecular_function
ENSG00000175197	DDIT3	DNA-damage-inducible transcript 3 [Source:HGNC Symbol;Acc:2726]	GO:0008134	transcription factor binding	"Interacting selectively and non-covalently with a transcription factor, any protein required to initiate or regulate transcription." [ISBN:0198506732]	molecular_function
ENSG00000175197	DDIT3	DNA-damage-inducible transcript 3 [Source:HGNC Symbol;Acc:2726]	GO:0016055	Wnt signaling pathway	"The series of molecular signals initiated by binding of a Wnt protein to a frizzled family receptor on the surface of the target cell and ending with a change in cell state." [GOC:dph, GOC:go_curators, PMID:11532397]	biological_process
ENSG00000100201	DDX17	DEAD (Asp-Glu-Ala-Asp) box helicase 17 [Source:HGNC Symbol;Acc:2740]	GO:0005524	ATP binding	"Interacting selectively and non-covalently with ATP, adenosine 5'-triphosphate, a universally important coenzyme and enzyme regulator." [ISBN:0198506732]	molecular_function
ENSG00000100201	DDX17	DEAD (Asp-Glu-Ala-Asp) box helicase 17 [Source:HGNC Symbol;Acc:2740]	GO:0008026	ATP-dependent helicase activity	"Catalysis of the reaction: ATP + H2O = ADP + phosphate, to drive the unwinding of a DNA or RNA helix." [EC:3.6.1.3, GOC:jl]	molecular_function
ENSG00000100201	DDX17	DEAD (Asp-Glu-Ala-Asp) box helicase 17 [Source:HGNC Symbol;Acc:2740]	GO:0072358	cardiovascular system development	"The process whose specific outcome is the progression of the cardiovascular system over time, from its formation to the mature structure. The cardiovascular system is the anatomical system that has as its parts the heart and blood vessels." [GOC:mah, UBERON:0004535]	biological_process
ENSG00000100201	DDX17	DEAD (Asp-Glu-Ala-Asp) box helicase 17 [Source:HGNC Symbol;Acc:2740]	GO:0030331	estrogen receptor binding	"Interacting selectively and non-covalently with an estrogen receptor." [GOC:ai]	molecular_function
ENSG00000100201	DDX17	DEAD (Asp-Glu-Ala-Asp) box helicase 17 [Source:HGNC Symbol;Acc:2740]	GO:0004386	helicase activity	"Catalysis of the reaction: NTP + H2O = NDP + phosphate, to drive the unwinding of a DNA or RNA helix." [GOC:mah, ISBN:0198506732]	molecular_function
ENSG00000100201	DDX17	DEAD (Asp-Glu-Ala-Asp) box helicase 17 [Source:HGNC Symbol;Acc:2740]	GO:0003676	nucleic acid binding	"Interacting selectively and non-covalently with any nucleic acid." [GOC:jl]	molecular_function
ENSG00000100201	DDX17	DEAD (Asp-Glu-Ala-Asp) box helicase 17 [Source:HGNC Symbol;Acc:2740]	GO:0033148	positive regulation of intracellular estrogen receptor signaling pathway	"Any process that activates or increases the frequency, rate or extent of the activity of an intracellular estrogen receptor signaling pathway." [GOC:mah]	biological_process
ENSG00000100201	DDX17	DEAD (Asp-Glu-Ala-Asp) box helicase 17 [Source:HGNC Symbol;Acc:2740]	GO:0045944	positive regulation of transcription from RNA polymerase II promoter	"Any process that activates or increases the frequency, rate or extent of transcription from an RNA polymerase II promoter." [GOC:go_curators, GOC:txnOH]	biological_process
ENSG00000100201	DDX17	DEAD (Asp-Glu-Ala-Asp) box helicase 17 [Source:HGNC Symbol;Acc:2740]	GO:0009791	post-embryonic development	"The process whose specific outcome is the progression of the organism over time, from the completion of embryonic development to the mature structure. See embryonic development." [GOC:go_curators]	biological_process
ENSG00000100201	DDX17	DEAD (Asp-Glu-Ala-Asp) box helicase 17 [Source:HGNC Symbol;Acc:2740]	GO:0005515	protein binding	"Interacting selectively and non-covalently with any protein or protein complex (a complex of two or more proteins that may include other nonprotein molecules)." [GOC:go_curators]	molecular_function
ENSG00000100201	DDX17	DEAD (Asp-Glu-Ala-Asp) box helicase 17 [Source:HGNC Symbol;Acc:2740]	GO:2001014	regulation of skeletal muscle cell differentiation	"Any process that modulates the frequency, rate or extent of skeletal muscle cell differentiation." [GOC:obol]	biological_process
ENSG00000100201	DDX17	DEAD (Asp-Glu-Ala-Asp) box helicase 17 [Source:HGNC Symbol;Acc:2740]	GO:0003723	RNA binding	"Interacting selectively and non-covalently with an RNA molecule or a portion thereof." [GOC:mah]	molecular_function
ENSG00000100201	DDX17	DEAD (Asp-Glu-Ala-Asp) box helicase 17 [Source:HGNC Symbol;Acc:2740]	GO:0003724	RNA helicase activity	"Catalysis of the reaction: NTP + H2O = NDP + phosphate, to drive the unwinding of a RNA helix." [GOC:jl, GOC:mah]	molecular_function
ENSG00000100201	DDX17	DEAD (Asp-Glu-Ala-Asp) box helicase 17 [Source:HGNC Symbol;Acc:2740]	GO:0006396	RNA processing	"Any process involved in the conversion of one or more primary RNA transcripts into one or more mature RNA molecules." [GOC:mah]	biological_process
ENSG00000100201	DDX17	DEAD (Asp-Glu-Ala-Asp) box helicase 17 [Source:HGNC Symbol;Acc:2740]	GO:0008186	RNA-dependent ATPase activity	"Catalysis of the reaction: ATP + H2O = ADP + phosphate; this reaction requires the presence of RNA, and it drives another reaction." [EC:3.6.1.3, GOC:jl]	molecular_function
ENSG00000100201	DDX17	DEAD (Asp-Glu-Ala-Asp) box helicase 17 [Source:HGNC Symbol;Acc:2740]	GO:0003713	transcription coactivator activity	"Interacting selectively and non-covalently with a activating transcription factor and also with the basal transcription machinery in order to increase the frequency, rate or extent of transcription. Cofactors generally do not bind DNA, but rather mediate protein-protein interactions between activating transcription factors and the basal transcription machinery." [GOC:txnOH, PMID:10213677, PMID:1…	molecular_function
ENSG00000100201	DDX17	DEAD (Asp-Glu-Ala-Asp) box helicase 17 [Source:HGNC Symbol;Acc:2740]	GO:0006351	transcription, DNA-templated	"The cellular synthesis of RNA on a template of DNA." [GOC:jl, GOC:txnOH]	biological_process
ENSG00000165732	DDX21	DEAD (Asp-Glu-Ala-Asp) box helicase 21 [Source:HGNC Symbol;Acc:2744]	GO:0005524	ATP binding	"Interacting selectively and non-covalently with ATP, adenosine 5'-triphosphate, a universally important coenzyme and enzyme regulator." [ISBN:0198506732]	molecular_function
ENSG00000165732	DDX21	DEAD (Asp-Glu-Ala-Asp) box helicase 21 [Source:HGNC Symbol;Acc:2744]	GO:0008026	ATP-dependent helicase activity	"Catalysis of the reaction: ATP + H2O = ADP + phosphate, to drive the unwinding of a DNA or RNA helix." [EC:3.6.1.3, GOC:jl]	molecular_function
ENSG00000165732	DDX21	DEAD (Asp-Glu-Ala-Asp) box helicase 21 [Source:HGNC Symbol;Acc:2744]	GO:0004004	ATP-dependent RNA helicase activity	"Catalysis of the reaction: ATP + H2O = ADP + phosphate; this reaction drives the unwinding of an RNA helix." [EC:3.6.1.3, GOC:jl]	molecular_function
ENSG00000165732	DDX21	DEAD (Asp-Glu-Ala-Asp) box helicase 21 [Source:HGNC Symbol;Acc:2744]	GO:0003677	DNA binding	"Any molecular function by which a gene product interacts selectively and non-covalently with DNA (deoxyribonucleic acid)." [GOC:dph, GOC:jl, GOC:tb, GOC:vw]	molecular_function
ENSG00000165732	DDX21	DEAD (Asp-Glu-Ala-Asp) box helicase 21 [Source:HGNC Symbol;Acc:2744]	GO:0003725	double-stranded RNA binding	"Interacting selectively and non-covalently with double-stranded RNA." [GOC:jl]	molecular_function
ENSG00000165732	DDX21	DEAD (Asp-Glu-Ala-Asp) box helicase 21 [Source:HGNC Symbol;Acc:2744]	GO:0004386	helicase activity	"Catalysis of the reaction: NTP + H2O = NDP + phosphate, to drive the unwinding of a DNA or RNA helix." [GOC:mah, ISBN:0198506732]	molecular_function
ENSG00000165732	DDX21	DEAD (Asp-Glu-Ala-Asp) box helicase 21 [Source:HGNC Symbol;Acc:2744]	GO:0016787	hydrolase activity	"Catalysis of the hydrolysis of various bonds, e.g. C-O, C-N, C-C, phosphoric anhydride bonds, etc. Hydrolase is the systematic name for any enzyme of EC class 3." [ISBN:0198506732]	molecular_function
ENSG00000165732	DDX21	DEAD (Asp-Glu-Ala-Asp) box helicase 21 [Source:HGNC Symbol;Acc:2744]	GO:0003676	nucleic acid binding	"Interacting selectively and non-covalently with any nucleic acid." [GOC:jl]	molecular_function
ENSG00000165732	DDX21	DEAD (Asp-Glu-Ala-Asp) box helicase 21 [Source:HGNC Symbol;Acc:2744]	GO:0005515	protein binding	"Interacting selectively and non-covalently with any protein or protein complex (a complex of two or more proteins that may include other nonprotein molecules)." [GOC:go_curators]	molecular_function
ENSG00000165732	DDX21	DEAD (Asp-Glu-Ala-Asp) box helicase 21 [Source:HGNC Symbol;Acc:2744]	GO:0043330	response to exogenous dsRNA	"Any process that results in a change in state or activity of a cell or an organism (in terms of movement, secretion, enzyme production, gene expression, etc.) as a result of an exogenous double-stranded RNA stimulus." [GOC:go_curators]	biological_process
ENSG00000165732	DDX21	DEAD (Asp-Glu-Ala-Asp) box helicase 21 [Source:HGNC Symbol;Acc:2744]	GO:0009615	response to virus	"Any process that results in a change in state or activity of a cell or an organism (in terms of movement, secretion, enzyme production, gene expression, etc.) as a result of a stimulus from a virus." [GOC:hb]	biological_process
ENSG00000165732	DDX21	DEAD (Asp-Glu-Ala-Asp) box helicase 21 [Source:HGNC Symbol;Acc:2744]	GO:0003723	RNA binding	"Interacting selectively and non-covalently with an RNA molecule or a portion thereof." [GOC:mah]	molecular_function
ENSG00000108654	DDX5	DEAD (Asp-Glu-Ala-Asp) box helicase 5 [Source:HGNC Symbol;Acc:2746]	GO:0050681	androgen receptor binding	"Interacting selectively and non-covalently with an androgen receptor." [GOC:ai]	molecular_function
ENSG00000108654	DDX5	DEAD (Asp-Glu-Ala-Asp) box helicase 5 [Source:HGNC Symbol;Acc:2746]	GO:0005524	ATP binding	"Interacting selectively and non-covalently with ATP, adenosine 5'-triphosphate, a universally important coenzyme and enzyme regulator." [ISBN:0198506732]	molecular_function
ENSG00000108654	DDX5	DEAD (Asp-Glu-Ala-Asp) box helicase 5 [Source:HGNC Symbol;Acc:2746]	GO:0008026	ATP-dependent helicase activity	"Catalysis of the reaction: ATP + H2O = ADP + phosphate, to drive the unwinding of a DNA or RNA helix." [EC:3.6.1.3, GOC:jl]	molecular_function
ENSG00000108654	DDX5	DEAD (Asp-Glu-Ala-Asp) box helicase 5 [Source:HGNC Symbol;Acc:2746]	GO:0004004	ATP-dependent RNA helicase activity	"Catalysis of the reaction: ATP + H2O = ADP + phosphate; this reaction drives the unwinding of an RNA helix." [EC:3.6.1.3, GOC:jl]	molecular_function
ENSG00000108654	DDX5	DEAD (Asp-Glu-Ala-Asp) box helicase 5 [Source:HGNC Symbol;Acc:2746]	GO:0048306	calcium-dependent protein binding	"Interacting selectively and non-covalently with any protein or protein complex (a complex of two or more proteins that may include other nonprotein molecules), in the presence of calcium." [GOC:jid, PMID:10485905]	molecular_function
ENSG00000108654	DDX5	DEAD (Asp-Glu-Ala-Asp) box helicase 5 [Source:HGNC Symbol;Acc:2746]	GO:0005516	calmodulin binding	"Interacting selectively and non-covalently with calmodulin, a calcium-binding protein with many roles, both in the calcium-bound and calcium-free states." [GOC:krc]	molecular_function
ENSG00000108654	DDX5	DEAD (Asp-Glu-Ala-Asp) box helicase 5 [Source:HGNC Symbol;Acc:2746]	GO:0016049	cell growth	"The process in which a cell irreversibly increases in size over time by accretion and biosynthetic production of matter similar to that already present." [GOC:ai]	biological_process
ENSG00000108654	DDX5	DEAD (Asp-Glu-Ala-Asp) box helicase 5 [Source:HGNC Symbol;Acc:2746]	GO:0007623	circadian rhythm	"Any biological process in an organism that recurs with a regularity of approximately 24 hours." [GOC:bf, GOC:go_curators]	biological_process
ENSG00000108654	DDX5	DEAD (Asp-Glu-Ala-Asp) box helicase 5 [Source:HGNC Symbol;Acc:2746]	GO:0019899	enzyme binding	"Interacting selectively and non-covalently with any enzyme." [GOC:jl]	molecular_function
ENSG00000108654	DDX5	DEAD (Asp-Glu-Ala-Asp) box helicase 5 [Source:HGNC Symbol;Acc:2746]	GO:0030331	estrogen receptor binding	"Interacting selectively and non-covalently with an estrogen receptor." [GOC:ai]	molecular_function
ENSG00000108654	DDX5	DEAD (Asp-Glu-Ala-Asp) box helicase 5 [Source:HGNC Symbol;Acc:2746]	GO:0004386	helicase activity	"Catalysis of the reaction: NTP + H2O = NDP + phosphate, to drive the unwinding of a DNA or RNA helix." [GOC:mah, ISBN:0198506732]	molecular_function
ENSG00000108654	DDX5	DEAD (Asp-Glu-Ala-Asp) box helicase 5 [Source:HGNC Symbol;Acc:2746]	GO:0016818	hydrolase activity, acting on acid anhydrides, in phosphorus-containing anhydrides	"Catalysis of the hydrolysis of any acid anhydride which contains phosphorus." [GOC:jl]	molecular_function
ENSG00000108654	DDX5	DEAD (Asp-Glu-Ala-Asp) box helicase 5 [Source:HGNC Symbol;Acc:2746]	GO:0001701	in utero embryonic development	"The process whose specific outcome is the progression of the embryo in the uterus over time, from formation of the zygote in the oviduct, to birth. An example of this process is found in Mus musculus." [GOC:go_curators, GOC:mtg_sensu]	biological_process
ENSG00000108654	DDX5	DEAD (Asp-Glu-Ala-Asp) box helicase 5 [Source:HGNC Symbol;Acc:2746]	GO:0072332	intrinsic apoptotic signaling pathway by p53 class mediator	"A series of molecular signals in which an intracellular signal is conveyed to trigger the apoptotic death of a cell. The pathway is induced by the cell cycle regulator phosphoprotein p53, or an equivalent protein, and ends when the execution phase of apoptosis is triggered." [GOC:mah, GOC:mtg_apoptosis]	biological_process
ENSG00000108654	DDX5	DEAD (Asp-Glu-Ala-Asp) box helicase 5 [Source:HGNC Symbol;Acc:2746]	GO:0000398	mRNA splicing, via spliceosome	"The joining together of exons from one or more primary transcripts of messenger RNA (mRNA) and the excision of intron sequences, via a spliceosomal mechanism, so that mRNA consisting only of the joined exons is produced." [GOC:krc, ISBN:0198506732, ISBN:0879695897]	biological_process
ENSG00000108654	DDX5	DEAD (Asp-Glu-Ala-Asp) box helicase 5 [Source:HGNC Symbol;Acc:2746]	GO:0000122	negative regulation of transcription from RNA polymerase II promoter	"Any process that stops, prevents, or reduces the frequency, rate or extent of transcription from an RNA polymerase II promoter." [GOC:go_curators, GOC:txnOH]	biological_process
ENSG00000108654	DDX5	DEAD (Asp-Glu-Ala-Asp) box helicase 5 [Source:HGNC Symbol;Acc:2746]	GO:0003676	nucleic acid binding	"Interacting selectively and non-covalently with any nucleic acid." [GOC:jl]	molecular_function
ENSG00000108654	DDX5	DEAD (Asp-Glu-Ala-Asp) box helicase 5 [Source:HGNC Symbol;Acc:2746]	GO:0043517	positive regulation of DNA damage response, signal transduction by p53 class mediator	"Any process that activates, maintains or increases the rate of the cascade of processes induced by the cell cycle regulator phosphoprotein p53, or an equivalent protein, in response to the detection of DNA damage." [GOC:jl]	biological_process
ENSG00000108654	DDX5	DEAD (Asp-Glu-Ala-Asp) box helicase 5 [Source:HGNC Symbol;Acc:2746]	GO:0033148	positive regulation of intracellular estrogen receptor signaling pathway	"Any process that activates or increases the frequency, rate or extent of the activity of an intracellular estrogen receptor signaling pathway." [GOC:mah]	biological_process
ENSG00000108654	DDX5	DEAD (Asp-Glu-Ala-Asp) box helicase 5 [Source:HGNC Symbol;Acc:2746]	GO:0045944	positive regulation of transcription from RNA polymerase II promoter	"Any process that activates or increases the frequency, rate or extent of transcription from an RNA polymerase II promoter." [GOC:go_curators, GOC:txnOH]	biological_process
ENSG00000108654	DDX5	DEAD (Asp-Glu-Ala-Asp) box helicase 5 [Source:HGNC Symbol;Acc:2746]	GO:0045893	positive regulation of transcription, DNA-dependent	"Any process that activates or increases the frequency, rate or extent of cellular DNA-dependent transcription." [GOC:go_curators, GOC:txnOH]	biological_process
ENSG00000108654	DDX5	DEAD (Asp-Glu-Ala-Asp) box helicase 5 [Source:HGNC Symbol;Acc:2746]	GO:0036002	pre-mRNA binding	"Interacting selectively and non-covalently with pre-messenger RNA (pre-mRNA), an intermediate molecule between DNA and protein that may contain introns and, at least in part, encodes one or more proteins. Introns are removed from pre-mRNA to form a mRNA molecule." [GOC:bf, GOC:kmv, PMID:21901112, SO:0000120]	molecular_function
ENSG00000108654	DDX5	DEAD (Asp-Glu-Ala-Asp) box helicase 5 [Source:HGNC Symbol;Acc:2746]	GO:0005515	protein binding	"Interacting selectively and non-covalently with any protein or protein complex (a complex of two or more proteins that may include other nonprotein molecules)." [GOC:go_curators]	molecular_function
ENSG00000108654	DDX5	DEAD (Asp-Glu-Ala-Asp) box helicase 5 [Source:HGNC Symbol;Acc:2746]	GO:0000381	regulation of alternative mRNA splicing, via spliceosome	"Any process that modulates the frequency, rate or extent of alternative splicing of nuclear mRNAs." [GOC:krc]	biological_process
ENSG00000108654	DDX5	DEAD (Asp-Glu-Ala-Asp) box helicase 5 [Source:HGNC Symbol;Acc:2746]	GO:0060765	regulation of androgen receptor signaling pathway	"Any process that modulates the rate, frequency, or extent of the androgen receptor signaling pathway." [GOC:dph]	biological_process
ENSG00000108654	DDX5	DEAD (Asp-Glu-Ala-Asp) box helicase 5 [Source:HGNC Symbol;Acc:2746]	GO:0045667	regulation of osteoblast differentiation	"Any process that modulates the frequency, rate or extent of osteoblast differentiation." [GOC:go_curators]	biological_process
ENSG00000108654	DDX5	DEAD (Asp-Glu-Ala-Asp) box helicase 5 [Source:HGNC Symbol;Acc:2746]	GO:2001014	regulation of skeletal muscle cell differentiation	"Any process that modulates the frequency, rate or extent of skeletal muscle cell differentiation." [GOC:obol]	biological_process
ENSG00000108654	DDX5	DEAD (Asp-Glu-Ala-Asp) box helicase 5 [Source:HGNC Symbol;Acc:2746]	GO:0045069	regulation of viral genome replication	"Any process that modulates the frequency, rate or extent of viral genome replication." [GOC:ai]	biological_process
ENSG00000108654	DDX5	DEAD (Asp-Glu-Ala-Asp) box helicase 5 [Source:HGNC Symbol;Acc:2746]	GO:0003724	RNA helicase activity	"Catalysis of the reaction: NTP + H2O = NDP + phosphate, to drive the unwinding of a RNA helix." [GOC:jl, GOC:mah]	molecular_function
ENSG00000108654	DDX5	DEAD (Asp-Glu-Ala-Asp) box helicase 5 [Source:HGNC Symbol;Acc:2746]	GO:0003713	transcription coactivator activity	"Interacting selectively and non-covalently with a activating transcription factor and also with the basal transcription machinery in order to increase the frequency, rate or extent of transcription. Cofactors generally do not bind DNA, but rather mediate protein-protein interactions between activating transcription factors and the basal transcription machinery." [GOC:txnOH, PMID:10213677, PMID:1…	molecular_function
ENSG00000108654	DDX5	DEAD (Asp-Glu-Ala-Asp) box helicase 5 [Source:HGNC Symbol;Acc:2746]	GO:0003712	transcription cofactor activity	"Interacting selectively and non-covalently with a regulatory transcription factor and also with the basal transcription machinery in order to modulate transcription. Cofactors generally do not bind DNA, but rather mediate protein-protein interactions between regulatory transcription factors and the basal transcription machinery." [GOC:txnOH, PMID:10213677, PMID:16858867]	molecular_function
ENSG00000108654	DDX5	DEAD (Asp-Glu-Ala-Asp) box helicase 5 [Source:HGNC Symbol;Acc:2746]	GO:0006351	transcription, DNA-templated	"The cellular synthesis of RNA on a template of DNA." [GOC:jl, GOC:txnOH]	biological_process
ENSG00000177030	DEAF1	DEAF1 transcription factor [Source:HGNC Symbol;Acc:14677]	GO:0009653	anatomical structure morphogenesis	"The process in which anatomical structures are generated and organized. Morphogenesis pertains to the creation of form." [GOC:go_curators, ISBN:0521436125]	biological_process
ENSG00000177030	DEAF1	DEAF1 transcription factor [Source:HGNC Symbol;Acc:14677]	GO:0003677	DNA binding	"Any molecular function by which a gene product interacts selectively and non-covalently with DNA (deoxyribonucleic acid)." [GOC:dph, GOC:jl, GOC:tb, GOC:vw]	molecular_function
ENSG00000177030	DEAF1	DEAF1 transcription factor [Source:HGNC Symbol;Acc:14677]	GO:0048706	embryonic skeletal system development	"The process, occurring during the embryonic phase, whose specific outcome is the progression of the skeleton over time, from its formation to the mature structure." [GOC:dph, GOC:dsf, GOC:jid, GOC:tb, PMID:16049113]	biological_process
ENSG00000177030	DEAF1	DEAF1 transcription factor [Source:HGNC Symbol;Acc:14677]	GO:0007281	germ cell development	"The process whose specific outcome is the progression of an immature germ cell over time, from its formation to the mature structure (gamete). A germ cell is any reproductive cell in a multicellular organism." [GOC:go_curators]	biological_process
ENSG00000177030	DEAF1	DEAF1 transcription factor [Source:HGNC Symbol;Acc:14677]	GO:0046872	metal ion binding	"Interacting selectively and non-covalently with any metal ion." [GOC:ai]	molecular_function
ENSG00000177030	DEAF1	DEAF1 transcription factor [Source:HGNC Symbol;Acc:14677]	GO:0001843	neural tube closure	"The last step in the formation of the neural tube, where the paired neural folds are brought together and fuse at the dorsal midline." [GOC:dph, ISBN:0878932437]	biological_process
ENSG00000177030	DEAF1	DEAF1 transcription factor [Source:HGNC Symbol;Acc:14677]	GO:0005515	protein binding	"Interacting selectively and non-covalently with any protein or protein complex (a complex of two or more proteins that may include other nonprotein molecules)." [GOC:go_curators]	molecular_function
ENSG00000177030	DEAF1	DEAF1 transcription factor [Source:HGNC Symbol;Acc:14677]	GO:0033599	regulation of mammary gland epithelial cell proliferation	"Any process that modulates the frequency, rate or extent of mammary gland epithelial cell proliferation." [GOC:mah]	biological_process
ENSG00000177030	DEAF1	DEAF1 transcription factor [Source:HGNC Symbol;Acc:14677]	GO:0006357	regulation of transcription from RNA polymerase II promoter	"Any process that modulates the frequency, rate or extent of transcription from an RNA polymerase II promoter." [GOC:go_curators, GOC:txnOH]	biological_process
ENSG00000177030	DEAF1	DEAF1 transcription factor [Source:HGNC Symbol;Acc:14677]	GO:0006366	transcription from RNA polymerase II promoter	"The synthesis of RNA from a DNA template by RNA polymerase II, originating at an RNA polymerase II promoter. Includes transcription of messenger RNA (mRNA) and certain small nuclear RNAs (snRNAs)." [GOC:jl, GOC:txnOH, ISBN:0321000382]	biological_process
ENSG00000158796	DEDD	death effector domain containing [Source:HGNC Symbol;Acc:2755]	GO:0046697	decidualization	"The cellular and vascular changes occurring in the endometrium of the pregnant uterus just after the onset of blastocyst implantation. This process involves the proliferation and differentiation of the fibroblast-like endometrial stromal cells into large, polyploid decidual cells that eventually form the maternal component of the placenta." [ISBN:0721662544, PMID:11133685]	biological_process
ENSG00000158796	DEDD	death effector domain containing [Source:HGNC Symbol;Acc:2755]	GO:0003677	DNA binding	"Any molecular function by which a gene product interacts selectively and non-covalently with DNA (deoxyribonucleic acid)." [GOC:dph, GOC:jl, GOC:tb, GOC:vw]	molecular_function
ENSG00000158796	DEDD	death effector domain containing [Source:HGNC Symbol;Acc:2755]	GO:0008625	extrinsic apoptotic signaling pathway via death domain receptors	"A series of molecular signals in which a signal is conveyed from the cell surface to trigger the apoptotic death of a cell. The pathway starts with a ligand binding to a death domain receptor on the cell surface, and ends when the execution phase of apoptosis is triggered." [GOC:mah, GOC:mtg_apoptosis]	biological_process
ENSG00000158796	DEDD	death effector domain containing [Source:HGNC Symbol;Acc:2755]	GO:0042177	negative regulation of protein catabolic process	"Any process that stops, prevents, or reduces the frequency, rate or extent of the chemical reactions and pathways resulting in the breakdown of a protein by the destruction of the native, active configuration, with or without the hydrolysis of peptide bonds." [GOC:go_curators, GOC:jl, PMID:10207076]	biological_process
ENSG00000158796	DEDD	death effector domain containing [Source:HGNC Symbol;Acc:2755]	GO:1901837	negative regulation of transcription of nuclear large rRNA transcript from RNA polymerase I promoter	"Any process that stops, prevents or reduces the frequency, rate or extent of transcription of nuclear large rRNA transcript from RNA polymerase I promoter." [GOC:sart, GOC:TermGenie]	biological_process
ENSG00000158796	DEDD	death effector domain containing [Source:HGNC Symbol;Acc:2755]	GO:0045892	negative regulation of transcription, DNA-dependent	"Any process that stops, prevents, or reduces the frequency, rate or extent of cellular DNA-dependent transcription." [GOC:go_curators, GOC:txnOH]	biological_process
ENSG00000158796	DEDD	death effector domain containing [Source:HGNC Symbol;Acc:2755]	GO:0005515	protein binding	"Interacting selectively and non-covalently with any protein or protein complex (a complex of two or more proteins that may include other nonprotein molecules)." [GOC:go_curators]	molecular_function
ENSG00000158796	DEDD	death effector domain containing [Source:HGNC Symbol;Acc:2755]	GO:0042981	regulation of apoptotic process	"Any process that modulates the occurrence or rate of cell death by apoptotic process." [GOC:jl, GOC:mtg_apoptosis]	biological_process
ENSG00000158796	DEDD	death effector domain containing [Source:HGNC Symbol;Acc:2755]	GO:0007283	spermatogenesis	"The process of formation of spermatozoa, including spermatocytogenesis and spermiogenesis." [GOC:jid, ISBN:9780878933846]	biological_process
ENSG00000158796	DEDD	death effector domain containing [Source:HGNC Symbol;Acc:2755]	GO:0006351	transcription, DNA-templated	"The cellular synthesis of RNA on a template of DNA." [GOC:jl, GOC:txnOH]	biological_process
ENSG00000124795	DEK	DEK oncogene [Source:HGNC Symbol;Acc:2768]	GO:0016568	chromatin modification	"The alteration of DNA, protein, or sometimes RNA, in chromatin, which may result in changing the chromatin structure." [GOC:mah, PMID:20404130]	biological_process
ENSG00000124795	DEK	DEK oncogene [Source:HGNC Symbol;Acc:2768]	GO:0003677	DNA binding	"Any molecular function by which a gene product interacts selectively and non-covalently with DNA (deoxyribonucleic acid)." [GOC:dph, GOC:jl, GOC:tb, GOC:vw]	molecular_function
ENSG00000124795	DEK	DEK oncogene [Source:HGNC Symbol;Acc:2768]	GO:0042393	histone binding	"Interacting selectively and non-covalently with a histone, any of a group of water-soluble proteins found in association with the DNA of plant and animal chromosomes. They are involved in the condensation and coiling of chromosomes during cell division and have also been implicated in nonspecific suppression of gene activity." [GOC:jl]	molecular_function
ENSG00000124795	DEK	DEK oncogene [Source:HGNC Symbol;Acc:2768]	GO:0003676	nucleic acid binding	"Interacting selectively and non-covalently with any nucleic acid." [GOC:jl]	molecular_function
ENSG00000124795	DEK	DEK oncogene [Source:HGNC Symbol;Acc:2768]	GO:2000779	regulation of double-strand break repair	"Any process that modulates the frequency, rate or extent of double-strand break repair." [GOC:BHF]	biological_process
ENSG00000124795	DEK	DEK oncogene [Source:HGNC Symbol;Acc:2768]	GO:2001032	regulation of double-strand break repair via nonhomologous end joining	"Any process that modulates the frequency, rate or extent of double-strand break repair via nonhomologous end joining." [GOC:obol]	biological_process
ENSG00000124795	DEK	DEK oncogene [Source:HGNC Symbol;Acc:2768]	GO:0006357	regulation of transcription from RNA polymerase II promoter	"Any process that modulates the frequency, rate or extent of transcription from an RNA polymerase II promoter." [GOC:go_curators, GOC:txnOH]	biological_process
ENSG00000124795	DEK	DEK oncogene [Source:HGNC Symbol;Acc:2768]	GO:0007165	signal transduction	"The cellular process in which a signal is conveyed to trigger a change in the activity or state of a cell. Signal transduction begins with reception of a signal (e.g. a ligand binding to a receptor or receptor activation by a stimulus such as light), or for signal transduction in the absence of ligand, signal-withdrawal or the activity of a constitutively active receptor. Signal transduction end…	biological_process
ENSG00000124795	DEK	DEK oncogene [Source:HGNC Symbol;Acc:2768]	GO:0006366	transcription from RNA polymerase II promoter	"The synthesis of RNA from a DNA template by RNA polymerase II, originating at an RNA polymerase II promoter. Includes transcription of messenger RNA (mRNA) and certain small nuclear RNAs (snRNAs)." [GOC:jl, GOC:txnOH, ISBN:0321000382]	biological_process
ENSG00000124795	DEK	DEK oncogene [Source:HGNC Symbol;Acc:2768]	GO:0019079	viral genome replication	"Any process involved directly in viral genome replication, including viral nucleotide metabolism." [ISBN:0781702534]	biological_process
ENSG00000178028	DMAP1	DNA methyltransferase 1 associated protein 1 [Source:HGNC Symbol;Acc:18291]	GO:0003682	chromatin binding	"Interacting selectively and non-covalently with chromatin, the network of fibers of DNA, protein, and sometimes RNA, that make up the chromosomes of the eukaryotic nucleus during interphase." [GOC:jl, ISBN:0198506732, PMID:20404130]	molecular_function
ENSG00000178028	DMAP1	DNA methyltransferase 1 associated protein 1 [Source:HGNC Symbol;Acc:18291]	GO:0006338	chromatin remodeling	"Dynamic structural changes to eukaryotic chromatin occurring throughout the cell division cycle. These changes range from the local changes necessary for transcriptional regulation to global changes necessary for chromosome segregation." [GOC:jid, PMID:12697820]	biological_process
ENSG00000178028	DMAP1	DNA methyltransferase 1 associated protein 1 [Source:HGNC Symbol;Acc:18291]	GO:0003677	DNA binding	"Any molecular function by which a gene product interacts selectively and non-covalently with DNA (deoxyribonucleic acid)." [GOC:dph, GOC:jl, GOC:tb, GOC:vw]	molecular_function
ENSG00000178028	DMAP1	DNA methyltransferase 1 associated protein 1 [Source:HGNC Symbol;Acc:18291]	GO:0006306	DNA methylation	"The covalent transfer of a methyl group to either N-6 of adenine or C-5 or N-4 of cytosine." [GOC:ems, ISBN:0198506732]	biological_process
ENSG00000178028	DMAP1	DNA methyltransferase 1 associated protein 1 [Source:HGNC Symbol;Acc:18291]	GO:0006281	DNA repair	"The process of restoring DNA after damage. Genomes are subject to damage by chemical and physical agents in the environment (e.g. UV and ionizing radiations, chemical mutagens, fungal and bacterial toxins, etc.) and by free radicals or alkylating agents endogenously generated in metabolism. DNA is also damaged because of errors during its replication. A variety of different DNA repair pathways h…	biological_process
ENSG00000178028	DMAP1	DNA methyltransferase 1 associated protein 1 [Source:HGNC Symbol;Acc:18291]	GO:0043968	histone H2A acetylation	"The modification of histone H2A by the addition of an acetyl group." [GOC:jl]	biological_process
ENSG00000178028	DMAP1	DNA methyltransferase 1 associated protein 1 [Source:HGNC Symbol;Acc:18291]	GO:0043967	histone H4 acetylation	"The modification of histone H4 by the addition of an acetyl group." [GOC:jl]	biological_process
ENSG00000178028	DMAP1	DNA methyltransferase 1 associated protein 1 [Source:HGNC Symbol;Acc:18291]	GO:0000122	negative regulation of transcription from RNA polymerase II promoter	"Any process that stops, prevents, or reduces the frequency, rate or extent of transcription from an RNA polymerase II promoter." [GOC:go_curators, GOC:txnOH]	biological_process
ENSG00000178028	DMAP1	DNA methyltransferase 1 associated protein 1 [Source:HGNC Symbol;Acc:18291]	GO:0045892	negative regulation of transcription, DNA-dependent	"Any process that stops, prevents, or reduces the frequency, rate or extent of cellular DNA-dependent transcription." [GOC:go_curators, GOC:txnOH]	biological_process
ENSG00000178028	DMAP1	DNA methyltransferase 1 associated protein 1 [Source:HGNC Symbol;Acc:18291]	GO:0042993	positive regulation of transcription factor import into nucleus	"Any process that activates or increases the frequency, rate or extent of the movement of a transcription factor from the cytoplasm to the nucleus." [GOC:jl]	biological_process
ENSG00000178028	DMAP1	DNA methyltransferase 1 associated protein 1 [Source:HGNC Symbol;Acc:18291]	GO:0005515	protein binding	"Interacting selectively and non-covalently with any protein or protein complex (a complex of two or more proteins that may include other nonprotein molecules)." [GOC:go_curators]	molecular_function
ENSG00000178028	DMAP1	DNA methyltransferase 1 associated protein 1 [Source:HGNC Symbol;Acc:18291]	GO:0040008	regulation of growth	"Any process that modulates the frequency, rate or extent of the growth of all or part of an organism so that it occurs at its proper speed, either globally or in a specific part of the organism's development." [GOC:ems, GOC:mah]	biological_process
ENSG00000178028	DMAP1	DNA methyltransferase 1 associated protein 1 [Source:HGNC Symbol;Acc:18291]	GO:0001103	RNA polymerase II repressing transcription factor binding	"Interacting selectively and non-covalently with an RNA polymerase II transcription repressing factor, a protein involved in negative regulation of transcription." [GOC:txnOH]	molecular_function
ENSG00000178028	DMAP1	DNA methyltransferase 1 associated protein 1 [Source:HGNC Symbol;Acc:18291]	GO:0003714	transcription corepressor activity	"Interacting selectively and non-covalently with a repressing transcription factor and also with the basal transcription machinery in order to stop, prevent, or reduce the frequency, rate or extent of transcription. Cofactors generally do not bind DNA, but rather mediate protein-protein interactions between repressive transcription factors and the basal transcription machinery." [GOC:txnOH, PMID:…	molecular_function
ENSG00000178028	DMAP1	DNA methyltransferase 1 associated protein 1 [Source:HGNC Symbol;Acc:18291]	GO:0006351	transcription, DNA-templated	"The cellular synthesis of RNA on a template of DNA." [GOC:jl, GOC:txnOH]	biological_process
ENSG00000135164	DMTF1	cyclin D binding myb-like transcription factor 1 [Source:HGNC Symbol;Acc:14603]	GO:0007049	cell cycle	"The progression of biochemical and morphological phases and events that occur in a cell during successive cell replication or nuclear replication events. Canonically, the cell cycle comprises the replication and segregation of genetic material followed by the division of the cell, but in endocycles or syncytial cells nuclear replication or nuclear division may not be followed by cell division." …	biological_process
ENSG00000135164	DMTF1	cyclin D binding myb-like transcription factor 1 [Source:HGNC Symbol;Acc:14603]	GO:0003682	chromatin binding	"Interacting selectively and non-covalently with chromatin, the network of fibers of DNA, protein, and sometimes RNA, that make up the chromosomes of the eukaryotic nucleus during interphase." [GOC:jl, ISBN:0198506732, PMID:20404130]	molecular_function
ENSG00000135164	DMTF1	cyclin D binding myb-like transcription factor 1 [Source:HGNC Symbol;Acc:14603]	GO:0003677	DNA binding	"Any molecular function by which a gene product interacts selectively and non-covalently with DNA (deoxyribonucleic acid)." [GOC:dph, GOC:jl, GOC:tb, GOC:vw]	molecular_function
ENSG00000135164	DMTF1	cyclin D binding myb-like transcription factor 1 [Source:HGNC Symbol;Acc:14603]	GO:0006355	regulation of transcription, DNA-dependent	"Any process that modulates the frequency, rate or extent of cellular DNA-dependent transcription." [GOC:go_curators, GOC:txnOH]	biological_process
ENSG00000135164	DMTF1	cyclin D binding myb-like transcription factor 1 [Source:HGNC Symbol;Acc:14603]	GO:0003700	sequence-specific DNA binding transcription factor activity	"Interacting selectively and non-covalently with a specific DNA sequence in order to modulate transcription. The transcription factor may or may not also interact selectively with a protein or macromolecular complex." [GOC:curators, GOC:txnOH]	molecular_function
ENSG00000135164	DMTF1	cyclin D binding myb-like transcription factor 1 [Source:HGNC Symbol;Acc:14603]	GO:0006351	transcription, DNA-templated	"The cellular synthesis of RNA on a template of DNA." [GOC:jl, GOC:txnOH]	biological_process
ENSG00000133884	DPF2	D4, zinc and double PHD fingers family 2 [Source:HGNC Symbol;Acc:9964]	GO:0006915	apoptotic process	"A programmed cell death process which begins when a cell receives an internal (e.g. DNA damage) or external signal (e.g. an extracellular death ligand), and proceeds through a series of biochemical events (signaling pathways) which typically lead to rounding-up of the cell, retraction of pseudopodes, reduction of cellular volume (pyknosis), chromatin condensation, nuclear fragmentation (karyorrh…	biological_process
ENSG00000133884	DPF2	D4, zinc and double PHD fingers family 2 [Source:HGNC Symbol;Acc:9964]	GO:0097190	apoptotic signaling pathway	"A series of molecular signals which triggers the apoptotic death of a cell. The pathway starts with reception of a signal, and ends when the execution phase of apoptosis is triggered." [GOC:mtg_apoptosis]	biological_process
ENSG00000133884	DPF2	D4, zinc and double PHD fingers family 2 [Source:HGNC Symbol;Acc:9964]	GO:0046872	metal ion binding	"Interacting selectively and non-covalently with any metal ion." [GOC:ai]	molecular_function
ENSG00000133884	DPF2	D4, zinc and double PHD fingers family 2 [Source:HGNC Symbol;Acc:9964]	GO:0005515	protein binding	"Interacting selectively and non-covalently with any protein or protein complex (a complex of two or more proteins that may include other nonprotein molecules)." [GOC:go_curators]	molecular_function
ENSG00000133884	DPF2	D4, zinc and double PHD fingers family 2 [Source:HGNC Symbol;Acc:9964]	GO:0006355	regulation of transcription, DNA-dependent	"Any process that modulates the frequency, rate or extent of cellular DNA-dependent transcription." [GOC:go_curators, GOC:txnOH]	biological_process
ENSG00000133884	DPF2	D4, zinc and double PHD fingers family 2 [Source:HGNC Symbol;Acc:9964]	GO:0006351	transcription, DNA-templated	"The cellular synthesis of RNA on a template of DNA." [GOC:jl, GOC:txnOH]	biological_process
ENSG00000133884	DPF2	D4, zinc and double PHD fingers family 2 [Source:HGNC Symbol;Acc:9964]	GO:0008270	zinc ion binding	"Interacting selectively and non-covalently with zinc (Zn) ions." [GOC:ai]	molecular_function
ENSG00000117505	DR1	down-regulator of transcription 1, TBP-binding (negative cofactor 2) [Source:HGNC Symbol;Acc:3017]	GO:0003677	DNA binding	"Any molecular function by which a gene product interacts selectively and non-covalently with DNA (deoxyribonucleic acid)." [GOC:dph, GOC:jl, GOC:tb, GOC:vw]	molecular_function
ENSG00000117505	DR1	down-regulator of transcription 1, TBP-binding (negative cofactor 2) [Source:HGNC Symbol;Acc:3017]	GO:0043966	histone H3 acetylation	"The modification of histone H3 by the addition of an acetyl group." [GOC:jl]	biological_process
ENSG00000117505	DR1	down-regulator of transcription 1, TBP-binding (negative cofactor 2) [Source:HGNC Symbol;Acc:3017]	GO:0000122	negative regulation of transcription from RNA polymerase II promoter	"Any process that stops, prevents, or reduces the frequency, rate or extent of transcription from an RNA polymerase II promoter." [GOC:go_curators, GOC:txnOH]	biological_process
ENSG00000117505	DR1	down-regulator of transcription 1, TBP-binding (negative cofactor 2) [Source:HGNC Symbol;Acc:3017]	GO:0005515	protein binding	"Interacting selectively and non-covalently with any protein or protein complex (a complex of two or more proteins that may include other nonprotein molecules)." [GOC:go_curators]	molecular_function
ENSG00000117505	DR1	down-regulator of transcription 1, TBP-binding (negative cofactor 2) [Source:HGNC Symbol;Acc:3017]	GO:0046982	protein heterodimerization activity	"Interacting selectively and non-covalently with a nonidentical protein to form a heterodimer." [GOC:ai]	molecular_function
ENSG00000117505	DR1	down-regulator of transcription 1, TBP-binding (negative cofactor 2) [Source:HGNC Symbol;Acc:3017]	GO:0043565	sequence-specific DNA binding	"Interacting selectively and non-covalently with DNA of a specific nucleotide composition, e.g. GC-rich DNA binding, or with a specific sequence motif or type of DNA e.g. promotor binding or rDNA binding." [GOC:jl]	molecular_function
ENSG00000117505	DR1	down-regulator of transcription 1, TBP-binding (negative cofactor 2) [Source:HGNC Symbol;Acc:3017]	GO:0017025	TBP-class protein binding	"Interacting selectively and non-covalently with a member of the class of TATA-binding proteins (TBP), including any of the TBP-related factors (TRFs)." [GOC:jl, GOC:txnOH, http://www.mblab.gla.ac.uk/, PMID:16858867]	molecular_function
ENSG00000117505	DR1	down-regulator of transcription 1, TBP-binding (negative cofactor 2) [Source:HGNC Symbol;Acc:3017]	GO:0003714	transcription corepressor activity	"Interacting selectively and non-covalently with a repressing transcription factor and also with the basal transcription machinery in order to stop, prevent, or reduce the frequency, rate or extent of transcription. Cofactors generally do not bind DNA, but rather mediate protein-protein interactions between repressive transcription factors and the basal transcription machinery." [GOC:txnOH, PMID:…	molecular_function
ENSG00000117505	DR1	down-regulator of transcription 1, TBP-binding (negative cofactor 2) [Source:HGNC Symbol;Acc:3017]	GO:0008134	transcription factor binding	"Interacting selectively and non-covalently with a transcription factor, any protein required to initiate or regulate transcription." [ISBN:0198506732]	molecular_function
ENSG00000117505	DR1	down-regulator of transcription 1, TBP-binding (negative cofactor 2) [Source:HGNC Symbol;Acc:3017]	GO:0006351	transcription, DNA-templated	"The cellular synthesis of RNA on a template of DNA." [GOC:jl, GOC:txnOH]	biological_process
ENSG00000175550	DRAP1	DR1-associated protein 1 (negative cofactor 2 alpha) [Source:HGNC Symbol;Acc:3019]	GO:0003677	DNA binding	"Any molecular function by which a gene product interacts selectively and non-covalently with DNA (deoxyribonucleic acid)." [GOC:dph, GOC:jl, GOC:tb, GOC:vw]	molecular_function
ENSG00000175550	DRAP1	DR1-associated protein 1 (negative cofactor 2 alpha) [Source:HGNC Symbol;Acc:3019]	GO:0000122	negative regulation of transcription from RNA polymerase II promoter	"Any process that stops, prevents, or reduces the frequency, rate or extent of transcription from an RNA polymerase II promoter." [GOC:go_curators, GOC:txnOH]	biological_process
ENSG00000175550	DRAP1	DR1-associated protein 1 (negative cofactor 2 alpha) [Source:HGNC Symbol;Acc:3019]	GO:0005515	protein binding	"Interacting selectively and non-covalently with any protein or protein complex (a complex of two or more proteins that may include other nonprotein molecules)." [GOC:go_curators]	molecular_function
ENSG00000175550	DRAP1	DR1-associated protein 1 (negative cofactor 2 alpha) [Source:HGNC Symbol;Acc:3019]	GO:0046982	protein heterodimerization activity	"Interacting selectively and non-covalently with a nonidentical protein to form a heterodimer." [GOC:ai]	molecular_function
ENSG00000175550	DRAP1	DR1-associated protein 1 (negative cofactor 2 alpha) [Source:HGNC Symbol;Acc:3019]	GO:0043565	sequence-specific DNA binding	"Interacting selectively and non-covalently with DNA of a specific nucleotide composition, e.g. GC-rich DNA binding, or with a specific sequence motif or type of DNA e.g. promotor binding or rDNA binding." [GOC:jl]	molecular_function
ENSG00000175550	DRAP1	DR1-associated protein 1 (negative cofactor 2 alpha) [Source:HGNC Symbol;Acc:3019]	GO:0003700	sequence-specific DNA binding transcription factor activity	"Interacting selectively and non-covalently with a specific DNA sequence in order to modulate transcription. The transcription factor may or may not also interact selectively with a protein or macromolecular complex." [GOC:curators, GOC:txnOH]	molecular_function
ENSG00000175550	DRAP1	DR1-associated protein 1 (negative cofactor 2 alpha) [Source:HGNC Symbol;Acc:3019]	GO:0003714	transcription corepressor activity	"Interacting selectively and non-covalently with a repressing transcription factor and also with the basal transcription machinery in order to stop, prevent, or reduce the frequency, rate or extent of transcription. Cofactors generally do not bind DNA, but rather mediate protein-protein interactions between repressive transcription factors and the basal transcription machinery." [GOC:txnOH, PMID:…	molecular_function
ENSG00000175550	DRAP1	DR1-associated protein 1 (negative cofactor 2 alpha) [Source:HGNC Symbol;Acc:3019]	GO:0008134	transcription factor binding	"Interacting selectively and non-covalently with a transcription factor, any protein required to initiate or regulate transcription." [ISBN:0198506732]	molecular_function
ENSG00000175550	DRAP1	DR1-associated protein 1 (negative cofactor 2 alpha) [Source:HGNC Symbol;Acc:3019]	GO:0006351	transcription, DNA-templated	"The cellular synthesis of RNA on a template of DNA." [GOC:jl, GOC:txnOH]	biological_process
ENSG00000165606	DRGX	dorsal root ganglia homeobox [Source:HGNC Symbol;Acc:21536]	GO:0007411	axon guidance	"The chemotaxis process that directs the migration of an axon growth cone to a specific target site in response to a combination of attractive and repulsive cues." [ISBN:0878932437]	biological_process
ENSG00000165606	DRGX	dorsal root ganglia homeobox [Source:HGNC Symbol;Acc:21536]	GO:0007409	axonogenesis	"Generation of a long process of a neuron, that carries efferent (outgoing) action potentials from the cell body towards target cells." [GOC:jid, ISBN:0198506732]	biological_process
ENSG00000165606	DRGX	dorsal root ganglia homeobox [Source:HGNC Symbol;Acc:21536]	GO:0009593	detection of chemical stimulus	"The series of events in which a chemical stimulus is received by a cell and converted into a molecular signal." [GOC:jl]	biological_process
ENSG00000165606	DRGX	dorsal root ganglia homeobox [Source:HGNC Symbol;Acc:21536]	GO:0016048	detection of temperature stimulus	"The series of events in which a temperature stimulus (hot or cold) is received and converted into a molecular signal." [GOC:hb]	biological_process
ENSG00000165606	DRGX	dorsal root ganglia homeobox [Source:HGNC Symbol;Acc:21536]	GO:0003677	DNA binding	"Any molecular function by which a gene product interacts selectively and non-covalently with DNA (deoxyribonucleic acid)." [GOC:dph, GOC:jl, GOC:tb, GOC:vw]	molecular_function
ENSG00000165606	DRGX	dorsal root ganglia homeobox [Source:HGNC Symbol;Acc:21536]	GO:0021516	dorsal spinal cord development	"The process whose specific outcome is the progression of the dorsal region of the spinal cord over time, from its formation to the mature structure. The dorsal region of the mature spinal cord contains neurons that process and relay sensory input." [GO_REF:0000021, GOC:cls, GOC:dgh, GOC:dph, GOC:jid, GOC:mtg_15jun06, PMID:11179871]	biological_process
ENSG00000165606	DRGX	dorsal root ganglia homeobox [Source:HGNC Symbol;Acc:21536]	GO:0007275	multicellular organismal development	"The biological process whose specific outcome is the progression of a multicellular organism over time from an initial condition (e.g. a zygote or a young adult) to a later condition (e.g. a multicellular animal or an aged adult)." [GOC:dph, GOC:ems, GOC:isa_complete, GOC:tb]	biological_process
ENSG00000165606	DRGX	dorsal root ganglia homeobox [Source:HGNC Symbol;Acc:21536]	GO:0007399	nervous system development	"The process whose specific outcome is the progression of nervous tissue over time, from its formation to its mature state." [GOC:dgh]	biological_process
ENSG00000165606	DRGX	dorsal root ganglia homeobox [Source:HGNC Symbol;Acc:21536]	GO:0030182	neuron differentiation	"The process in which a relatively unspecialized cell acquires specialized features of a neuron." [GOC:mah]	biological_process
ENSG00000165606	DRGX	dorsal root ganglia homeobox [Source:HGNC Symbol;Acc:21536]	GO:0001764	neuron migration	"The characteristic movement of an immature neuron from germinal zones to specific positions where they will reside as they mature." [CL:0000540, GOC:go_curators]	biological_process
ENSG00000165606	DRGX	dorsal root ganglia homeobox [Source:HGNC Symbol;Acc:21536]	GO:0006355	regulation of transcription, DNA-dependent	"Any process that modulates the frequency, rate or extent of cellular DNA-dependent transcription." [GOC:go_curators, GOC:txnOH]	biological_process
ENSG00000165606	DRGX	dorsal root ganglia homeobox [Source:HGNC Symbol;Acc:21536]	GO:0050954	sensory perception of mechanical stimulus	"The series of events required for an organism to receive a sensory mechanical stimulus, convert it to a molecular signal, and recognize and characterize the signal. This is a neurological process." [GOC:ai]	biological_process
ENSG00000165606	DRGX	dorsal root ganglia homeobox [Source:HGNC Symbol;Acc:21536]	GO:0043565	sequence-specific DNA binding	"Interacting selectively and non-covalently with DNA of a specific nucleotide composition, e.g. GC-rich DNA binding, or with a specific sequence motif or type of DNA e.g. promotor binding or rDNA binding." [GOC:jl]	molecular_function
ENSG00000165606	DRGX	dorsal root ganglia homeobox [Source:HGNC Symbol;Acc:21536]	GO:0003700	sequence-specific DNA binding transcription factor activity	"Interacting selectively and non-covalently with a specific DNA sequence in order to modulate transcription. The transcription factor may or may not also interact selectively with a protein or macromolecular complex." [GOC:curators, GOC:txnOH]	molecular_function
ENSG00000165606	DRGX	dorsal root ganglia homeobox [Source:HGNC Symbol;Acc:21536]	GO:0006351	transcription, DNA-templated	"The cellular synthesis of RNA on a template of DNA." [GOC:jl, GOC:txnOH]	biological_process
ENSG00000165606	DRGX	dorsal root ganglia homeobox [Source:HGNC Symbol;Acc:21536]	GO:0021559	trigeminal nerve development	"The process whose specific outcome is the progression of the trigeminal nerve over time, from its formation to the mature structure. The trigeminal nerve is composed of three large branches. They are the ophthalmic (V1, sensory), maxillary (V2, sensory) and mandibular (V3, motor and sensory) branches. The sensory ophthalmic branch travels through the superior orbital fissure and passes through t…	biological_process
ENSG00000101412	E2F1	E2F transcription factor 1 [Source:HGNC Symbol;Acc:3113]	GO:0043276	anoikis	"Apoptosis triggered by inadequate or inappropriate adherence to substrate e.g. after disruption of the interactions between normal epithelial cells and the extracellular matrix." [GOC:jl, http://www.copewithcytokines.de/]	biological_process
ENSG00000101412	E2F1	E2F transcription factor 1 [Source:HGNC Symbol;Acc:3113]	GO:0008283	cell proliferation	"The multiplication or reproduction of cells, resulting in the expansion of a cell population." [GOC:mah, GOC:mb]	biological_process
ENSG00000101412	E2F1	E2F transcription factor 1 [Source:HGNC Symbol;Acc:3113]	GO:0071398	cellular response to fatty acid	"Any process that results in a change in state or activity of a cell (in terms of movement, secretion, enzyme production, gene expression, etc.) as a result of a fatty acid stimulus." [GOC:mah]	biological_process
ENSG00000101412	E2F1	E2F transcription factor 1 [Source:HGNC Symbol;Acc:3113]	GO:0071456	cellular response to hypoxia	"Any process that results in a change in state or activity of a cell (in terms of movement, secretion, enzyme production, gene expression, etc.) as a result of a stimulus indicating lowered oxygen tension. Hypoxia, defined as a decline in O2 levels below normoxic levels of 20.8 - 20.95%, results in metabolic adaptation at both the cellular and organismal level." [GOC:mah]	biological_process
ENSG00000101412	E2F1	E2F transcription factor 1 [Source:HGNC Symbol;Acc:3113]	GO:0001047	core promoter binding	"Interacting selectively and non-covalently with the regulatory region composed of the transcription start site and binding sites for the basal transcription machinery. Binding may occur as a sequence specific interaction or as an interaction observed only once a factor has been recruited to the DNA by other factors." [GOC:txnOH]	molecular_function
ENSG00000101412	E2F1	E2F transcription factor 1 [Source:HGNC Symbol;Acc:3113]	GO:0003677	DNA binding	"Any molecular function by which a gene product interacts selectively and non-covalently with DNA (deoxyribonucleic acid)." [GOC:dph, GOC:jl, GOC:tb, GOC:vw]	molecular_function
ENSG00000101412	E2F1	E2F transcription factor 1 [Source:HGNC Symbol;Acc:3113]	GO:0000077	DNA damage checkpoint	"A cell cycle checkpoint that regulates progression through the cell cycle in response to DNA damage. A DNA damage checkpoint may blocks cell cycle progression (in G1, G2 or metaphase) or slow the rate at which S phase proceeds." [GOC:mtg_cell_cycle]	biological_process
ENSG00000101412	E2F1	E2F transcription factor 1 [Source:HGNC Symbol;Acc:3113]	GO:0030900	forebrain development	"The process whose specific outcome is the progression of the forebrain over time, from its formation to the mature structure. The forebrain is the anterior of the three primary divisions of the developing chordate brain or the corresponding part of the adult brain (in vertebrates, includes especially the cerebral hemispheres, the thalamus, and the hypothalamus and especially in higher vertebrate…	biological_process
ENSG00000101412	E2F1	E2F transcription factor 1 [Source:HGNC Symbol;Acc:3113]	GO:0000082	G1/S transition of mitotic cell cycle	"The mitotic cell cycle transition by which a cell in G1 commits to S phase. The process begins with the build up of G1 cyclin-dependent kinase (G1 CDK), resulting in the activation of transcription of G1 cyclins. The process ends with the positive feedback of the G1 cyclins on the G1 CDK which commits the cell to S phase, in which DNA replication is initiated." [GOC:mtg_cell_cycle]	biological_process
ENSG00000101412	E2F1	E2F transcription factor 1 [Source:HGNC Symbol;Acc:3113]	GO:0072332	intrinsic apoptotic signaling pathway by p53 class mediator	"A series of molecular signals in which an intracellular signal is conveyed to trigger the apoptotic death of a cell. The pathway is induced by the cell cycle regulator phosphoprotein p53, or an equivalent protein, and ends when the execution phase of apoptosis is triggered." [GOC:mah, GOC:mtg_apoptosis]	biological_process
ENSG00000101412	E2F1	E2F transcription factor 1 [Source:HGNC Symbol;Acc:3113]	GO:0008630	intrinsic apoptotic signaling pathway in response to DNA damage	"A series of molecular signals in which an intracellular signal is conveyed to trigger the apoptotic death of a cell. The pathway is induced by the detection of DNA damage, and ends when the execution phase of apoptosis is triggered." [GOC:go_curators, GOC:mtg_apoptosis]	biological_process
ENSG00000101412	E2F1	E2F transcription factor 1 [Source:HGNC Symbol;Acc:3113]	GO:1990086	lens fiber cell apoptotic process	"Any apoptotic process in a lens fiber cell. Lens fiber cells are elongated, tightly packed cells that make up the bulk of the mature lens in a camera-type eye." [CL:0011004, GOC:hjd, PMID:11095619]	biological_process
ENSG00000101412	E2F1	E2F transcription factor 1 [Source:HGNC Symbol;Acc:3113]	GO:0000278	mitotic cell cycle	"Progression through the phases of the mitotic cell cycle, the most common eukaryotic cell cycle, which canonically comprises four successive phases called G1, S, G2, and M and includes replication of the genome and the subsequent segregation of chromosomes into daughter cells. In some variant cell cycles nuclear replication or nuclear division may not be followed by cell division, or G1 and G2 p…	biological_process
ENSG00000101412	E2F1	E2F transcription factor 1 [Source:HGNC Symbol;Acc:3113]	GO:0000080	mitotic G1 phase	"The cell cycle 'gap' phase which is the interval between the completion of DNA segregation by mitosis and the beginning of DNA synthesis." [GOC:mtg_cell_cycle]	biological_process
ENSG00000101412	E2F1	E2F transcription factor 1 [Source:HGNC Symbol;Acc:3113]	GO:0000085	mitotic G2 phase	"The cell cycle 'gap' phase which is the interval between the completion of DNA synthesis and the beginning of DNA segregation by mitosis." [GOC:mtg_cell_cycle]	biological_process
ENSG00000101412	E2F1	E2F transcription factor 1 [Source:HGNC Symbol;Acc:3113]	GO:0048255	mRNA stabilization	"Prevention of degradation of mRNA molecules. In the absence of compensating changes in other processes, the slowing of mRNA degradation can result in an overall increase in the population of active mRNA molecules." [GOC:jid]	biological_process
ENSG00000101412	E2F1	E2F transcription factor 1 [Source:HGNC Symbol;Acc:3113]	GO:0000122	negative regulation of transcription from RNA polymerase II promoter	"Any process that stops, prevents, or reduces the frequency, rate or extent of transcription from an RNA polymerase II promoter." [GOC:go_curators, GOC:txnOH]	biological_process
ENSG00000101412	E2F1	E2F transcription factor 1 [Source:HGNC Symbol;Acc:3113]	GO:0071930	negative regulation of transcription involved in G1/S transition of mitotic cell cycle	"Any process that stop, prevents or decreases transcription as part of the G1/S transition of the mitotic cell cycle." [GOC:mah, GOC:vw]	biological_process
ENSG00000101412	E2F1	E2F transcription factor 1 [Source:HGNC Symbol;Acc:3113]	GO:0045892	negative regulation of transcription, DNA-dependent	"Any process that stops, prevents, or reduces the frequency, rate or extent of cellular DNA-dependent transcription." [GOC:go_curators, GOC:txnOH]	biological_process
ENSG00000101412	E2F1	E2F transcription factor 1 [Source:HGNC Symbol;Acc:3113]	GO:0048146	positive regulation of fibroblast proliferation	"Any process that activates or increases the frequency, rate or extent of multiplication or reproduction of fibroblast cells." [GOC:jid]	biological_process
ENSG00000101412	E2F1	E2F transcription factor 1 [Source:HGNC Symbol;Acc:3113]	GO:0010628	positive regulation of gene expression	"Any process that increases the frequency, rate or extent of gene expression. Gene expression is the process in which a gene's coding sequence is converted into a mature gene product or products (proteins or RNA). This includes the production of an RNA transcript as well as any processing to produce a mature RNA product or an mRNA (for protein-coding genes) and the translation of that mRNA into p…	biological_process
ENSG00000101412	E2F1	E2F transcription factor 1 [Source:HGNC Symbol;Acc:3113]	GO:0045944	positive regulation of transcription from RNA polymerase II promoter	"Any process that activates or increases the frequency, rate or extent of transcription from an RNA polymerase II promoter." [GOC:go_curators, GOC:txnOH]	biological_process
ENSG00000101412	E2F1	E2F transcription factor 1 [Source:HGNC Symbol;Acc:3113]	GO:0045893	positive regulation of transcription, DNA-dependent	"Any process that activates or increases the frequency, rate or extent of cellular DNA-dependent transcription." [GOC:go_curators, GOC:txnOH]	biological_process
ENSG00000101412	E2F1	E2F transcription factor 1 [Source:HGNC Symbol;Acc:3113]	GO:0005515	protein binding	"Interacting selectively and non-covalently with any protein or protein complex (a complex of two or more proteins that may include other nonprotein molecules)." [GOC:go_curators]	molecular_function
ENSG00000101412	E2F1	E2F transcription factor 1 [Source:HGNC Symbol;Acc:3113]	GO:0051726	regulation of cell cycle	"Any process that modulates the rate or extent of progression through the cell cycle." [GOC:ai, GOC:dph, GOC:tb]	biological_process
ENSG00000101412	E2F1	E2F transcription factor 1 [Source:HGNC Symbol;Acc:3113]	GO:2000045	regulation of G1/S transition of mitotic cell cycle	"Any cell cycle regulatory process that controls the commitment of a cell from G1 to S phase of the mitotic cell cycle." [GOC:mtg_cell_cycle]	biological_process
ENSG00000101412	E2F1	E2F transcription factor 1 [Source:HGNC Symbol;Acc:3113]	GO:0006355	regulation of transcription, DNA-dependent	"Any process that modulates the frequency, rate or extent of cellular DNA-dependent transcription." [GOC:go_curators, GOC:txnOH]	biological_process
ENSG00000101412	E2F1	E2F transcription factor 1 [Source:HGNC Symbol;Acc:3113]	GO:0043565	sequence-specific DNA binding	"Interacting selectively and non-covalently with DNA of a specific nucleotide composition, e.g. GC-rich DNA binding, or with a specific sequence motif or type of DNA e.g. promotor binding or rDNA binding." [GOC:jl]	molecular_function
ENSG00000101412	E2F1	E2F transcription factor 1 [Source:HGNC Symbol;Acc:3113]	GO:0003700	sequence-specific DNA binding transcription factor activity	"Interacting selectively and non-covalently with a specific DNA sequence in order to modulate transcription. The transcription factor may or may not also interact selectively with a protein or macromolecular complex." [GOC:curators, GOC:txnOH]	molecular_function
ENSG00000101412	E2F1	E2F transcription factor 1 [Source:HGNC Symbol;Acc:3113]	GO:0007283	spermatogenesis	"The process of formation of spermatozoa, including spermatocytogenesis and spermiogenesis." [GOC:jid, ISBN:9780878933846]	biological_process
ENSG00000101412	E2F1	E2F transcription factor 1 [Source:HGNC Symbol;Acc:3113]	GO:0003714	transcription corepressor activity	"Interacting selectively and non-covalently with a repressing transcription factor and also with the basal transcription machinery in order to stop, prevent, or reduce the frequency, rate or extent of transcription. Cofactors generally do not bind DNA, but rather mediate protein-protein interactions between repressive transcription factors and the basal transcription machinery." [GOC:txnOH, PMID:…	molecular_function
ENSG00000101412	E2F1	E2F transcription factor 1 [Source:HGNC Symbol;Acc:3113]	GO:0008134	transcription factor binding	"Interacting selectively and non-covalently with a transcription factor, any protein required to initiate or regulate transcription." [ISBN:0198506732]	molecular_function
ENSG00000101412	E2F1	E2F transcription factor 1 [Source:HGNC Symbol;Acc:3113]	GO:0006351	transcription, DNA-templated	"The cellular synthesis of RNA on a template of DNA." [GOC:jl, GOC:txnOH]	biological_process
ENSG00000112242	E2F3	E2F transcription factor 3 [Source:HGNC Symbol;Acc:3115]	GO:0001047	core promoter binding	"Interacting selectively and non-covalently with the regulatory region composed of the transcription start site and binding sites for the basal transcription machinery. Binding may occur as a sequence specific interaction or as an interaction observed only once a factor has been recruited to the DNA by other factors." [GOC:txnOH]	molecular_function
ENSG00000112242	E2F3	E2F transcription factor 3 [Source:HGNC Symbol;Acc:3115]	GO:0003677	DNA binding	"Any molecular function by which a gene product interacts selectively and non-covalently with DNA (deoxyribonucleic acid)." [GOC:dph, GOC:jl, GOC:tb, GOC:vw]	molecular_function
ENSG00000112242	E2F3	E2F transcription factor 3 [Source:HGNC Symbol;Acc:3115]	GO:0000278	mitotic cell cycle	"Progression through the phases of the mitotic cell cycle, the most common eukaryotic cell cycle, which canonically comprises four successive phases called G1, S, G2, and M and includes replication of the genome and the subsequent segregation of chromosomes into daughter cells. In some variant cell cycles nuclear replication or nuclear division may not be followed by cell division, or G1 and G2 p…	biological_process
ENSG00000112242	E2F3	E2F transcription factor 3 [Source:HGNC Symbol;Acc:3115]	GO:0000085	mitotic G2 phase	"The cell cycle 'gap' phase which is the interval between the completion of DNA synthesis and the beginning of DNA segregation by mitosis." [GOC:mtg_cell_cycle]	biological_process
ENSG00000112242	E2F3	E2F transcription factor 3 [Source:HGNC Symbol;Acc:3115]	GO:0008284	positive regulation of cell proliferation	"Any process that activates or increases the rate or extent of cell proliferation." [GOC:go_curators]	biological_process
ENSG00000112242	E2F3	E2F transcription factor 3 [Source:HGNC Symbol;Acc:3115]	GO:0045893	positive regulation of transcription, DNA-dependent	"Any process that activates or increases the frequency, rate or extent of cellular DNA-dependent transcription." [GOC:go_curators, GOC:txnOH]	biological_process
ENSG00000112242	E2F3	E2F transcription factor 3 [Source:HGNC Symbol;Acc:3115]	GO:0005515	protein binding	"Interacting selectively and non-covalently with any protein or protein complex (a complex of two or more proteins that may include other nonprotein molecules)." [GOC:go_curators]	molecular_function
ENSG00000112242	E2F3	E2F transcription factor 3 [Source:HGNC Symbol;Acc:3115]	GO:0006355	regulation of transcription, DNA-dependent	"Any process that modulates the frequency, rate or extent of cellular DNA-dependent transcription." [GOC:go_curators, GOC:txnOH]	biological_process
ENSG00000112242	E2F3	E2F transcription factor 3 [Source:HGNC Symbol;Acc:3115]	GO:0003700	sequence-specific DNA binding transcription factor activity	"Interacting selectively and non-covalently with a specific DNA sequence in order to modulate transcription. The transcription factor may or may not also interact selectively with a protein or macromolecular complex." [GOC:curators, GOC:txnOH]	molecular_function
ENSG00000112242	E2F3	E2F transcription factor 3 [Source:HGNC Symbol;Acc:3115]	GO:0006367	transcription initiation from RNA polymerase II promoter	"Any process involved in the assembly of the RNA polymerase II preinitiation complex (PIC) at an RNA polymerase II promoter region of a DNA template, resulting in the subsequent synthesis of RNA from that promoter. The initiation phase includes PIC assembly and the formation of the first few bonds in the RNA chain, including abortive initiation, which occurs when the first few nucleotides are rep…	biological_process
ENSG00000133740	E2F5	E2F transcription factor 5, p130-binding [Source:HGNC Symbol;Acc:3119]	GO:0003677	DNA binding	"Any molecular function by which a gene product interacts selectively and non-covalently with DNA (deoxyribonucleic acid)." [GOC:dph, GOC:jl, GOC:tb, GOC:vw]	molecular_function
ENSG00000133740	E2F5	E2F transcription factor 5, p130-binding [Source:HGNC Symbol;Acc:3119]	GO:0010467	gene expression	"The process in which a gene's sequence is converted into a mature gene product or products (proteins or RNA). This includes the production of an RNA transcript as well as any processing to produce a mature RNA product or an mRNA (for protein-coding genes) and the translation of that mRNA into protein. Some protein processing events may be included when they are required to form an active form of…	biological_process
ENSG00000133740	E2F5	E2F transcription factor 5, p130-binding [Source:HGNC Symbol;Acc:3119]	GO:0000278	mitotic cell cycle	"Progression through the phases of the mitotic cell cycle, the most common eukaryotic cell cycle, which canonically comprises four successive phases called G1, S, G2, and M and includes replication of the genome and the subsequent segregation of chromosomes into daughter cells. In some variant cell cycles nuclear replication or nuclear division may not be followed by cell division, or G1 and G2 p…	biological_process
ENSG00000133740	E2F5	E2F transcription factor 5, p130-binding [Source:HGNC Symbol;Acc:3119]	GO:0009887	organ morphogenesis	"Morphogenesis of an organ. An organ is defined as a tissue or set of tissues that work together to perform a specific function or functions. Morphogenesis is the process in which anatomical structures are generated and organized. Organs are commonly observed as visibly distinct structures, but may also exist as loosely associated clusters of cells that work together to perform a specific functio…	biological_process
ENSG00000133740	E2F5	E2F transcription factor 5, p130-binding [Source:HGNC Symbol;Acc:3119]	GO:0045944	positive regulation of transcription from RNA polymerase II promoter	"Any process that activates or increases the frequency, rate or extent of transcription from an RNA polymerase II promoter." [GOC:go_curators, GOC:txnOH]	biological_process
ENSG00000133740	E2F5	E2F transcription factor 5, p130-binding [Source:HGNC Symbol;Acc:3119]	GO:0005515	protein binding	"Interacting selectively and non-covalently with any protein or protein complex (a complex of two or more proteins that may include other nonprotein molecules)." [GOC:go_curators]	molecular_function
ENSG00000133740	E2F5	E2F transcription factor 5, p130-binding [Source:HGNC Symbol;Acc:3119]	GO:0051726	regulation of cell cycle	"Any process that modulates the rate or extent of progression through the cell cycle." [GOC:ai, GOC:dph, GOC:tb]	biological_process
ENSG00000133740	E2F5	E2F transcription factor 5, p130-binding [Source:HGNC Symbol;Acc:3119]	GO:0006355	regulation of transcription, DNA-dependent	"Any process that modulates the frequency, rate or extent of cellular DNA-dependent transcription." [GOC:go_curators, GOC:txnOH]	biological_process
ENSG00000133740	E2F5	E2F transcription factor 5, p130-binding [Source:HGNC Symbol;Acc:3119]	GO:0003700	sequence-specific DNA binding transcription factor activity	"Interacting selectively and non-covalently with a specific DNA sequence in order to modulate transcription. The transcription factor may or may not also interact selectively with a protein or macromolecular complex." [GOC:curators, GOC:txnOH]	molecular_function
ENSG00000133740	E2F5	E2F transcription factor 5, p130-binding [Source:HGNC Symbol;Acc:3119]	GO:0008134	transcription factor binding	"Interacting selectively and non-covalently with a transcription factor, any protein required to initiate or regulate transcription." [ISBN:0198506732]	molecular_function
ENSG00000133740	E2F5	E2F transcription factor 5, p130-binding [Source:HGNC Symbol;Acc:3119]	GO:0006367	transcription initiation from RNA polymerase II promoter	"Any process involved in the assembly of the RNA polymerase II preinitiation complex (PIC) at an RNA polymerase II promoter region of a DNA template, resulting in the subsequent synthesis of RNA from that promoter. The initiation phase includes PIC assembly and the formation of the first few bonds in the RNA chain, including abortive initiation, which occurs when the first few nucleotides are rep…	biological_process
ENSG00000133740	E2F5	E2F transcription factor 5, p130-binding [Source:HGNC Symbol;Acc:3119]	GO:0006351	transcription, DNA-templated	"The cellular synthesis of RNA on a template of DNA." [GOC:jl, GOC:txnOH]	biological_process
ENSG00000133740	E2F5	E2F transcription factor 5, p130-binding [Source:HGNC Symbol;Acc:3119]	GO:0007179	transforming growth factor beta receptor signaling pathway	"A series of molecular signals initiated by the binding of an extracellular ligand to a transforming growth factor beta receptor on the surface of a target cell, and ending with regulation of a downstream cellular process, e.g. transcription." [GOC:BHF, GOC:mah, GOC:signaling]	biological_process
ENSG00000129173	E2F8	E2F transcription factor 8 [Source:HGNC Symbol;Acc:24727]	GO:0033301	cell cycle comprising mitosis without cytokinesis	"A mitotic cell cycle in which mitosis is completed but cytokinesis does not occur, resulting in a cell containing multiple nuclei each with a chromosomal complement of the original ploidy (usually 2N)." [GOC:expert_vm, GOC:mah]	biological_process
ENSG00000129173	E2F8	E2F transcription factor 8 [Source:HGNC Symbol;Acc:24727]	GO:0008283	cell proliferation	"The multiplication or reproduction of cells, resulting in the expansion of a cell population." [GOC:mah, GOC:mb]	biological_process
ENSG00000129173	E2F8	E2F transcription factor 8 [Source:HGNC Symbol;Acc:24727]	GO:0060718	chorionic trophoblast cell differentiation	"The process in which relatively unspecialized cells of the ectoplacental cone acquire specialized structural and/or functional features that characterize chorionic trophoblasts. These cells will migrate towards the spongiotrophoblast layer and give rise to syncytiotrophoblasts of the labyrinthine layer." [CL:0011101, GOC:dph, PMID:16983341]	biological_process
ENSG00000129173	E2F8	E2F transcription factor 8 [Source:HGNC Symbol;Acc:24727]	GO:0001047	core promoter binding	"Interacting selectively and non-covalently with the regulatory region composed of the transcription start site and binding sites for the basal transcription machinery. Binding may occur as a sequence specific interaction or as an interaction observed only once a factor has been recruited to the DNA by other factors." [GOC:txnOH]	molecular_function
ENSG00000129173	E2F8	E2F transcription factor 8 [Source:HGNC Symbol;Acc:24727]	GO:0003677	DNA binding	"Any molecular function by which a gene product interacts selectively and non-covalently with DNA (deoxyribonucleic acid)." [GOC:dph, GOC:jl, GOC:tb, GOC:vw]	molecular_function
ENSG00000129173	E2F8	E2F transcription factor 8 [Source:HGNC Symbol;Acc:24727]	GO:0070365	hepatocyte differentiation	"The process in which a relatively unspecialized cell acquires the specialized features of a hepatocyte. A hepatocyte is specialized epithelial cell that is organized into interconnected plates called lobules, and is the main structural component of the liver." [CL:0000182, PMID:7588884]	biological_process
ENSG00000129173	E2F8	E2F transcription factor 8 [Source:HGNC Symbol;Acc:24727]	GO:0042802	identical protein binding	"Interacting selectively and non-covalently with an identical protein or proteins." [GOC:jl]	molecular_function
ENSG00000129173	E2F8	E2F transcription factor 8 [Source:HGNC Symbol;Acc:24727]	GO:0032466	negative regulation of cytokinesis	"Any process that stops, prevents, or reduces the frequency, rate or extent of the division of the cytoplasm of a cell, and its separation into two daughter cells." [GOC:mah]	biological_process
ENSG00000129173	E2F8	E2F transcription factor 8 [Source:HGNC Symbol;Acc:24727]	GO:0000122	negative regulation of transcription from RNA polymerase II promoter	"Any process that stops, prevents, or reduces the frequency, rate or extent of transcription from an RNA polymerase II promoter." [GOC:go_curators, GOC:txnOH]	biological_process
ENSG00000129173	E2F8	E2F transcription factor 8 [Source:HGNC Symbol;Acc:24727]	GO:0001890	placenta development	"The process whose specific outcome is the progression of the placenta over time, from its formation to the mature structure. The placenta is an organ of metabolic interchange between fetus and mother, partly of embryonic origin and partly of maternal origin." [GOC:add, ISBN:068340007X]	biological_process
ENSG00000129173	E2F8	E2F transcription factor 8 [Source:HGNC Symbol;Acc:24727]	GO:0032877	positive regulation of DNA endoreduplication	"Any process that activates or increases the frequency, rate or extent of DNA endoreduplication." [GOC:mah]	biological_process
ENSG00000129173	E2F8	E2F transcription factor 8 [Source:HGNC Symbol;Acc:24727]	GO:0045944	positive regulation of transcription from RNA polymerase II promoter	"Any process that activates or increases the frequency, rate or extent of transcription from an RNA polymerase II promoter." [GOC:go_curators, GOC:txnOH]	biological_process
ENSG00000129173	E2F8	E2F transcription factor 8 [Source:HGNC Symbol;Acc:24727]	GO:0005515	protein binding	"Interacting selectively and non-covalently with any protein or protein complex (a complex of two or more proteins that may include other nonprotein molecules)." [GOC:go_curators]	molecular_function
ENSG00000129173	E2F8	E2F transcription factor 8 [Source:HGNC Symbol;Acc:24727]	GO:0042803	protein homodimerization activity	"Interacting selectively and non-covalently with an identical protein to form a homodimer." [GOC:jl]	molecular_function
ENSG00000129173	E2F8	E2F transcription factor 8 [Source:HGNC Symbol;Acc:24727]	GO:0006355	regulation of transcription, DNA-dependent	"Any process that modulates the frequency, rate or extent of cellular DNA-dependent transcription." [GOC:go_curators, GOC:txnOH]	biological_process
ENSG00000129173	E2F8	E2F transcription factor 8 [Source:HGNC Symbol;Acc:24727]	GO:0003700	sequence-specific DNA binding transcription factor activity	"Interacting selectively and non-covalently with a specific DNA sequence in order to modulate transcription. The transcription factor may or may not also interact selectively with a protein or macromolecular complex." [GOC:curators, GOC:txnOH]	molecular_function
ENSG00000129173	E2F8	E2F transcription factor 8 [Source:HGNC Symbol;Acc:24727]	GO:0002040	sprouting angiogenesis	"The extension of new blood vessels from existing capillaries into avascular tissues resulting from the proliferation of blood vessel endothelial cells." [PMID:16391003]	biological_process
ENSG00000129173	E2F8	E2F transcription factor 8 [Source:HGNC Symbol;Acc:24727]	GO:0003714	transcription corepressor activity	"Interacting selectively and non-covalently with a repressing transcription factor and also with the basal transcription machinery in order to stop, prevent, or reduce the frequency, rate or extent of transcription. Cofactors generally do not bind DNA, but rather mediate protein-protein interactions between repressive transcription factors and the basal transcription machinery." [GOC:txnOH, PMID:…	molecular_function
ENSG00000129173	E2F8	E2F transcription factor 8 [Source:HGNC Symbol;Acc:24727]	GO:0006351	transcription, DNA-templated	"The cellular synthesis of RNA on a template of DNA." [GOC:jl, GOC:txnOH]	biological_process
ENSG00000129173	E2F8	E2F transcription factor 8 [Source:HGNC Symbol;Acc:24727]	GO:0060707	trophoblast giant cell differentiation	"The process in which a relatively unspecialized cell acquires specialized features of a trophoblast giant cell of the placenta. Trophoblast giant cells are the cell of the placenta that line the maternal decidua." [GOC:dph, PMID:16269175]	biological_process
ENSG00000108001	EBF3	early B-cell factor 3 [Source:HGNC Symbol;Acc:19087]	GO:0003677	DNA binding	"Any molecular function by which a gene product interacts selectively and non-covalently with DNA (deoxyribonucleic acid)." [GOC:dph, GOC:jl, GOC:tb, GOC:vw]	molecular_function
ENSG00000108001	EBF3	early B-cell factor 3 [Source:HGNC Symbol;Acc:19087]	GO:0046872	metal ion binding	"Interacting selectively and non-covalently with any metal ion." [GOC:ai]	molecular_function
[truncated: 4,690 more rows]

## Sheet: Genomatix annotation
Regulatory factor	gene_id	symbol	description	synonyms	associated matrix families / transcription factor categories
[truncated: 310 more rows]
